# Supplementary material for: Identification and validation of signal recognition particle 14 as a prognostic biomarker predicting overall survival in patients with acute myeloid leukemia
Source: BMC Med Genomics. 2021 May 13;14:127. doi: 10.1186/s12920-021-00975-2 (PMC8120815; doi:10.1186/s12920-021-00975-2)
Supplement: Supplementary file 2 — Additional file 2: Table S1. Co-expressed genes of SRP14 in TCGA AML cohort. Table S2. Co-expressed genes of SRP14 in GSE12417 AML cohort. Table S3. Functional enrichment results of SRP14 and its co-expressed genes in TCGA AML cohort. Table S4 Functional enrichment results of SRP14 and its co-expressed genes in GSE12417 AML cohort. Table S5. Functional enrichment analysis of 44 positive correlation genes common to both cohorts. Table S6. GSEA analysis between low and high SRP14 phenotypes in TCGA cohort using the C5 reference gene set. Table S7. GSEA analysis between low and high SRP14 phenotypes in TCGA cohort using the C2 reference gene set. Table S8. GSEA analysis between low and high SRP14 phenotypes in GSE12417 cohort using the C5 reference gene set. Table S9. GSEA analysis between low and high SRP14 phenotypes in GSE12417 cohort using the C2 reference gene set. Table S10. DEGs for TCGA cohort. Table S11. DEGs for GSE12417 cohort [file 12920_2021_975_MOESM2_ESM.xlsx]

## Sheet: Table S1
Table S1. The co-expressed genes list of SRP14 in TCGA AML cohort
ID	ID	r	P value
SRP14	ZNF808	-0.613	0.00489969
SRP14	MON2	-0.602	0.00570446
SRP14	NFAT5	-0.587	0.0069938
SRP14	ASH1L	-0.581	0.00757894
SRP14	ZNF235	-0.58	0.00768062
SRP14	ZNF701	-0.579	0.00778352
SRP14	INO80D	-0.571	0.00865222
SRP14	TAMM41	-0.559	0.0101181
SRP14	NR2C2	-0.555	0.0106537
SRP14	USP34	-0.553	0.0109308
SRP14	ZNF780B	-0.547	0.0118011
SRP14	UBN2	-0.547	0.0118011
SRP14	ZNF573	-0.545	0.0121045
SRP14	ZNF619	-0.545	0.0121045
SRP14	ZNF445	-0.543	0.0124149
SRP14	PIKFYVE	-0.537	0.0133886
SRP14	MYSM1	-0.536	0.0135573
SRP14	SETD5	-0.536	0.0135573
SRP14	ZNF518A	-0.533	0.0140747
SRP14	USP37	-0.533	0.0140747
SRP14	MGA	-0.531	0.0144292
SRP14	LHX4	-0.531	0.0144292
SRP14	THAP6	-0.529	0.0147916
SRP14	ZNF81	-0.528	0.0149758
SRP14	LRCH3	-0.526	0.0153502
SRP14	ZNF441	-0.523	0.0159274
SRP14	RALGAPB	-0.522	0.0161239
SRP14	SLC24A1	-0.521	0.0163226
SRP14	SLC35F5	-0.519	0.0167265
SRP14	ZNF283	-0.519	0.0167265
SRP14	WDR20	-0.516	0.0173487
SRP14	TAF1	-0.515	0.0175606
SRP14	SLC16A4	-0.515	0.0175606
SRP14	AGO3	-0.514	0.0177747
SRP14	LRIG2	-0.513	0.0179911
SRP14	MFSD8	-0.511	0.0184309
SRP14	SLF2	-0.511	0.0184309
SRP14	CD160	-0.508	0.0191082
SRP14	ZNF227	-0.505	0.0198072
SRP14	ZNF891	-0.504	0.0200451
SRP14	KCNIP4	-0.504	0.0200451
SRP14	C3orf49	-0.502	0.0205284
SRP14	SMG1	-0.502	0.0205284
SRP14	ZNF621	-0.499	0.0212724
SRP14	SYNRG	-0.498	0.0215255
SRP14	CKMT2	-0.496	0.0220398
SRP14	ZNF66	-0.495	0.0223008
SRP14	AL049697.1	-0.495	0.0223008
SRP14	ZNF28	-0.495	0.0223008
SRP14	ZNF460	-0.494	0.0225646
SRP14	ZNF221	-0.494	0.0225646
SRP14	RBM12B	-0.493	0.0228311
SRP14	ZNF160	-0.493	0.0228311
SRP14	MLYCD	-0.491	0.0233722
SRP14	ZNF141	-0.49	0.023647
SRP14	CEP295	-0.49	0.023647
SRP14	CHD6	-0.489	0.0239245
SRP14	EMSY	-0.489	0.0239245
SRP14	ZNF236	-0.487	0.0244881
SRP14	ZNF623	-0.486	0.0247741
SRP14	AKAP5	-0.486	0.0247741
SRP14	DBT	-0.485	0.0250631
SRP14	ZNF805	-0.485	0.0250631
SRP14	ZNF720	-0.485	0.0250631
SRP14	MAPKAPK5	-0.483	0.0256498
SRP14	ERCC6	-0.482	0.0259475
SRP14	AGO2	-0.481	0.0262483
SRP14	FBXL4	-0.481	0.0262483
SRP14	PRR14L	-0.48	0.026552
SRP14	ZNF638	-0.48	0.026552
SRP14	GPR89B	-0.479	0.0268588
SRP14	ZNF234	-0.478	0.0271686
SRP14	PCNX4	-0.478	0.0271686
SRP14	ZNF417	-0.478	0.0271686
SRP14	TNRC6B	-0.478	0.0271686
SRP14	MAK	-0.477	0.0274816
SRP14	MIB1	-0.477	0.0274816
SRP14	BICRAL	-0.477	0.0274816
SRP14	ATP8B1	-0.476	0.0277976
SRP14	ZNF611	-0.476	0.0277976
SRP14	ANGPTL7	-0.475	0.0281168
SRP14	PEAK1	-0.475	0.0281168
SRP14	ZNF292	-0.475	0.0281168
SRP14	ERVW-1	-0.474	0.0284391
SRP14	FAM186B	-0.473	0.0287645
SRP14	FNDC3A	-0.473	0.0287645
SRP14	ZNF585B	-0.472	0.0290932
SRP14	ZNF790	-0.471	0.0294252
SRP14	FANCM	-0.471	0.0294252
SRP14	ZNF233	-0.47	0.0297603
SRP14	AQP11	-0.469	0.0300988
SRP14	ZNF169	-0.469	0.0300988
SRP14	ZNF17	-0.469	0.0300988
SRP14	ZSCAN30	-0.468	0.0304405
SRP14	TAS2R3	-0.468	0.0304405
SRP14	AKAP11	-0.467	0.0307856
SRP14	VPS13B	-0.467	0.0307856
SRP14	ZNF616	-0.467	0.0307856
SRP14	PAPOLG	-0.467	0.0307856
SRP14	CEP192	-0.466	0.031134
SRP14	ZBED6	-0.466	0.031134
SRP14	ZNF699	-0.465	0.0314858
SRP14	ATG2B	-0.465	0.0314858
SRP14	ARL13A	-0.465	0.0314858
SRP14	ZNF26	-0.464	0.031841
SRP14	FRYL	-0.464	0.031841
SRP14	CDK12	-0.464	0.031841
SRP14	TTPAL	-0.464	0.031841
SRP14	ZNF226	-0.463	0.0321997
SRP14	ZNF347	-0.463	0.0321997
SRP14	ZNF197	-0.462	0.0325618
SRP14	ZNF559-ZNF177	-0.462	0.0325618
SRP14	ZNF223	-0.461	0.0329274
SRP14	ZNF585A	-0.461	0.0329274
SRP14	BTBD7	-0.461	0.0329274
SRP14	ZNF45	-0.461	0.0329274
SRP14	GDAP1L1	-0.46	0.0332965
SRP14	ZNF721	-0.46	0.0332965
SRP14	REV3L	-0.46	0.0332965
SRP14	ZMYM1	-0.459	0.0336691
SRP14	NKTR	-0.459	0.0336691
SRP14	ZNF613	-0.458	0.0340453
SRP14	ZNF708	-0.458	0.0340453
SRP14	ZNF264	-0.458	0.0340453
SRP14	GPATCH2L	-0.456	0.0348084
SRP14	ZNF397	-0.456	0.0348084
SRP14	C8orf44-SGK3	-0.455	0.0351954
SRP14	ADNP	-0.455	0.0351954
SRP14	ZNF510	-0.455	0.0351954
SRP14	KRIT1	-0.454	0.0355861
SRP14	ERC1	-0.454	0.0355861
SRP14	ZNF382	-0.452	0.0363786
SRP14	ZNF724	-0.452	0.0363786
SRP14	GNRHR	-0.451	0.0367805
SRP14	ZNF124	-0.451	0.0367805
SRP14	LRRC37B	-0.451	0.0367805
SRP14	CNTN2	-0.451	0.0367805
SRP14	DNAJB14	-0.451	0.0367805
SRP14	ZNF549	-0.45	0.0371861
SRP14	BRWD3	-0.45	0.0371861
SRP14	N4BP2L2	-0.45	0.0371861
SRP14	GOSR1	-0.45	0.0371861
SRP14	SHPRH	-0.45	0.0371861
SRP14	ZNF852	-0.45	0.0371861
SRP14	ZNF782	-0.45	0.0371861
SRP14	BPTF	-0.449	0.0375956
SRP14	ZNF506	-0.449	0.0375956
SRP14	EDDM13	-0.449	0.0375956
SRP14	HECTD1	-0.448	0.0380088
SRP14	MED28	-0.448	0.0380088
SRP14	SCYL3	-0.447	0.0384259
SRP14	PMM2	-0.447	0.0384259
SRP14	ACER2	-0.446	0.0388469
SRP14	SENP7	-0.446	0.0388469
SRP14	PCNX1	-0.446	0.0388469
SRP14	TCF20	-0.446	0.0388469
SRP14	ALG10	-0.445	0.0392719
SRP14	PVRIG	-0.444	0.0397007
SRP14	ZNF155	-0.444	0.0397007
SRP14	ZFP28	-0.444	0.0397007
SRP14	EPG5	-0.444	0.0397007
SRP14	REV1	-0.444	0.0397007
SRP14	BIRC6	-0.444	0.0397007
SRP14	GPATCH8	-0.443	0.0401335
SRP14	C2orf16	-0.443	0.0401335
SRP14	ZFP14	-0.443	0.0401335
SRP14	ARFGEF1	-0.443	0.0401335
SRP14	DCAF10	-0.443	0.0401335
SRP14	PRDM10	-0.442	0.0405704
SRP14	ATXN2	-0.442	0.0405704
SRP14	ZFP30	-0.441	0.0410112
SRP14	TAOK1	-0.441	0.0410112
SRP14	PHC3	-0.441	0.0410112
SRP14	SH3YL1	-0.441	0.0410112
SRP14	ZNF91	-0.44	0.0414561
SRP14	ZNF765	-0.44	0.0414561
SRP14	NUDT13	-0.44	0.0414561
SRP14	ZNF770	-0.44	0.0414561
SRP14	AC006030.1	-0.44	0.0414561
SRP14	ZNF484	-0.439	0.0419051
SRP14	BBIP1	-0.438	0.0423582
SRP14	PDZK1	-0.438	0.0423582
SRP14	ZBTB41	-0.438	0.0423582
SRP14	ZC3HAV1L	-0.438	0.0423582
SRP14	TRAPPC11	-0.438	0.0423582
SRP14	ASXL2	-0.437	0.0428154
SRP14	ZBTB37	-0.437	0.0428154
SRP14	ZNF749	-0.437	0.0428154
SRP14	ZNF253	-0.437	0.0428154
SRP14	MFSD4B	-0.436	0.0432768
SRP14	SNAPC3	-0.435	0.0437423
SRP14	CENPC	-0.434	0.0442121
SRP14	ZNF280D	-0.434	0.0442121
SRP14	TRPM7	-0.433	0.0446862
SRP14	ZNF567	-0.433	0.0446862
SRP14	TYW5	-0.433	0.0446862
SRP14	ZNF41	-0.431	0.0456472
SRP14	HMG20A	-0.431	0.0456472
SRP14	AL139260.3	-0.431	0.0456472
SRP14	PUS7L	-0.431	0.0456472
SRP14	ZNF525	-0.431	0.0456472
SRP14	ZNF587	-0.431	0.0456472
SRP14	CCDC7	-0.429	0.0466255
SRP14	NPAT	-0.429	0.0466255
SRP14	ORC2	-0.429	0.0466255
SRP14	TMEM260	-0.429	0.0466255
SRP14	ZNF750	-0.429	0.0466255
SRP14	VPS13C	-0.429	0.0466255
SRP14	POMK	-0.428	0.0471213
SRP14	RNF169	-0.428	0.0471213
SRP14	NT5C2	-0.428	0.0471213
SRP14	TMEM181	-0.427	0.0476214
SRP14	CARF	-0.427	0.0476214
SRP14	SPDYE5	-0.427	0.0476214
SRP14	ZFP69B	-0.427	0.0476214
SRP14	ZNF543	-0.426	0.0481261
SRP14	VPS13D	-0.426	0.0481261
SRP14	CSRNP2	-0.426	0.0481261
SRP14	HERC4	-0.425	0.0486352
SRP14	ZNF675	-0.425	0.0486352
SRP14	ZSCAN32	-0.424	0.0491488
SRP14	PIK3C2A	-0.424	0.0491488
SRP14	PKN2	-0.424	0.0491488
SRP14	MEGF11	-0.424	0.0491488
SRP14	CEP170	-0.424	0.0491488
SRP14	DLEU1	-0.424	0.0491488
SRP14	ZNF551	-0.424	0.0491488
SRP14	APPBP2	-0.424	0.0491488
SRP14	PDC	-0.423	0.049667
SRP14	FAN1	-0.423	0.049667
SRP14	MBTPS2	-0.423	0.049667
SRP14	TNIP2	0.454	0.049531
SRP14	PSMD3	0.454	0.049531
SRP14	MORN2	0.454	0.049531
SRP14	MRPL18	0.454	0.049531
SRP14	PABPN1	0.454	0.049531
SRP14	PUF60	0.455	0.0490141
SRP14	GPSM3	0.455	0.0490141
SRP14	ERI3	0.455	0.0490141
SRP14	NTMT1	0.455	0.0490141
SRP14	SH3GL1	0.455	0.0490141
SRP14	MOSPD3	0.456	0.0485016
SRP14	YIPF3	0.456	0.0485016
SRP14	PSMD1	0.456	0.0485016
SRP14	RNPS1	0.456	0.0485016
SRP14	DNAJA1	0.456	0.0485016
SRP14	TCP1	0.457	0.0479937
SRP14	SNAPC2	0.457	0.0479937
SRP14	HNRNPAB	0.457	0.0479937
SRP14	OCEL1	0.457	0.0479937
SRP14	EIF4A3	0.457	0.0479937
SRP14	C1orf35	0.458	0.0474902
SRP14	TAGLN2	0.458	0.0474902
SRP14	CTDNEP1	0.458	0.0474902
SRP14	EMC6	0.458	0.0474902
SRP14	AES	0.458	0.0474902
SRP14	MAPRE1	0.458	0.0474902
SRP14	CAPZB	0.458	0.0474902
SRP14	MED10	0.458	0.0474902
SRP14	FAM50A	0.458	0.0474902
SRP14	VAMP2	0.458	0.0474902
SRP14	NUDT22	0.459	0.0469912
SRP14	RAB11B	0.459	0.0469912
SRP14	NUP93	0.459	0.0469912
SRP14	LGALS9	0.459	0.0469912
SRP14	MRGBP	0.459	0.0469912
SRP14	ANAPC16	0.459	0.0469912
SRP14	TMEM183A	0.46	0.0464966
SRP14	SLC25A6	0.46	0.0464966
SRP14	ZNHIT1	0.461	0.0460064
SRP14	SLC25A28	0.461	0.0460064
SRP14	COMTD1	0.461	0.0460064
SRP14	TRMT112	0.462	0.0455205
SRP14	TCTA	0.462	0.0455205
SRP14	RPL15	0.462	0.0455205
SRP14	COMMD4	0.462	0.0455205
SRP14	STRAP	0.463	0.045039
SRP14	ABHD11	0.463	0.045039
SRP14	RNASEK-C17orf49	0.464	0.0445618
SRP14	DNTTIP1	0.464	0.0445618
SRP14	MYL12A	0.464	0.0445618
SRP14	ABHD14B	0.464	0.0445618
SRP14	LYPLA2	0.464	0.0445618
SRP14	RPL3	0.465	0.0440889
SRP14	PHPT1	0.465	0.0440889
SRP14	RPL5	0.465	0.0440889
SRP14	RPL28	0.466	0.0436202
SRP14	BANF1	0.466	0.0436202
SRP14	RPS15	0.466	0.0436202
SRP14	GSTP1	0.467	0.0431557
SRP14	ARFIP2	0.467	0.0431557
SRP14	SLC3A2	0.467	0.0431557
SRP14	NUDT2	0.467	0.0431557
SRP14	CHCHD5	0.468	0.0426954
SRP14	TCTE1	0.468	0.0426954
SRP14	MRPL34	0.468	0.0426954
SRP14	SAT2	0.468	0.0426954
SRP14	EIF5AL1	0.468	0.0426954
SRP14	BLOC1S2	0.469	0.0422393
SRP14	RHOG	0.469	0.0422393
SRP14	GNG5	0.469	0.0422393
SRP14	MPV17L2	0.469	0.0422393
SRP14	CXorf40B	0.469	0.0422393
SRP14	TEX264	0.469	0.0422393
SRP14	NOP10	0.469	0.0422393
SRP14	HMG20B	0.469	0.0422393
SRP14	CSRNP1	0.469	0.0422393
SRP14	RFXANK	0.469	0.0422393
SRP14	GPX1	0.469	0.0422393
SRP14	MOAP1	0.469	0.0422393
SRP14	DDX39A	0.47	0.0417873
SRP14	FKBP2	0.47	0.0417873
SRP14	CRYBB1	0.47	0.0417873
SRP14	CACYBP	0.47	0.0417873
SRP14	RBX1	0.471	0.0413393
SRP14	MRPS21	0.471	0.0413393
SRP14	CCDC28A	0.471	0.0413393
SRP14	MTCH1	0.471	0.0413393
SRP14	SMIM29	0.471	0.0413393
SRP14	RPL36A	0.471	0.0413393
SRP14	TWF2	0.471	0.0413393
SRP14	MAP7D1	0.472	0.0408955
SRP14	ATP6V0E1	0.472	0.0408955
SRP14	DNAJA2	0.472	0.0408955
SRP14	MUL1	0.472	0.0408955
SRP14	CISD3	0.472	0.0408955
SRP14	GFER	0.472	0.0408955
SRP14	EMC3	0.472	0.0408955
SRP14	RELA	0.473	0.0404557
SRP14	SSR4	0.473	0.0404557
SRP14	ZCRB1	0.473	0.0404557
SRP14	SNF8	0.473	0.0404557
SRP14	LANCL2	0.473	0.0404557
SRP14	PEBP1	0.473	0.0404557
SRP14	DDRGK1	0.474	0.04002
SRP14	GUK1	0.474	0.04002
SRP14	SF3B4	0.475	0.0395882
SRP14	TXNDC17	0.475	0.0395882
SRP14	UQCC3	0.475	0.0395882
SRP14	THYN1	0.475	0.0395882
SRP14	FASTKD5	0.475	0.0395882
SRP14	RPS28	0.475	0.0395882
SRP14	EI24	0.475	0.0395882
SRP14	TSPO	0.475	0.0395882
SRP14	SHKBP1	0.476	0.0391603
SRP14	CDC42	0.476	0.0391603
SRP14	CST3	0.476	0.0391603
SRP14	PAIP2	0.477	0.0387365
SRP14	SRSF9	0.477	0.0387365
SRP14	ATP5G1	0.477	0.0387365
SRP14	ACTR1A	0.477	0.0387365
SRP14	BCAP31	0.477	0.0387365
SRP14	SMDT1	0.477	0.0387365
SRP14	SSU72	0.477	0.0387365
SRP14	ECI1	0.478	0.0383165
SRP14	METTL5	0.478	0.0383165
SRP14	RPL38	0.478	0.0383165
SRP14	RPL12	0.478	0.0383165
SRP14	UCHL3	0.478	0.0383165
SRP14	COPZ1	0.479	0.0379004
SRP14	DNAJC4	0.479	0.0379004
SRP14	FAM173A	0.479	0.0379004
SRP14	STX10	0.479	0.0379004
SRP14	RHOA	0.479	0.0379004
SRP14	SNAPIN	0.48	0.0374881
SRP14	ATP5G2	0.48	0.0374881
SRP14	NDUFS7	0.48	0.0374881
SRP14	BAX	0.48	0.0374881
SRP14	RNF187	0.48	0.0374881
SRP14	PDCL3	0.48	0.0374881
SRP14	RPS20	0.48	0.0374881
SRP14	FTSJ1	0.48	0.0374881
SRP14	PGK1	0.481	0.0370797
SRP14	PPP2CA	0.481	0.0370797
SRP14	PPP1CA	0.481	0.0370797
SRP14	NOL7	0.482	0.036675
SRP14	RAC1	0.482	0.036675
SRP14	GTF2F1	0.482	0.036675
SRP14	CHMP1A	0.482	0.036675
SRP14	SNRPF	0.482	0.036675
SRP14	RABAC1	0.482	0.036675
SRP14	ERP29	0.482	0.036675
SRP14	YWHAE	0.483	0.0362742
SRP14	ZDHHC4	0.483	0.0362742
SRP14	MLF2	0.483	0.0362742
SRP14	RAD23A	0.483	0.0362742
SRP14	CYB561D2	0.483	0.0362742
SRP14	RPL13A	0.483	0.0362742
SRP14	IDH3G	0.484	0.035877
SRP14	COX16	0.484	0.035877
SRP14	PBDC1	0.484	0.035877
SRP14	MTA2	0.484	0.035877
SRP14	CCDC115	0.484	0.035877
SRP14	SAMM50	0.485	0.0354836
SRP14	AL662899.3	0.485	0.0354836
SRP14	RPS11	0.485	0.0354836
SRP14	POLR2L	0.485	0.0354836
SRP14	CAPNS1	0.485	0.0354836
SRP14	RPS27A	0.485	0.0354836
SRP14	ECH1	0.485	0.0354836
SRP14	STYXL1	0.486	0.0350939
SRP14	SIRT6	0.486	0.0350939
SRP14	MCRS1	0.487	0.0347078
SRP14	AIF1	0.487	0.0347078
SRP14	LGALS1	0.488	0.0343254
SRP14	SOD1	0.488	0.0343254
SRP14	ELP5	0.488	0.0343254
SRP14	DXO	0.488	0.0343254
SRP14	HDAC3	0.488	0.0343254
SRP14	RACK1	0.489	0.0339465
SRP14	ASNA1	0.489	0.0339465
SRP14	RPS17	0.489	0.0339465
SRP14	ARF5	0.489	0.0339465
SRP14	CENPB	0.49	0.0335713
SRP14	ELOF1	0.49	0.0335713
SRP14	EEF1G	0.49	0.0335713
SRP14	NFKBIA	0.49	0.0335713
SRP14	RPS4X	0.49	0.0335713
SRP14	TMUB1	0.491	0.0331996
SRP14	MAF1	0.491	0.0331996
SRP14	CENPW	0.492	0.0328314
SRP14	C9orf16	0.492	0.0328314
SRP14	SEM1	0.492	0.0328314
SRP14	RPL23	0.493	0.0324668
SRP14	POLR3GL	0.493	0.0324668
SRP14	VCP	0.493	0.0324668
SRP14	MRM3	0.493	0.0324668
SRP14	EIF1B	0.493	0.0324668
SRP14	RPS18	0.493	0.0324668
SRP14	GPATCH3	0.493	0.0324668
SRP14	EIF3F	0.493	0.0324668
SRP14	TMEM256	0.494	0.0321056
SRP14	SNX17	0.494	0.0321056
SRP14	METTL26	0.494	0.0321056
SRP14	LSM1	0.494	0.0321056
SRP14	GPR108	0.494	0.0321056
SRP14	RFC2	0.494	0.0321056
SRP14	PSMG2	0.495	0.0317478
SRP14	RAB1B	0.495	0.0317478
SRP14	PRDX6	0.495	0.0317478
SRP14	CD63	0.495	0.0317478
SRP14	RPS24	0.496	0.0313935
SRP14	FDPS	0.496	0.0313935
SRP14	RPL18	0.496	0.0313935
SRP14	TRAPPC2L	0.497	0.0310426
SRP14	PSMG3	0.497	0.0310426
SRP14	MAPKAPK2	0.497	0.0310426
SRP14	NUDT16L1	0.497	0.0310426
SRP14	DAP3	0.497	0.0310426
SRP14	BABAM1	0.498	0.030695
SRP14	EID2	0.498	0.030695
SRP14	DDX28	0.498	0.030695
SRP14	RPL31	0.498	0.030695
SRP14	SRSF4	0.498	0.030695
SRP14	RPL7A	0.498	0.030695
SRP14	COMMD9	0.498	0.030695
SRP14	CLPP	0.498	0.030695
SRP14	RPS13	0.498	0.030695
SRP14	C9orf142	0.498	0.030695
SRP14	PITHD1	0.499	0.0303508
SRP14	RPS14	0.499	0.0303508
SRP14	RPL21	0.499	0.0303508
SRP14	ARPC3	0.499	0.0303508
SRP14	NDUFS8	0.5	0.0300099
SRP14	RPL13	0.5	0.0300099
SRP14	HDDC3	0.5	0.0300099
SRP14	ETF1	0.5	0.0300099
SRP14	NDUFA4	0.5	0.0300099
SRP14	TMEM147	0.5	0.0300099
SRP14	CCDC12	0.501	0.0296723
SRP14	DHRS4L2	0.501	0.0296723
SRP14	ERAL1	0.501	0.0296723
SRP14	ARF1	0.501	0.0296723
SRP14	ZCCHC17	0.501	0.0296723
SRP14	SPATA2L	0.501	0.0296723
SRP14	NDUFA13	0.502	0.029338
SRP14	TAF11	0.502	0.029338
SRP14	ZNF628	0.503	0.029007
SRP14	C19orf43	0.503	0.029007
SRP14	UBALD2	0.503	0.029007
SRP14	NDUFB2	0.503	0.029007
SRP14	PEF1	0.503	0.029007
SRP14	TIMM50	0.503	0.029007
SRP14	MSRB2	0.503	0.029007
SRP14	KCMF1	0.504	0.0286791
SRP14	SARS	0.504	0.0286791
SRP14	GDE1	0.504	0.0286791
SRP14	MPDU1	0.504	0.0286791
SRP14	RPL10	0.504	0.0286791
SRP14	PPP1R14B	0.504	0.0286791
SRP14	JUND	0.505	0.0283545
SRP14	EMD	0.505	0.0283545
SRP14	COX7A2	0.505	0.0283545
SRP14	PGLS	0.505	0.0283545
SRP14	YKT6	0.505	0.0283545
SRP14	TIMM23	0.505	0.0283545
SRP14	BCAS2	0.505	0.0283545
SRP14	TMED9	0.505	0.0283545
SRP14	MRPL22	0.506	0.028033
SRP14	CHCHD10	0.506	0.028033
SRP14	BAD	0.506	0.028033
SRP14	ZFAND2A	0.506	0.028033
SRP14	PGP	0.506	0.028033
SRP14	RBM42	0.507	0.0277146
SRP14	RPL27A	0.507	0.0277146
SRP14	POLDIP2	0.507	0.0277146
SRP14	RPL4	0.507	0.0277146
SRP14	GPS1	0.507	0.0277146
SRP14	DNAJB12	0.507	0.0277146
SRP14	TUFM	0.508	0.0273994
SRP14	ATP6V1F	0.508	0.0273994
SRP14	RPL24	0.509	0.0270873
SRP14	ITPA	0.509	0.0270873
SRP14	AAGAB	0.509	0.0270873
SRP14	TXN2	0.509	0.0270873
SRP14	DDX24	0.509	0.0270873
SRP14	MZT2B	0.509	0.0270873
SRP14	DYNLRB1	0.509	0.0270873
SRP14	MRPL55	0.51	0.0267783
SRP14	SDSL	0.51	0.0267783
SRP14	TMEM11	0.51	0.0267783
SRP14	ARPC2	0.51	0.0267783
SRP14	PSMD9	0.51	0.0267783
SRP14	RPS12	0.51	0.0267783
SRP14	AIP	0.511	0.0264723
SRP14	SNRPD3	0.511	0.0264723
SRP14	TOMM34	0.512	0.0261693
SRP14	CCDC59	0.512	0.0261693
SRP14	NXT1	0.512	0.0261693
SRP14	TAF10	0.513	0.0258694
SRP14	POLR2E	0.513	0.0258694
SRP14	ARHGDIA	0.513	0.0258694
SRP14	UXT	0.513	0.0258694
SRP14	CLTB	0.513	0.0258694
SRP14	ARPC4	0.513	0.0258694
SRP14	AURKAIP1	0.514	0.0255724
SRP14	GMFG	0.514	0.0255724
SRP14	NR1H2	0.514	0.0255724
SRP14	TOR3A	0.514	0.0255724
SRP14	MAPKAP1	0.514	0.0255724
SRP14	CETN2	0.514	0.0255724
SRP14	TMEM219	0.515	0.0252783
SRP14	COASY	0.515	0.0252783
SRP14	GPX4	0.515	0.0252783
SRP14	HNRNPM	0.515	0.0252783
SRP14	STIP1	0.516	0.0249872
SRP14	TMEM59	0.516	0.0249872
SRP14	HNRNPL	0.516	0.0249872
SRP14	CITED4	0.516	0.0249872
SRP14	CUTA	0.516	0.0249872
SRP14	DHRS4	0.516	0.0249872
SRP14	TMEM160	0.516	0.0249872
SRP14	TOR2A	0.516	0.0249872
SRP14	ZNF593	0.516	0.0249872
SRP14	SNRPB2	0.517	0.024699
SRP14	RPL29	0.517	0.024699
SRP14	ENSA	0.517	0.024699
SRP14	GPKOW	0.517	0.024699
SRP14	HIGD2A	0.517	0.024699
SRP14	CCDC167	0.517	0.024699
SRP14	SPAG7	0.518	0.0244137
SRP14	RPS6	0.518	0.0244137
SRP14	DNPEP	0.518	0.0244137
SRP14	RAE1	0.519	0.0241313
SRP14	ATP5D	0.519	0.0241313
SRP14	HDDC2	0.52	0.0238517
SRP14	UBE2M	0.52	0.0238517
SRP14	UBXN1	0.52	0.0238517
SRP14	RPF1	0.52	0.0238517
SRP14	FIBP	0.52	0.0238517
SRP14	TOMM7	0.521	0.0235749
SRP14	DCXR	0.521	0.0235749
SRP14	SART1	0.522	0.0233009
SRP14	MRPL58	0.522	0.0233009
SRP14	MRPL14	0.522	0.0233009
SRP14	MRPL24	0.522	0.0233009
SRP14	MRPS24	0.523	0.0230296
SRP14	RPL35	0.523	0.0230296
SRP14	NUTF2	0.523	0.0230296
SRP14	ATP6V0B	0.524	0.0227611
SRP14	POLE4	0.524	0.0227611
SRP14	COX7C	0.524	0.0227611
SRP14	SELENOW	0.524	0.0227611
SRP14	UCK1	0.524	0.0227611
SRP14	BRMS1	0.525	0.0224954
SRP14	SRRT	0.525	0.0224954
SRP14	MINOS1	0.525	0.0224954
SRP14	RPLP1	0.525	0.0224954
SRP14	IRAK1	0.525	0.0224954
SRP14	MAP1LC3B	0.525	0.0224954
SRP14	DCTPP1	0.525	0.0224954
SRP14	CCDC94	0.526	0.0222323
SRP14	SSR2	0.526	0.0222323
SRP14	POLR2I	0.526	0.0222323
SRP14	SDF2	0.526	0.0222323
SRP14	VAMP8	0.526	0.0222323
SRP14	NDUFA1	0.526	0.0222323
SRP14	IFI27L2	0.527	0.0219719
SRP14	SUMO3	0.527	0.0219719
SRP14	PFN1	0.527	0.0219719
SRP14	ATP5A1	0.527	0.0219719
SRP14	TIMM17B	0.528	0.0217142
SRP14	COX6B1	0.528	0.0217142
SRP14	RPLP2	0.528	0.0217142
SRP14	MAD2L1BP	0.528	0.0217142
SRP14	KAT8	0.528	0.0217142
SRP14	ATP5I	0.529	0.0214591
SRP14	UBC	0.529	0.0214591
SRP14	BID	0.529	0.0214591
SRP14	GADD45GIP1	0.529	0.0214591
SRP14	GNB2	0.53	0.0212066
SRP14	BAK1	0.53	0.0212066
SRP14	TXNDC12	0.53	0.0212066
SRP14	ALDOA	0.53	0.0212066
SRP14	SELENOK	0.53	0.0212066
SRP14	NUDT1	0.53	0.0212066
SRP14	CCT7	0.53	0.0212066
SRP14	NDUFS2	0.53	0.0212066
SRP14	ATP6V1E1	0.531	0.0209567
SRP14	TMEM205	0.531	0.0209567
SRP14	PHB2	0.531	0.0209567
SRP14	PPIF	0.531	0.0209567
SRP14	C19orf70	0.532	0.0207094
SRP14	TSR3	0.532	0.0207094
SRP14	LSM3	0.532	0.0207094
SRP14	ENO1	0.532	0.0207094
SRP14	NHP2	0.532	0.0207094
SRP14	RPL32	0.533	0.0204646
SRP14	OTUB1	0.533	0.0204646
SRP14	HSBP1	0.534	0.0202224
SRP14	RPL23A	0.534	0.0202224
SRP14	PDRG1	0.535	0.0199826
SRP14	NME1	0.535	0.0199826
SRP14	C14orf2	0.535	0.0199826
SRP14	FRG1	0.535	0.0199826
SRP14	IK	0.535	0.0199826
SRP14	PSMB7	0.535	0.0199826
SRP14	UBE2L3	0.535	0.0199826
SRP14	ARPC1A	0.536	0.0197454
SRP14	ATP6V0C	0.536	0.0197454
SRP14	WDR83OS	0.536	0.0197454
SRP14	EIF3G	0.537	0.0195106
SRP14	RPL26	0.537	0.0195106
SRP14	C6orf226	0.537	0.0195106
SRP14	CREB3	0.537	0.0195106
SRP14	PSMD2	0.538	0.0192783
SRP14	SCNM1	0.538	0.0192783
SRP14	ATP5J2	0.538	0.0192783
SRP14	MRPS15	0.538	0.0192783
SRP14	FAM32A	0.538	0.0192783
SRP14	PSMB2	0.539	0.0190483
SRP14	MRPS34	0.539	0.0190483
SRP14	CHMP4B	0.539	0.0190483
SRP14	AP2M1	0.54	0.0188208
SRP14	PYCARD	0.54	0.0188208
SRP14	TXNL4A	0.54	0.0188208
SRP14	DNPH1	0.54	0.0188208
SRP14	UQCRH	0.54	0.0188208
SRP14	GTF2B	0.54	0.0188208
SRP14	SZRD1	0.541	0.0185957
SRP14	PRADC1	0.541	0.0185957
SRP14	CIB1	0.542	0.0183729
SRP14	PET100	0.542	0.0183729
SRP14	HAX1	0.542	0.0183729
SRP14	CYC1	0.542	0.0183729
SRP14	AHSA1	0.542	0.0183729
SRP14	PSMA1	0.543	0.0181524
SRP14	PSMC1	0.544	0.0179343
SRP14	UBL7	0.544	0.0179343
SRP14	TRAPPC1	0.544	0.0179343
SRP14	THOC7	0.545	0.0177185
SRP14	SVBP	0.545	0.0177185
SRP14	LSM10	0.545	0.0177185
SRP14	MRPL51	0.545	0.0177185
SRP14	SS18L2	0.545	0.0177185
SRP14	TIMM8B	0.545	0.0177185
SRP14	CCDC124	0.546	0.0175049
SRP14	STUB1	0.546	0.0175049
SRP14	DRAP1	0.547	0.0172937
SRP14	STK16	0.547	0.0172937
SRP14	COPE	0.547	0.0172937
SRP14	EBP	0.547	0.0172937
SRP14	ZMAT5	0.547	0.0172937
SRP14	MRPL4	0.548	0.0170846
SRP14	CWC15	0.549	0.0168778
SRP14	NDUFB11	0.549	0.0168778
SRP14	RAB5C	0.549	0.0168778
SRP14	RPS7	0.549	0.0168778
SRP14	RP9	0.55	0.0166732
SRP14	ELOB	0.55	0.0166732
SRP14	BCL7B	0.55	0.0166732
SRP14	MRPL11	0.55	0.0166732
SRP14	TRIAP1	0.55	0.0166732
SRP14	C7orf50	0.55	0.0166732
SRP14	RPL14	0.55	0.0166732
SRP14	NDUFAB1	0.551	0.0164707
SRP14	UBA52	0.551	0.0164707
SRP14	CHCHD1	0.552	0.0162704
SRP14	TBCC	0.552	0.0162704
SRP14	ING2	0.553	0.0160723
SRP14	NDUFAF3	0.553	0.0160723
SRP14	SF3B2	0.554	0.0158763
SRP14	RTCB	0.554	0.0158763
SRP14	RNF181	0.554	0.0158763
SRP14	PRPF31	0.554	0.0158763
SRP14	PHB	0.554	0.0158763
SRP14	TBCB	0.554	0.0158763
SRP14	ATP5G3	0.554	0.0158763
SRP14	PPP4C	0.555	0.0156824
SRP14	COPRS	0.555	0.0156824
SRP14	PRDX5	0.555	0.0156824
SRP14	SAP18	0.555	0.0156824
SRP14	STOML2	0.555	0.0156824
SRP14	MDH2	0.556	0.0154906
SRP14	LAGE3	0.556	0.0154906
SRP14	TSR2	0.556	0.0154906
SRP14	RPS21	0.556	0.0154906
SRP14	EIF3D	0.556	0.0154906
SRP14	PRR13	0.556	0.0154906
SRP14	EIF6	0.556	0.0154906
SRP14	NAA38	0.556	0.0154906
SRP14	SSNA1	0.557	0.0153008
SRP14	CNBP	0.557	0.0153008
SRP14	AATF	0.557	0.0153008
SRP14	SNRPA	0.557	0.0153008
SRP14	PSMC2	0.557	0.0153008
SRP14	C20orf24	0.558	0.0151131
SRP14	PPIH	0.558	0.0151131
SRP14	ETFB	0.559	0.0149274
SRP14	PPM1G	0.559	0.0149274
SRP14	FAU	0.559	0.0149274
SRP14	CDK11B	0.56	0.0147438
SRP14	ABCF1	0.56	0.0147438
SRP14	MRPL54	0.56	0.0147438
SRP14	PLEKHJ1	0.56	0.0147438
SRP14	TIMM17A	0.561	0.0145621
SRP14	KRT10	0.561	0.0145621
SRP14	APRT	0.561	0.0145621
SRP14	RANBP1	0.561	0.0145621
SRP14	PSME2	0.561	0.0145621
SRP14	TAF9	0.561	0.0145621
SRP14	PSMD4	0.561	0.0145621
SRP14	NDUFB7	0.561	0.0145621
SRP14	GABARAPL2	0.561	0.0145621
SRP14	ANAPC15	0.562	0.0143824
SRP14	GTF3C6	0.562	0.0143824
SRP14	PSMB5	0.562	0.0143824
SRP14	VPS25	0.563	0.0142047
SRP14	ABT1	0.563	0.0142047
SRP14	PRELID1	0.563	0.0142047
SRP14	RPS19BP1	0.564	0.0140289
SRP14	C18orf21	0.565	0.013855
SRP14	RPL10A	0.565	0.013855
SRP14	SEC61B	0.565	0.013855
SRP14	NGDN	0.565	0.013855
SRP14	TRAPPC4	0.566	0.0136831
SRP14	PMVK	0.567	0.013513
SRP14	PQBP1	0.567	0.013513
SRP14	UBE2Q1	0.567	0.013513
SRP14	MRPL36	0.568	0.0133448
SRP14	EIF1	0.568	0.0133448
SRP14	MRPL47	0.568	0.0133448
SRP14	MRPL23	0.568	0.0133448
SRP14	PSMB10	0.568	0.0133448
SRP14	SLC25A3	0.568	0.0133448
SRP14	TOMM22	0.568	0.0133448
SRP14	ARPC5L	0.568	0.0133448
SRP14	BAG1	0.569	0.0131784
SRP14	PFDN5	0.569	0.0131784
SRP14	RPL6	0.569	0.0131784
SRP14	PCBD1	0.569	0.0131784
SRP14	EIF4H	0.57	0.0130139
SRP14	CDKN2D	0.571	0.0128512
SRP14	H2AFZ	0.571	0.0128512
SRP14	MRPS12	0.571	0.0128512
SRP14	UQCRC1	0.571	0.0128512
SRP14	C9orf78	0.571	0.0128512
SRP14	COMMD7	0.572	0.0126903
SRP14	ECSIT	0.573	0.0125312
SRP14	IDH3B	0.574	0.0123739
SRP14	COX7B	0.574	0.0123739
SRP14	BUD31	0.574	0.0123739
SRP14	KARS	0.574	0.0123739
SRP14	ALYREF	0.574	0.0123739
SRP14	SYF2	0.575	0.0122183
SRP14	C19orf53	0.576	0.0120645
SRP14	AP2S1	0.576	0.0120645
SRP14	RAN	0.576	0.0120645
SRP14	NDUFS5	0.576	0.0120645
SRP14	TMEM208	0.577	0.0119123
SRP14	ATP6V1G1	0.577	0.0119123
SRP14	MRPL21	0.577	0.0119123
SRP14	RPS9	0.578	0.0117619
SRP14	PFDN1	0.578	0.0117619
SRP14	MYL6	0.578	0.0117619
SRP14	CIAPIN1	0.579	0.0116132
SRP14	C14orf166	0.58	0.0114661
SRP14	MRPL20	0.58	0.0114661
SRP14	DGUOK	0.58	0.0114661
SRP14	BOLA2B	0.581	0.0113207
SRP14	NDUFAF8	0.581	0.0113207
SRP14	LAMTOR4	0.582	0.0111769
SRP14	SDHB	0.582	0.0111769
SRP14	SNRPD2	0.583	0.0110348
SRP14	RPS16	0.584	0.0108942
SRP14	SNRNP25	0.584	0.0108942
SRP14	SCAND1	0.584	0.0108942
SRP14	EIF5A	0.584	0.0108942
SRP14	DUSP12	0.584	0.0108942
SRP14	SPCS1	0.585	0.0107553
SRP14	PSMB8	0.585	0.0107553
SRP14	CENPX	0.585	0.0107553
SRP14	C1orf122	0.585	0.0107553
SRP14	NENF	0.586	0.0106179
SRP14	UQCR10	0.586	0.0106179
SRP14	ATRAID	0.587	0.0104821
SRP14	BNIP1	0.588	0.0103478
SRP14	BLOC1S1	0.588	0.0103478
SRP14	EAPP	0.589	0.0102151
SRP14	ECHS1	0.589	0.0102151
SRP14	TMA7	0.59	0.0100839
SRP14	POLR2J	0.59	0.0100839
SRP14	UBB	0.591	0.00995419
SRP14	CSNK2B	0.591	0.00995419
SRP14	SERF2	0.592	0.00982598
SRP14	RPL26L1	0.592	0.00982598
SRP14	SLIRP	0.593	0.00969923
SRP14	RPS8	0.593	0.00969923
SRP14	UBL5	0.593	0.00969923
SRP14	BRK1	0.594	0.00957395
SRP14	PTPMT1	0.595	0.00945011
SRP14	CLP1	0.595	0.00945011
SRP14	DUSP23	0.596	0.0093277
SRP14	EMC8	0.596	0.0093277
SRP14	RPL19	0.597	0.0092067
SRP14	DRG1	0.597	0.0092067
SRP14	AAMP	0.597	0.0092067
SRP14	MRPS7	0.599	0.00896891
SRP14	SLC25A5	0.6	0.00885209
SRP14	EMC7	0.601	0.00873662
SRP14	ATP5F1	0.601	0.00873662
SRP14	OAZ1	0.602	0.0086225
SRP14	ILF2	0.603	0.00850972
SRP14	SELENOH	0.603	0.00850972
SRP14	CLIC1	0.603	0.00850972
SRP14	COX8A	0.604	0.00839826
SRP14	ATP5H	0.604	0.00839826
SRP14	TSSC4	0.604	0.00839826
SRP14	RPL11	0.605	0.0082881
SRP14	POP7	0.606	0.00817924
SRP14	USP39	0.606	0.00817924
SRP14	SURF1	0.606	0.00817924
SRP14	PSMA4	0.607	0.00807167
SRP14	MED27	0.608	0.00796536
SRP14	COX5B	0.608	0.00796536
SRP14	LAMTOR2	0.609	0.0078603
SRP14	MRPL9	0.611	0.00765391
SRP14	PSMD8	0.611	0.00765391
SRP14	DCTN3	0.612	0.00755254
SRP14	SNU13	0.612	0.00755254
SRP14	NEDD8	0.612	0.00755254
SRP14	UQCR11	0.612	0.00755254
SRP14	XRCC6	0.613	0.00745239
SRP14	ZNF511	0.613	0.00745239
SRP14	SBDS	0.614	0.00735342
SRP14	TALDO1	0.614	0.00735342
SRP14	EDF1	0.615	0.00725564
SRP14	FAM96B	0.616	0.00715902
SRP14	ATP5E	0.618	0.00696924
SRP14	RANGRF	0.618	0.00696924
SRP14	CFL1	0.618	0.00696924
SRP14	VDAC2	0.619	0.00687606
SRP14	RNF7	0.619	0.00687606
SRP14	PSMC4	0.619	0.00687606
SRP14	EIF3K	0.62	0.006784
SRP14	SF3B5	0.62	0.006784
SRP14	NFKBIB	0.62	0.006784
SRP14	ISY1	0.62	0.006784
SRP14	NDUFB8	0.621	0.00669305
SRP14	MEA1	0.622	0.00660319
SRP14	ROMO1	0.624	0.00642673
SRP14	MYL12B	0.624	0.00642673
SRP14	RTFDC1	0.625	0.0063401
SRP14	SNRPB	0.625	0.0063401
SRP14	ATP5B	0.625	0.0063401
SRP14	TRAPPC3	0.626	0.00625452
SRP14	DCTN2	0.629	0.00600399
SRP14	GSTO1	0.629	0.00600399
SRP14	RRAGA	0.63	0.00592251
SRP14	POMP	0.63	0.00592251
SRP14	COA3	0.63	0.00592251
SRP14	PSMD7	0.633	0.00568402
SRP14	CLTA	0.634	0.00560647
SRP14	NCBP2-AS2	0.635	0.00552988
SRP14	UFC1	0.637	0.00537951
SRP14	MRPL28	0.637	0.00537951
SRP14	NUDC	0.637	0.00537951
SRP14	NELFE	0.637	0.00537951
SRP14	COPS9	0.638	0.00530572
SRP14	CHCHD2	0.638	0.00530572
SRP14	NDUFS3	0.638	0.00530572
SRP14	TPI1	0.638	0.00530572
SRP14	SUCLG1	0.639	0.00523285
SRP14	RNF113A	0.64	0.00516088
SRP14	UQCRFS1	0.643	0.00495032
SRP14	POLR2C	0.643	0.00495032
SRP14	PSMC5	0.646	0.00474755
SRP14	CUEDC2	0.647	0.00468165
SRP14	NDUFA12	0.648	0.00461658
SRP14	CHMP2A	0.648	0.00461658
SRP14	LSM4	0.65	0.00448889
SRP14	COX6A1	0.652	0.00436441
SRP14	ANAPC11	0.652	0.00436441
SRP14	PAF1	0.653	0.00430335
SRP14	LAMTOR5	0.655	0.00418355
SRP14	DNAJC8	0.655	0.00418355
SRP14	COX5A	0.656	0.00412479
SRP14	UQCRQ	0.658	0.00400951
SRP14	ATP5C1	0.659	0.00395298
SRP14	NDUFA6	0.659	0.00395298
SRP14	HSD17B10	0.663	0.00373401
SRP14	PSMD13	0.664	0.00368102
SRP14	MRFAP1	0.669	0.00342617
SRP14	NAXE	0.669	0.00342617
SRP14	PSME1	0.669	0.00342617
SRP14	HINT2	0.67	0.00337717
SRP14	EMC4	0.671	0.00332881
SRP14	JTB	0.672	0.00328108
SRP14	MIEN1	0.68	0.00292112
SRP14	COX4I1	0.681	0.00287876
SRP14	NDUFA2	0.682	0.00283696
SRP14	RPL36AL	0.682	0.00283696
SRP14	PPIA	0.683	0.00279571
SRP14	PSMB4	0.687	0.00263613
SRP14	PPP1R7	0.687	0.00263613
SRP14	COPS6	0.69	0.00252196
SRP14	NSMCE1	0.691	0.00248492
SRP14	PFDN2	0.691	0.00248492
SRP14	MRPL40	0.693	0.00241233
SRP14	PSMC3	0.696	0.00230708
SRP14	NABP2	0.698	0.00223927
SRP14	PSMA5	0.699	0.00220605
SRP14	DDT	0.708	0.0019268
SRP14	PSMB3	0.713	0.00178606
SRP14	POLR2G	0.716	0.00170622
SRP14	NDUFS6	0.719	0.00162967
SRP14	ATP5O	0.72	0.00160487
SRP14	NDUFB10	0.722	0.0015563
SRP14	COX14	0.728	0.00141859
SRP14	FUNDC2	0.737	0.00123298
SRP14	EIF3I	0.74	0.00117627
SRP14	PSMB6	0.752	0.000972714
SRP14	PSMA7	0.765	0.000789328
SRP14	PARK7	0.795	0.00048151
SRP14	PSMB1	0.797	0.000465621
SRP14	SRP14	1	1.03976e-05

## Sheet: Table S2
Table S2. The co-expressed genes list of SRP14 in GSE12417 AML cohort
ID	ID	r	P value
SRP14	ARRB2	-0.668	0.000455805
SRP14	PSAP	-0.629	0.000966188
SRP14	LILRA2	-0.603	0.0015597
SRP14	LILRA6	-0.597	0.00173762
SRP14	CRISPLD2	-0.595	0.00180096
SRP14	FCGRT	-0.579	0.00238932
SRP14	ARHGAP26	-0.576	0.00251753
SRP14	IL17RA	-0.569	0.00284152
SRP14	S100A11P1	-0.559	0.00337061
SRP14	FCGR2C	-0.558	0.00342818
SRP14	CDA	-0.557	0.00348664
SRP14	S100A11	-0.557	0.00348664
SRP14	APLP2	-0.547	0.00412313
SRP14	LAPTM5	-0.547	0.00412313
SRP14	LILRA5	-0.546	0.00419225
SRP14	LILRB3	-0.546	0.00419225
SRP14	RBM47	-0.545	0.00426243
SRP14	PDXK	-0.544	0.00433367
SRP14	NLRP1	-0.543	0.00440598
SRP14	HK3	-0.541	0.00455391
SRP14	SIGLEC7	-0.541	0.00455391
SRP14	IFI30	-0.54	0.00462954
SRP14	LILRB1	-0.537	0.00486333
SRP14	ABR	-0.536	0.0049436
SRP14	PILRA	-0.536	0.0049436
SRP14	SIGLEC9	-0.531	0.0053632
SRP14	MYO1F	-0.525	0.00590902
SRP14	TLR4	-0.525	0.00590902
SRP14	STX11	-0.524	0.00600471
SRP14	FCER1G	-0.522	0.00620028
SRP14	CD14	-0.521	0.0063002
SRP14	CYBB	-0.52	0.00640157
SRP14	GAS7	-0.519	0.00650441
SRP14	MAP3K3	-0.518	0.00660872
SRP14	VDR	-0.518	0.00660872
SRP14	FTL	-0.517	0.00671454
SRP14	PTK2B	-0.512	0.00726683
SRP14	CECR1	-0.51	0.00749893
SRP14	ARHGEF10L	-0.509	0.00761745
SRP14	CD4	-0.509	0.00761745
SRP14	GRN	-0.509	0.00761745
SRP14	FXYD6	-0.508	0.00773765
SRP14	MEGF9	-0.508	0.00773765
SRP14	SIRPA	-0.505	0.00810851
SRP14	SLC7A7	-0.504	0.00823562
SRP14	MARCO	-0.501	0.00862772
SRP14	SMARCD3	-0.501	0.00862772
SRP14	CD93	-0.5	0.00876208
SRP14	RASSF4	-0.499	0.0088983
SRP14	RXRA	-0.494	0.00960821
SRP14	CEBPD	-0.493	0.00975611
SRP14	RAB5C	-0.493	0.00975611
SRP14	SERPINA1	-0.492	0.00990603
SRP14	CTSH	-0.491	0.010058
SRP14	NADK	-0.489	0.0103682
SRP14	SCPEP1	-0.489	0.0103682
SRP14	UBTD1	-0.489	0.0103682
SRP14	HLA-J	-0.488	0.0105264
SRP14	ITGB2	-0.488	0.0105264
SRP14	RNH1	-0.488	0.0105264
SRP14	ARHGEF11	-0.487	0.0106869
SRP14	CR1	-0.486	0.0108494
SRP14	IGF2R	-0.486	0.0108494
SRP14	RIN2	-0.486	0.0108494
SRP14	CFP	-0.485	0.0110142
SRP14	GNAI2	-0.485	0.0110142
SRP14	SRGAP2	-0.485	0.0110142
SRP14	ASAP1	-0.484	0.0111812
SRP14	ASGR2	-0.482	0.0115219
SRP14	ATP6V0D1	-0.482	0.0115219
SRP14	TNFRSF1B	-0.482	0.0115219
SRP14	KCTD12	-0.481	0.0116957
SRP14	POTEKP	-0.481	0.0116957
SRP14	SERPINB8	-0.481	0.0116957
SRP14	HEXB	-0.478	0.0122312
SRP14	NACC2	-0.478	0.0122312
SRP14	CPM	-0.476	0.0126001
SRP14	FMNL1	-0.476	0.0126001
SRP14	SAMHD1	-0.476	0.0126001
SRP14	FGR	-0.475	0.0127882
SRP14	GGA2	-0.475	0.0127882
SRP14	ZYX	-0.475	0.0127882
SRP14	PKM	-0.474	0.0129788
SRP14	AOAH	-0.473	0.013172
SRP14	BLOC1S1	-0.473	0.013172
SRP14	FCGR2A	-0.473	0.013172
SRP14	PPIF	-0.473	0.013172
SRP14	ACTBP9	-0.472	0.0133676
SRP14	GRPEL1	-0.472	0.0133676
SRP14	HLA-F	-0.472	0.0133676
SRP14	IFNGR2	-0.472	0.0133676
SRP14	STK10	-0.472	0.0133676
SRP14	PTAFR	-0.471	0.0135658
SRP14	TPP1	-0.471	0.0135658
SRP14	ANXA5	-0.47	0.0137666
SRP14	FBP1	-0.468	0.0141762
SRP14	FCN1	-0.468	0.0141762
SRP14	KRT23	-0.468	0.0141762
SRP14	PTPN18	-0.468	0.0141762
SRP14	C5AR1	-0.467	0.0143849
SRP14	SIRPB1	-0.467	0.0143849
SRP14	DIAPH1	-0.466	0.0145964
SRP14	CES1	-0.464	0.0150276
SRP14	HLA-G	-0.464	0.0150276
SRP14	HLA-A	-0.463	0.0152473
SRP14	SLC15A3	-0.463	0.0152473
SRP14	FYB	-0.462	0.0154699
SRP14	HLA-B	-0.462	0.0154699
SRP14	LPPR2	-0.462	0.0154699
SRP14	TM9SF4	-0.462	0.0154699
SRP14	ZNF318	-0.462	0.0154699
SRP14	LCP1	-0.461	0.0156953
SRP14	LILRA3	-0.461	0.0156953
SRP14	VCAN	-0.461	0.0156953
SRP14	CTSD	-0.46	0.0159237
SRP14	GPR124	-0.46	0.0159237
SRP14	KIAA0513	-0.46	0.0159237
SRP14	MGAT1	-0.46	0.0159237
SRP14	STXBP2	-0.46	0.0159237
SRP14	TYMP	-0.459	0.0161549
SRP14	GPSM3	-0.458	0.0163891
SRP14	CAMK1	-0.457	0.0166263
SRP14	CD68	-0.457	0.0166263
SRP14	RNASE6	-0.457	0.0166263
SRP14	SGSH	-0.457	0.0166263
SRP14	REEP5	-0.455	0.0171097
SRP14	S100A12	-0.455	0.0171097
SRP14	TAGLN	-0.455	0.0171097
SRP14	SLA	-0.454	0.0173559
SRP14	TPD52L2	-0.454	0.0173559
SRP14	WARS	-0.454	0.0173559
SRP14	HPSE	-0.452	0.0178579
SRP14	NRGN	-0.452	0.0178579
SRP14	GLG1	-0.451	0.0181135
SRP14	IGSF6	-0.451	0.0181135
SRP14	THEMIS2	-0.451	0.0181135
SRP14	TFEB	-0.45	0.0183724
SRP14	TOM1	-0.45	0.0183724
SRP14	AP2A2	-0.449	0.0186346
SRP14	PSTPIP1	-0.449	0.0186346
SRP14	VASP	-0.449	0.0186346
SRP14	FPR1	-0.448	0.0189
SRP14	TADA3	-0.448	0.0189
SRP14	VAMP3	-0.448	0.0189
SRP14	APOBEC3A	-0.446	0.0194407
SRP14	KDM6B	-0.446	0.0194407
SRP14	LGALS3	-0.446	0.0194407
SRP14	PRKACA	-0.445	0.0197161
SRP14	SLC2A6	-0.445	0.0197161
SRP14	G0S2	-0.444	0.0199949
SRP14	LILRB2	-0.444	0.0199949
SRP14	CD86	-0.442	0.0205628
SRP14	CTSS	-0.441	0.020852
SRP14	GRINA	-0.441	0.020852
SRP14	NCF1	-0.441	0.020852
SRP14	PLEC	-0.441	0.020852
SRP14	SLC11A1	-0.441	0.020852
SRP14	TMEM176B	-0.441	0.020852
SRP14	CAMTA2	-0.44	0.0211447
SRP14	CKAP4	-0.44	0.0211447
SRP14	APOBR	-0.439	0.021441
SRP14	CD300C	-0.439	0.021441
SRP14	FCGR1B	-0.439	0.021441
SRP14	SLC1A4	-0.439	0.021441
SRP14	TLR8	-0.439	0.021441
SRP14	VNN2	-0.439	0.021441
SRP14	IL1RN	-0.438	0.021741
SRP14	STS	-0.438	0.021741
SRP14	ARHGDIA	-0.437	0.0220445
SRP14	PLBD1	-0.437	0.0220445
SRP14	SMPDL3A	-0.437	0.0220445
SRP14	SPI1	-0.437	0.0220445
SRP14	TMEM176A	-0.436	0.0223518
SRP14	FGL2	-0.435	0.0226627
SRP14	MYO7A	-0.435	0.0226627
SRP14	TBC1D2	-0.435	0.0226627
SRP14	CTSB	-0.434	0.0229774
SRP14	HCK	-0.434	0.0229774
SRP14	TLR5	-0.434	0.0229774
SRP14	PLD3	-0.433	0.023296
SRP14	ABCD1	-0.432	0.0236183
SRP14	ANXA2P3	-0.432	0.0236183
SRP14	ACTB	-0.431	0.0239445
SRP14	ARAP1	-0.431	0.0239445
SRP14	TBL1X	-0.431	0.0239445
SRP14	VEGFA	-0.431	0.0239445
SRP14	IL16	-0.429	0.0246086
SRP14	LONRF3	-0.429	0.0246086
SRP14	RASSF2	-0.429	0.0246086
SRP14	MAPK7	-0.428	0.0249466
SRP14	FLNA	-0.427	0.0252886
SRP14	FRAT2	-0.427	0.0252886
SRP14	NBEAL2	-0.427	0.0252886
SRP14	IQGAP1	-0.425	0.0259849
SRP14	P2RX4	-0.424	0.0263392
SRP14	NAGK	-0.423	0.0266976
SRP14	MS4A6A	-0.422	0.0270603
SRP14	PPARD	-0.421	0.0274272
SRP14	BST1	-0.42	0.0277984
SRP14	KCNQ1	-0.42	0.0277984
SRP14	LILRA1	-0.42	0.0277984
SRP14	GM2A	-0.418	0.0285537
SRP14	NCF2	-0.418	0.0285537
SRP14	PLEKHO2	-0.418	0.0285537
SRP14	STX10	-0.418	0.0285537
SRP14	CD1D	-0.417	0.028938
SRP14	DHRS9	-0.417	0.028938
SRP14	LGALS2	-0.417	0.028938
SRP14	CYP1B1	-0.415	0.0297199
SRP14	S100A9	-0.415	0.0297199
SRP14	AP1S2	-0.414	0.0301177
SRP14	MTMR11	-0.414	0.0301177
SRP14	PPFIBP2	-0.414	0.0301177
SRP14	CHST15	-0.413	0.03052
SRP14	CORO1A	-0.412	0.0309269
SRP14	GUCA2B	-0.412	0.0309269
SRP14	HLA-C	-0.412	0.0309269
SRP14	IL10RB	-0.412	0.0309269
SRP14	LILRB4	-0.412	0.0309269
SRP14	PXN	-0.412	0.0309269
SRP14	TMEM8A	-0.412	0.0309269
SRP14	TTLL4	-0.412	0.0309269
SRP14	GOLM1	-0.411	0.0313384
SRP14	ALDH3B1	-0.41	0.0317547
SRP14	CCR1	-0.41	0.0317547
SRP14	CLEC4A	-0.41	0.0317547
SRP14	ENTPD1	-0.41	0.0317547
SRP14	MTF1	-0.41	0.0317547
SRP14	PCDHB17	-0.41	0.0317547
SRP14	TUBA4A	-0.41	0.0317547
SRP14	FAM49A	-0.409	0.0321756
SRP14	CCDC109B	-0.408	0.0326014
SRP14	CFLAR	-0.408	0.0326014
SRP14	MAST3	-0.408	0.0326014
SRP14	NOD2	-0.408	0.0326014
SRP14	SLC22A4	-0.408	0.0326014
SRP14	WDFY3	-0.408	0.0326014
SRP14	AKAP13	-0.407	0.0330319
SRP14	FCAR	-0.407	0.0330319
SRP14	GNS	-0.407	0.0330319
SRP14	IRF8	-0.407	0.0330319
SRP14	ARAP3	-0.406	0.0334674
SRP14	GPR65	-0.406	0.0334674
SRP14	TRABD	-0.406	0.0334674
SRP14	ADRBK2	-0.405	0.0339077
SRP14	MIR6787	-0.405	0.0339077
SRP14	AGTPBP1	-0.404	0.0343529
SRP14	CD163	-0.404	0.0343529
SRP14	GAA	-0.404	0.0343529
SRP14	P4HB	-0.404	0.0343529
SRP14	SLC36A1	-0.404	0.0343529
SRP14	ADAP2	-0.403	0.0348032
SRP14	LYST	-0.403	0.0348032
SRP14	CAPG	-0.402	0.0352585
SRP14	EMR3	-0.402	0.0352585
SRP14	FCGR1A	-0.402	0.0352585
SRP14	GRK6	-0.402	0.0352585
SRP14	SECTM1	-0.402	0.0352585
SRP14	AIM1	-0.401	0.0357188
SRP14	ATP6V1F	-0.401	0.0357188
SRP14	IL10	-0.401	0.0357188
SRP14	RIN1	-0.401	0.0357188
SRP14	EPB41L3	-0.4	0.0361843
SRP14	BMPR2	-0.399	0.0366549
SRP14	PDE4A	-0.399	0.0366549
SRP14	PITPNC1	-0.399	0.0366549
SRP14	WBP2	-0.399	0.0366549
SRP14	ABCC3	-0.398	0.0371308
SRP14	AGFG1	-0.398	0.0371308
SRP14	ARPC4	-0.398	0.0371308
SRP14	CFL1	-0.398	0.0371308
SRP14	P2RY2	-0.398	0.0371308
SRP14	PLA2G16	-0.398	0.0371308
SRP14	CLTB	-0.397	0.0376118
SRP14	NPC2	-0.397	0.0376118
SRP14	SH3BP5	-0.397	0.0376118
SRP14	NKG7	-0.396	0.0380982
SRP14	NPL	-0.396	0.0380982
SRP14	SERPINB10	-0.396	0.0380982
SRP14	SLC1A3	-0.396	0.0380982
SRP14	SNX27	-0.396	0.0380982
SRP14	CLN3	-0.395	0.0385899
SRP14	KLF4	-0.395	0.0385899
SRP14	RGS19	-0.395	0.0385899
SRP14	FYN	-0.394	0.039087
SRP14	PAPSS2	-0.394	0.039087
SRP14	EFHD2	-0.393	0.0395896
SRP14	VPS37C	-0.393	0.0395896
SRP14	CX3CR1	-0.392	0.0400976
SRP14	LHX2	-0.392	0.0400976
SRP14	LRP1	-0.392	0.0400976
SRP14	ACSL1	-0.391	0.0406111
SRP14	CSF3R	-0.391	0.0406111
SRP14	PTPRE	-0.391	0.0406111
SRP14	TP53I11	-0.391	0.0406111
SRP14	HMOX1	-0.39	0.0411302
SRP14	RRAS	-0.39	0.0411302
SRP14	TBX3	-0.39	0.0411302
SRP14	BCL6	-0.389	0.0416549
SRP14	ITGAX	-0.389	0.0416549
SRP14	MAPK13	-0.389	0.0416549
SRP14	RNF141	-0.389	0.0416549
SRP14	ADORA2B	-0.388	0.0421852
SRP14	RHBDF2	-0.388	0.0421852
SRP14	SIRT7	-0.388	0.0421852
SRP14	SNF8	-0.388	0.0421852
SRP14	CEBPB	-0.387	0.0427213
SRP14	CORO2A	-0.387	0.0427213
SRP14	EHD1	-0.387	0.0427213
SRP14	LPCAT1	-0.387	0.0427213
SRP14	RABGGTA	-0.387	0.0427213
SRP14	TBC1D9	-0.387	0.0427213
SRP14	HBEGF	-0.386	0.0432631
SRP14	MAFB	-0.386	0.0432631
SRP14	PITPNM1	-0.386	0.0432631
SRP14	PRKCD	-0.386	0.0432631
SRP14	GADD45B	-0.385	0.0438107
SRP14	MCOLN1	-0.385	0.0438107
SRP14	NBPF10	-0.385	0.0438107
SRP14	POU2F2	-0.385	0.0438107
SRP14	LOC101928143	-0.384	0.0443641
SRP14	LY96	-0.384	0.0443641
SRP14	MYO9B	-0.384	0.0443641
SRP14	IL13RA1	-0.383	0.0449234
SRP14	MTMR14	-0.383	0.0449234
SRP14	NAGA	-0.383	0.0449234
SRP14	PLK3	-0.383	0.0449234
SRP14	ASGR1	-0.382	0.0454887
SRP14	CDKN2D	-0.382	0.0454887
SRP14	CTSL	-0.382	0.0454887
SRP14	FAM50A	-0.382	0.0454887
SRP14	FLOT1	-0.382	0.0454887
SRP14	IL10RA	-0.382	0.0454887
SRP14	TLR2	-0.382	0.0454887
SRP14	TMEM104	-0.382	0.0454887
SRP14	IQSEC1	-0.381	0.0460599
SRP14	LDLR	-0.381	0.0460599
SRP14	LOC101929857	-0.381	0.0460599
SRP14	MNDA	-0.381	0.0460599
SRP14	CNPY3	-0.38	0.0466372
SRP14	IMPDH1	-0.38	0.0466372
SRP14	SGK1	-0.38	0.0466372
SRP14	STX3	-0.38	0.0466372
SRP14	ZDHHC7	-0.38	0.0466372
SRP14	AIM2	-0.379	0.0472205
SRP14	FAM198B	-0.379	0.0472205
SRP14	ICAM1	-0.379	0.0472205
SRP14	TLN1	-0.379	0.0472205
SRP14	GSR	-0.378	0.04781
SRP14	MAPK1	-0.378	0.04781
SRP14	CST3	-0.377	0.0484056
SRP14	FKBP15	-0.377	0.0484056
SRP14	LOC102724250	-0.377	0.0484056
SRP14	NRBP1	-0.377	0.0484056
SRP14	SASH3	-0.377	0.0484056
SRP14	ATG101	-0.376	0.0490075
SRP14	MS4A4A	-0.376	0.0490075
SRP14	PCSK5	-0.376	0.0490075
SRP14	TPST1	-0.376	0.0490075
SRP14	HERPUD1	-0.375	0.0496156
SRP14	PEA15	-0.375	0.0496156
SRP14	SULT1A2	-0.375	0.0496156
SRP14	TCN2	-0.375	0.0496156
SRP14	TNFSF12	-0.375	0.0496156
SRP14	CASP6	0.371	0.0496105
SRP14	MYO5C	0.371	0.0496105
SRP14	PTCD3	0.371	0.0496105
SRP14	GPR56	0.372	0.0490024
SRP14	RPS4XP2	0.372	0.0490024
SRP14	TOPORS-AS1	0.372	0.0490024
SRP14	TXNL1	0.372	0.0490024
SRP14	HMGN5	0.373	0.0484006
SRP14	LCT	0.373	0.0484006
SRP14	NAA40	0.373	0.0484006
SRP14	RPL31	0.373	0.0484006
SRP14	RP3-522P13.1	0.374	0.047805
SRP14	RPLP0	0.374	0.047805
SRP14	RPS21	0.374	0.047805
SRP14	TOMM70A	0.374	0.047805
SRP14	ASUN	0.375	0.0472156
SRP14	ETAA1	0.375	0.0472156
SRP14	FCF1	0.375	0.0472156
SRP14	KIT	0.375	0.0472156
SRP14	RPS29	0.375	0.0472156
SRP14	AMD1	0.376	0.0466323
SRP14	ARGLU1	0.376	0.0466323
SRP14	CBX3	0.376	0.0466323
SRP14	DHX15	0.376	0.0466323
SRP14	IFT74	0.376	0.0466323
SRP14	IFT88	0.376	0.0466323
SRP14	OTUD3	0.376	0.0466323
SRP14	POLR2G	0.376	0.0466323
SRP14	SH3BGR	0.376	0.0466323
SRP14	ATXN10	0.377	0.046055
SRP14	CEP83	0.377	0.046055
SRP14	NCL	0.377	0.046055
SRP14	BTG3	0.378	0.0454839
SRP14	EIF3C	0.378	0.0454839
SRP14	STOML2	0.378	0.0454839
SRP14	TSPYL1	0.378	0.0454839
SRP14	UFM1	0.378	0.0454839
SRP14	AK6	0.379	0.0449186
SRP14	RPL37	0.379	0.0449186
SRP14	SLC29A2	0.379	0.0449186
SRP14	TIMM13	0.379	0.0449186
SRP14	ZNF304	0.379	0.0449186
SRP14	ZZZ3	0.379	0.0449186
SRP14	ADCK3	0.38	0.0443594
SRP14	CDKN1C	0.38	0.0443594
SRP14	RPL27	0.38	0.0443594
SRP14	RWDD3	0.38	0.0443594
SRP14	SERF1A	0.38	0.0443594
SRP14	AASDHPPT	0.381	0.043806
SRP14	FAM98A	0.381	0.043806
SRP14	GOT2	0.381	0.043806
SRP14	MDC1	0.381	0.043806
SRP14	MYL6B	0.381	0.043806
SRP14	FKBP3	0.382	0.0432584
SRP14	KAT2A	0.382	0.0432584
SRP14	RAD17	0.382	0.0432584
SRP14	HERC2	0.383	0.0427167
SRP14	SET	0.383	0.0427167
SRP14	CREBZF	0.384	0.0421807
SRP14	H3F3A	0.384	0.0421807
SRP14	LRPPRC	0.384	0.0421807
SRP14	TCERG1	0.384	0.0421807
SRP14	GRB10	0.385	0.0416504
SRP14	LRRC40	0.385	0.0416504
SRP14	PFDN2	0.385	0.0416504
SRP14	ZNF571	0.385	0.0416504
SRP14	BRD8	0.386	0.0411257
SRP14	C6orf48	0.386	0.0411257
SRP14	SOX4	0.386	0.0411257
SRP14	SSBP2	0.386	0.0411257
SRP14	ZNF639	0.386	0.0411257
SRP14	CHD9	0.387	0.0406067
SRP14	PAICS	0.387	0.0406067
SRP14	RINT1	0.387	0.0406067
SRP14	SNRNP27	0.387	0.0406067
SRP14	SSB	0.387	0.0406067
SRP14	FHIT	0.388	0.0400932
SRP14	MLC1	0.388	0.0400932
SRP14	PDS5A	0.388	0.0400932
SRP14	YARS2	0.388	0.0400932
SRP14	EXOSC10	0.389	0.0395853
SRP14	IQCB1	0.389	0.0395853
SRP14	KCNK5	0.39	0.0390828
SRP14	ORC4	0.39	0.0390828
SRP14	RAB38	0.39	0.0390828
SRP14	CFDP1	0.391	0.0385857
SRP14	HPRT1	0.391	0.0385857
SRP14	ITM2A	0.391	0.0385857
SRP14	NOL11	0.391	0.0385857
SRP14	RPS24	0.391	0.0385857
SRP14	STMN1	0.391	0.0385857
SRP14	ZNF254	0.391	0.0385857
SRP14	CUTC	0.392	0.0380941
SRP14	DDX27	0.392	0.0380941
SRP14	MNS1	0.392	0.0380941
SRP14	TRIM37	0.392	0.0380941
SRP14	GNA15	0.393	0.0376077
SRP14	HAUS5	0.393	0.0376077
SRP14	MAP7	0.393	0.0376077
SRP14	SEC61B	0.393	0.0376077
SRP14	SETD4	0.393	0.0376077
SRP14	SPATA7	0.393	0.0376077
SRP14	TFB2M	0.393	0.0376077
SRP14	TRIAP1	0.393	0.0376077
SRP14	LOC100506639	0.394	0.0371267
SRP14	MRPL22	0.394	0.0371267
SRP14	NDUFC1	0.394	0.0371267
SRP14	NR2C1	0.394	0.0371267
SRP14	POLI	0.394	0.0371267
SRP14	UQCRQ	0.394	0.0371267
SRP14	ZNF195	0.394	0.0371267
SRP14	ZNF85	0.394	0.0371267
SRP14	SLC25A14	0.396	0.0361803
SRP14	SV2A	0.396	0.0361803
SRP14	EIF2D	0.397	0.0357149
SRP14	FAM162A	0.397	0.0357149
SRP14	GDF11	0.397	0.0357149
SRP14	GLTSCR2	0.397	0.0357149
SRP14	INTS8	0.397	0.0357149
SRP14	ADSL	0.398	0.0352546
SRP14	CDK5RAP1	0.398	0.0352546
SRP14	DARS	0.398	0.0352546
SRP14	EFHC1	0.398	0.0352546
SRP14	YES1	0.398	0.0352546
SRP14	DDX52	0.399	0.0347994
SRP14	ZBTB5	0.399	0.0347994
SRP14	ATP5A1	0.4	0.0343491
SRP14	DENR	0.4	0.0343491
SRP14	DVL2	0.4	0.0343491
SRP14	ENOSF1	0.4	0.0343491
SRP14	PLXNA3	0.4	0.0343491
SRP14	PTPLA	0.4	0.0343491
SRP14	HTATSF1	0.401	0.0339039
SRP14	KLHL9	0.401	0.0339039
SRP14	SMC4	0.401	0.0339039
SRP14	ATP5F1	0.402	0.0334636
SRP14	PSMC6	0.402	0.0334636
SRP14	ZNF226	0.403	0.0330283
SRP14	COX7C	0.404	0.0325977
SRP14	GUCY1A3	0.404	0.0325977
SRP14	PRPF19	0.404	0.0325977
SRP14	BMI1	0.405	0.032172
SRP14	CCNI	0.405	0.032172
SRP14	HNRNPK	0.405	0.032172
SRP14	MRPL3	0.405	0.032172
SRP14	SEPP1	0.405	0.032172
SRP14	ATP5SL	0.406	0.0317511
SRP14	C5orf28	0.406	0.0317511
SRP14	HNRNPA1P37	0.406	0.0317511
SRP14	MTRF1L	0.406	0.0317511
SRP14	RPL9	0.406	0.0317511
SRP14	CYTL1	0.407	0.0313349
SRP14	NPM3	0.407	0.0313349
SRP14	ZNF83	0.407	0.0313349
SRP14	MRPS35	0.408	0.0309234
SRP14	BTBD3	0.409	0.0305165
SRP14	MRPL42	0.409	0.0305165
SRP14	GGCT	0.41	0.0301143
SRP14	ITGB3BP	0.41	0.0301143
SRP14	NDUFA5	0.41	0.0301143
SRP14	PDCD2	0.41	0.0301143
SRP14	TIMM9	0.41	0.0301143
SRP14	FSCN1	0.411	0.0297166
SRP14	NDUFS5	0.411	0.0297166
SRP14	NHP2	0.411	0.0297166
SRP14	PHC1	0.411	0.0297166
SRP14	ALMS1	0.412	0.0293234
SRP14	FASTKD2	0.412	0.0293234
SRP14	IPO5	0.413	0.0289347
SRP14	SFT2D3	0.413	0.0289347
SRP14	HNRNPA1P3	0.414	0.0285505
SRP14	LAPTM4B	0.414	0.0285505
SRP14	SIAH1	0.414	0.0285505
SRP14	YLPM1	0.414	0.0285505
SRP14	ZNF22	0.414	0.0285505
SRP14	BTBD1	0.415	0.0281707
SRP14	DNMT3B	0.415	0.0281707
SRP14	RPS17	0.415	0.0281707
SRP14	MTMR2	0.416	0.0277952
SRP14	RPS17P5	0.416	0.0277952
SRP14	ZNF529	0.416	0.0277952
SRP14	ZPR1	0.416	0.0277952
SRP14	MIR1304	0.418	0.0270572
SRP14	RP13-258O15.1	0.418	0.0270572
SRP14	BDH2	0.419	0.0266946
SRP14	METTL5	0.419	0.0266946
SRP14	PPIP5K2	0.419	0.0266946
SRP14	PTGES3	0.419	0.0266946
SRP14	INVS	0.42	0.0263361
SRP14	LSM7	0.42	0.0263361
SRP14	WBP5	0.42	0.0263361
SRP14	COX11	0.421	0.0259819
SRP14	HNRNPR	0.421	0.0259819
SRP14	PCNP	0.421	0.0259819
SRP14	PIGH	0.421	0.0259819
SRP14	RP1-263J7.1	0.421	0.0259819
SRP14	TCEA1	0.421	0.0259819
SRP14	UPF3A	0.421	0.0259819
SRP14	XBP1	0.421	0.0259819
SRP14	ATP1B1	0.423	0.0252857
SRP14	BBS1	0.423	0.0252857
SRP14	GPN1	0.423	0.0252857
SRP14	NME7	0.423	0.0252857
SRP14	TRIM68	0.423	0.0252857
SRP14	URI1	0.423	0.0252857
SRP14	ATP2C1	0.424	0.0249437
SRP14	UBA2	0.424	0.0249437
SRP14	ZNF512B	0.424	0.0249437
SRP14	DDX50	0.425	0.0246058
SRP14	DHX40	0.425	0.0246058
SRP14	ADH5	0.426	0.0242718
SRP14	AHI1	0.426	0.0242718
SRP14	METAP1	0.426	0.0242718
SRP14	PAIP1	0.427	0.0239417
SRP14	SPIN2A	0.427	0.0239417
SRP14	TOMM20	0.427	0.0239417
SRP14	KARS	0.428	0.0236155
SRP14	LOC101928274	0.428	0.0236155
SRP14	MSH5-SAPCD1	0.428	0.0236155
SRP14	GLO1	0.429	0.0232932
SRP14	LRBA	0.429	0.0232932
SRP14	PLAGL1	0.429	0.0232932
SRP14	ATP5S	0.43	0.0229748
SRP14	IFT57	0.43	0.0229748
SRP14	ACACA	0.431	0.0226601
SRP14	CAAP1	0.431	0.0226601
SRP14	OGT	0.431	0.0226601
SRP14	PDLIM1	0.431	0.0226601
SRP14	RCN2	0.432	0.0223491
SRP14	UBA5	0.432	0.0223491
SRP14	EI24	0.433	0.0220419
SRP14	MST4	0.433	0.0220419
SRP14	TCTN1	0.433	0.0220419
SRP14	NBEAL1	0.434	0.0217384
SRP14	CEP70	0.435	0.0214385
SRP14	SNRPF	0.435	0.0214385
SRP14	VBP1	0.435	0.0214385
SRP14	GOLGA8A	0.436	0.0211422
SRP14	KIAA0125	0.436	0.0211422
SRP14	CCT4	0.437	0.0208495
SRP14	COL4A5	0.437	0.0208495
SRP14	KDELC1	0.437	0.0208495
SRP14	TRAPPC2	0.437	0.0208495
SRP14	ZSCAN18	0.437	0.0208495
SRP14	NOP14	0.438	0.0205603
SRP14	SNRPD2	0.438	0.0205603
SRP14	TP53BP1	0.438	0.0205603
SRP14	RPS27A	0.439	0.0202747
SRP14	TEX30	0.439	0.0202747
SRP14	TRIT1	0.439	0.0202747
SRP14	RNF125	0.441	0.0197137
SRP14	GOLGA6L4	0.442	0.0194384
SRP14	LOC101930578	0.442	0.0194384
SRP14	NDUFB4	0.442	0.0194384
SRP14	UPF3B	0.442	0.0194384
SRP14	TAF7	0.443	0.0191664
SRP14	UBAP2	0.443	0.0191664
SRP14	NOL7	0.444	0.0188977
SRP14	RPS7	0.444	0.0188977
SRP14	ZNF84	0.444	0.0188977
SRP14	DLEU1	0.445	0.0186323
SRP14	EEF2	0.445	0.0186323
SRP14	MICU2	0.445	0.0186323
SRP14	RPL12	0.445	0.0186323
SRP14	ZNF587B	0.445	0.0186323
SRP14	CPA3	0.446	0.0183702
SRP14	ZFAND1	0.446	0.0183702
SRP14	SOCS2	0.447	0.0181114
SRP14	FUBP1	0.448	0.0178557
SRP14	GTF3C3	0.448	0.0178557
SRP14	NCK1	0.448	0.0178557
SRP14	CCT8	0.45	0.0173538
SRP14	GCSH	0.45	0.0173538
SRP14	RPL15	0.45	0.0173538
SRP14	ACTR10	0.451	0.0171076
SRP14	LSM5	0.451	0.0171076
SRP14	ALDH5A1	0.452	0.0168644
SRP14	ESD	0.453	0.0166242
SRP14	PRICKLE4	0.454	0.0163871
SRP14	COX6C	0.455	0.0161529
SRP14	HSPB11	0.455	0.0161529
SRP14	SKP1	0.455	0.0161529
SRP14	SPCS1	0.456	0.0159217
SRP14	FAHD2A	0.457	0.0156934
SRP14	LOC100506469	0.457	0.0156934
SRP14	LYRM4	0.458	0.015468
SRP14	NT5C1B-RDH14	0.458	0.015468
SRP14	ZNF273	0.458	0.015468
SRP14	EEF1B2	0.459	0.0152454
SRP14	NGFRAP1	0.459	0.0152454
SRP14	MLLT11	0.46	0.0150257
SRP14	MRPS30	0.46	0.0150257
SRP14	OFD1	0.46	0.0150257
SRP14	VPS51	0.46	0.0150257
SRP14	ATP5C1	0.461	0.0148088
SRP14	LSM3	0.461	0.0148088
SRP14	MRPL16	0.461	0.0148088
SRP14	BSPRY	0.462	0.0145946
SRP14	CCNC	0.462	0.0145946
SRP14	CCNG1	0.462	0.0145946
SRP14	CMC2	0.462	0.0145946
SRP14	LOC101929087	0.462	0.0145946
SRP14	TARBP1	0.463	0.0143831
SRP14	PMPCB	0.465	0.0139683
SRP14	PRMT3	0.465	0.0139683
SRP14	ZNF43	0.465	0.0139683
SRP14	ANKMY2	0.467	0.0135641
SRP14	GATA2	0.467	0.0135641
SRP14	IFT81	0.467	0.0135641
SRP14	FAM60A	0.468	0.0133659
SRP14	RPL36	0.468	0.0133659
SRP14	RPS25	0.468	0.0133659
SRP14	TSPYL4	0.468	0.0133659
SRP14	GLYR1	0.469	0.0131703
SRP14	PHB2	0.469	0.0131703
SRP14	LZTFL1	0.47	0.0129772
SRP14	QPRT	0.471	0.0127866
SRP14	IMPDH2	0.472	0.0125985
SRP14	LOC100129361	0.473	0.0124129
SRP14	DLD	0.474	0.0122296
SRP14	RBBP7	0.474	0.0122296
SRP14	SSBP1	0.474	0.0122296
SRP14	CETN2	0.477	0.0116943
SRP14	MRPS27	0.477	0.0116943
SRP14	PEBP1	0.477	0.0116943
SRP14	THOC7	0.477	0.0116943
SRP14	TMEM242	0.477	0.0116943
SRP14	APEX1	0.478	0.0115205
SRP14	PAQR3	0.478	0.0115205
SRP14	RWDD1	0.478	0.0115205
SRP14	SPECC1L	0.478	0.0115205
SRP14	ZNF587	0.478	0.0115205
SRP14	ZNF432	0.479	0.011349
SRP14	ZNHIT6	0.479	0.011349
SRP14	PARP2	0.48	0.0111798
SRP14	PLGRKT	0.481	0.0110128
SRP14	WDR19	0.481	0.0110128
SRP14	KTN1	0.483	0.0106855
SRP14	TASP1	0.483	0.0106855
SRP14	EIF3H	0.484	0.0105251
SRP14	HMGN1	0.485	0.0103669
SRP14	C11orf58	0.486	0.0102107
SRP14	DPH5	0.487	0.0100567
SRP14	HESX1	0.487	0.0100567
SRP14	SNRPD1	0.488	0.00990475
SRP14	ST13	0.489	0.00975485
SRP14	TRMT61B	0.489	0.00975485
SRP14	COMMD3	0.49	0.00960697
SRP14	SMARCE1	0.49	0.00960697
SRP14	TSC22D1	0.49	0.00960697
SRP14	EIF3M	0.492	0.00931719
SRP14	CPSF6	0.493	0.00917525
SRP14	JTB	0.493	0.00917525
SRP14	C18orf32	0.494	0.00903524
SRP14	PSMA2	0.495	0.00889714
SRP14	TFDP2	0.496	0.00876093
SRP14	DDHD2	0.5	0.00823453
SRP14	TCEAL4	0.5	0.00823453
SRP14	LIMA1	0.502	0.0079821
SRP14	TRMT11	0.502	0.0079821
SRP14	CCNB1IP1	0.503	0.0078585
SRP14	RSL24D1	0.503	0.0078585
SRP14	MRPL9	0.504	0.00773662
SRP14	TCEAL1	0.504	0.00773662
SRP14	FAM136A	0.507	0.00738108
SRP14	LDHB	0.507	0.00738108
SRP14	OSBPL9	0.51	0.00704026
SRP14	EIF3E	0.512	0.00682097
SRP14	LOC100506076	0.512	0.00682097
SRP14	NAP1L1	0.512	0.00682097
SRP14	CDK2AP1	0.514	0.00660783
SRP14	NDUFA4	0.516	0.00640071
SRP14	HNRNPD	0.518	0.00619944
SRP14	RPL22	0.518	0.00619944
SRP14	UNC119B	0.518	0.00619944
SRP14	CAMLG	0.52	0.00600389
SRP14	WT1	0.521	0.00590821
SRP14	MMADHC	0.523	0.00572097
SRP14	AGBL5	0.527	0.00536246
SRP14	ATP5O	0.528	0.00527607
SRP14	KLHDC2	0.53	0.00510703
SRP14	AKR1C3	0.533	0.00486265
SRP14	NDUFS4	0.536	0.0046289
SRP14	TFPI	0.536	0.0046289
SRP14	ZNF329	0.538	0.00447876
SRP14	LANCL1	0.541	0.00426183
SRP14	NPM1	0.542	0.00419166
SRP14	BZW2	0.544	0.00405446
SRP14	BTF3	0.547	0.0038563
SRP14	NSA2	0.547	0.0038563
SRP14	COPS4	0.549	0.00372912
SRP14	MATR3	0.549	0.00372912
SRP14	SDR39U1	0.549	0.00372912
SRP14	CUTA	0.556	0.00331345
SRP14	LYRM1	0.556	0.00331345
SRP14	PKIG	0.56	0.00309533
SRP14	UBE2E1	0.56	0.00309533
SRP14	LOC101928747	0.561	0.00304288
SRP14	MAGED1	0.564	0.00289037
SRP14	PFDN4	0.564	0.00289037
SRP14	PRDX6	0.564	0.00289037
SRP14	GTF3A	0.565	0.00284111
SRP14	OLA1	0.569	0.00265162
SRP14	EIF3L	0.57	0.00260609
SRP14	PSMA1	0.571	0.00256127
SRP14	C14orf166	0.572	0.00251716
SRP14	RPL10A	0.578	0.00226678
SRP14	NAE1	0.583	0.00207579
SRP14	YWHAQ	0.586	0.0019684
SRP14	RPL24	0.596	0.0016462
SRP14	COX7A2	0.619	0.0010806
SRP14	HINT1	0.62	0.00106067
SRP14	SRP14	1	1.33447e-07

## Sheet: Table S3
Table S3. The functional enrichment results of SRP14 and its co-expressed genes in TCGA AML cohort
Category	Term	Count	%	PValue	Genes
GOTERM_MF_DIRECT	GO:0003735~structural constituent of ribosome	80	0.0492462	4.86928e-46	RPL18, MRPS34, RPL36A, RPL19, RPL14, RPL13, RPL15, RPLP2, RPLP1, MRPL36, SLC25A3, RPL26L1, SLC25A28, FAU, RPL10, RPL11, RPL12, MRPL34, RPS27A, RPL36AL, MRPL4, MRPL51, SLC25A5, SLC25A6, MRPL9, MRPS7, RPS4X, RPS18, RPS16, RPS17, RPS14, RPS15, RPS12, RPS13, MRPL47, RPS11, UBA52, MRPS15, MRPS12, RPL35, RPL27A, RPL38, MRPL20, MRPL11, RPS28, RPL32, RPL6, RPL31, MRPL14, RPL3, MRPL18, MRPL55, RPL5, RPS20…
GOTERM_MF_DIRECT	GO:0044822~poly(A) RNA binding	179	0.110188	5.9327e-45	MRPL40, SRP14, RPL36A, RPL19, RPL14, RPL13, SNRPD3, RPL15, XRCC6, EIF5A, SNRPD2, RP9, ZNF638, SART1, DDX28, DDX24, RPL10, LSM4, FAU, EIF1, RPL11, LSM3, RPL12, LSM1, FNDC3A, RPS27A, DDX39A, PABPN1, TWF2, RAN, SUCLG1, MRM3, RPS18, SEC61B, RPS16, RPS17, ABT1, NME1, RPS14, RPS15, ATP5C1, SNRPB, RPS12, SNRPA, EDF1, RPS13, RPS11, FASTKD5, MDH2, ALDOA, HSD17B10, CNBP, MRPS15, STRAP, CHCHD1, MRPS12, ZCRB…
GOTERM_BP_DIRECT	GO:0006412~translation	82	0.0504774	5.98219e-43	ABCF1, RPL18, RPL36A, RPL19, RPL14, RPL13, RPL15, RPLP2, RPLP1, MRPL36, SLC25A3, RPL26L1, SLC25A28, FAU, RPL10, RPL11, RPL12, MRPL34, RPS27A, RPL36AL, MRPL4, MRPL51, SLC25A5, SARS, SLC25A6, MRPL9, MRPS7, RPS4X, RPS18, RPS16, RPS17, RPS14, RPS15, RPS12, RPS13, RPS11, NHP2, UBA52, MRPS15, MRPS12, SNU13, RPL35, RPL27A, RPL38, MRPL20, MRPL11, RPS28, RPL32, RPL6, RPL31, MRPL14, RPL3, MRPL18, AGO2, MRP…
GOTERM_BP_DIRECT	GO:0006413~translational initiation	62	0.0381658	2.42389e-42	EIF6, ABCF1, RPL18, RPL36A, RPL19, RPL14, RPL13, RPL15, RPLP2, RPLP1, RPL26L1, FAU, RPL10, RPL11, EIF1, RPL12, RPS27A, EIF1B, RPS4X, RPS18, RPS16, RPS17, RPS14, RPS15, RPS12, RPS13, RPS11, UBA52, RPL35, RPL27A, RPL38, EIF3D, RPS28, RPL32, EIF3G, RPL6, RPL31, EIF3F, EIF3K, RPL3, AGO2, EIF3I, RPL5, RPS20, RPL7A, RPL10A, RPL4, RPS21, RPS24, RPL26, RPS9, RPL23A, RPL24, RPS6, RPS8, RPL28, RPS7, RPL29,…
GOTERM_CC_DIRECT	GO:0005840~ribosome	66	0.0406281	1.09145e-41	ABCF1, RPL18, RPL36A, MRPS34, RPL19, RPL14, RPL13, RPL15, RPLP2, RPS19BP1, RPLP1, RPL10, FAU, RPL11, MRPL34, RPS27A, MRPL4, MRPL9, MRPS7, RPS4X, RPS18, RPS16, RPS17, RPS14, RPS15, RPS13, RPS11, UBA52, MRPS15, RPL35, RPL27A, RPL38, MRPL20, MRPL11, RPS28, RPL32, RPL6, RPL31, MRPL14, RPL3, MRPL54, MRPL18, MRPL55, RPL5, RPS20, RPL7A, RPL10A, RPL4, RPS21, RPS24, RPS9, RPL23A, RPL24, MRPS21, RPS6, ZNF5…
GOTERM_BP_DIRECT	GO:0006614~SRP-dependent cotranslational protein targeting to membrane	52	0.03201	4.14518e-41	RPL18, SRP14, RPL36A, RPL19, RPL14, RPL13, RPL15, RPLP2, RPLP1, RPL26L1, RPL10, FAU, RPL11, RPL12, RPS27A, RPS4X, RPS18, RPS16, RPS17, RPS14, RPS15, RPS12, RPS13, RPS11, UBA52, RPL35, RPL27A, RPL38, RPS28, RPL32, RPL6, RPL31, RPL3, RPL5, RPL7A, RPL10A, RPL4, RPS20, RPS21, RPS24, RPL26, RPS9, RPL23A, RPL24, RPS6, RPS8, RPL28, RPS7, RPL29, RPL23, RPL13A, RPL21
GOTERM_CC_DIRECT	GO:0005743~mitochondrial inner membrane	101	0.0621734	2.21338e-39	MRPL40, MRPS34, AURKAIP1, C19ORF70, NDUFAB1, ROMO1, STOML2, COX5A, COX5B, MINOS1, UQCR10, UQCR11, MRPL36, SLC25A28, MRPL34, MRPL51, SUCLG1, TIMM8B, ATP5C1, MRPL47, SURF1, MDH2, HIGD2A, MRPS15, MRPS12, CHCHD1, COX7B, COX7C, MTCH1, COX6B1, MRPL54, MRPL55, MRPL58, ATP5J2, PHB, COX8A, MRPS24, MRPS21, VDAC2, PPIF, COX6A1, DAP3, ATP5D, UQCRC1, TIMM17A, ATP5B, CYC1, TIMM17B, TIMM50, UQCRFS1, UQCRQ, NDUF…
GOTERM_BP_DIRECT	GO:0000184~nuclear-transcribed mRNA catabolic process, nonsense-mediated decay	56	0.0344724	2.36799e-39	RPL18, RPL36A, RPL19, RPL14, RPL13, RPL15, RPLP2, RPLP1, RPL26L1, RPL10, FAU, RPL11, RPL12, RPS27A, RPS4X, EIF4A3, RPS18, RPS16, RPS17, RPS14, RPS15, RPS12, RPS13, RPS11, UBA52, RPL35, RPL27A, RPL38, RPS28, RPL32, RPL6, RPL31, PPP2CA, RPL3, RPL5, RPL7A, RPL10A, RPL4, RPS20, RPS21, RPS24, RPL26, SMG1, RPS9, RPL23A, RPL24, RNPS1, ETF1, RPS6, RPS8, RPL28, RPS7, RPL29, RPL23, RPL13A, RPL21
GOTERM_BP_DIRECT	GO:0019083~viral transcription	53	0.0326256	2.18911e-37	RPL18, RPL36A, RPL19, RPL14, RPL13, RPL15, RPLP2, RAE1, RPLP1, RPL26L1, RPL10, FAU, RPL11, RPL12, RPS27A, RPS4X, RPS18, RPS16, RPS17, RPS14, RPS15, RPS12, RPS13, RPS11, UBA52, RPL35, RPL27A, NUP93, RPL38, RPS28, RPL32, RPL6, RPL31, RPL3, RPL5, RPL7A, RPL10A, RPL4, RPS20, RPS21, RPS24, RPL26, RPS9, RPL23A, RPL24, RPS6, RPS8, RPL28, RPS7, RPL29, RPL23, RPL13A, RPL21
GOTERM_CC_DIRECT	GO:0022625~cytosolic large ribosomal subunit	36	0.0221608	5.11777e-28	RPL18, RPL36A, RPL19, RPL14, RPL13, RPL15, RPL27A, RPL35, SNU13, RPLP2, RPL38, RPL32, RPL6, RPL31, RPLP1, RPL3, RPL26L1, RPL10, RPL5, RPL11, RPL4, RPL7A, RPL10A, RPL12, RPL36AL, RPL26, RPL24, RPL23A, ZCCHC17, RPL28, RPL29, RPL23, RPL13A, RPL21, NHP2, UBA52
GOTERM_CC_DIRECT	GO:0005739~mitochondrion	160	0.0984924	9.30124e-27	MRPL40, TSPO, MRPS34, AURKAIP1, GFER, RAB1B, ROMO1, C14ORF2, COX5B, MINOS1, BAK1, DDX28, IDH3G, CISD3, DNAJC4, GNG5, MRPL34, NUDT1, SUCLG1, TIMM8B, BCAP31, MRM3, RPS14, CLPP, ATP5C1, MRPL47, FASTKD5, MDH2, HSD17B10, MRPS15, HAX1, TXN2, CHCHD1, MRPS12, COX7B, COX7C, CHCHD2, KARS, TOMM7, GADD45GIP1, BLOC1S2, PSMB3, MTCH1, DNAJA1, COX6B1, MRPL58, NAXE, AP2M1, FIBP, HDDC2, PHB, MRPS24, FDPS, JTB, MUL…
GOTERM_CC_DIRECT	GO:0000502~proteasome complex	33	0.0203141	2.26803e-26	PSMB10, RAD23A, PSMA7, PSMB5, PSMB4, PSMB7, PSMB6, PSMB1, PSMB3, PSMB2, PSMD1, PSMD2, PSMD3, PSMD4, PSMD7, PSMD8, UBXN1, PSMB8, PSMG3, PSMA1, PSMG2, PSMC5, PSMD13, PSMC4, VCP, PSME1, PSMA5, PSMC3, PSME2, ZFAND2A, PSMA4, PSMC2, PSMC1
GOTERM_CC_DIRECT	GO:0005634~nucleus	413	0.254234	4.03403e-26	RPL18, AURKAIP1, AIF1, RPL13, ZNF559-ZNF177, XRCC6, RPL15, ZNF782, RP9, ZNF638, ZNF253, CITED4, RAE1, MED27, PQBP1, ZNF397, LSM3, LSM1, MCRS1, ZNF506, BTBD7, ZNF790, HMG20A, ZNF234, ZNF233, UXT, ZNF236, RPS18, PPP1CA, ZNF235, SPAG7, NME1, RPS15, RPS13, ZNHIT1, ZNF382, ZNF41, ZNF613, ZNF611, RAD23A, NFKBIB, CHCHD1, ZNF510, NFKBIA, ZNF511, CHCHD2, DUSP12, ZNF619, NAA38, ZNF616, PFN1, ZNF227, ZNF226…
GOTERM_CC_DIRECT	GO:0005654~nucleoplasm	258	0.158819	5.23247e-26	AURKAIP1, XRCC6, ZNF638, CIAPIN1, SART1, MED27, AAGAB, PQBP1, TMUB1, LSM4, FAU, RPL11, LSM3, ZNF45, MCRS1, RAN, PCBD1, HMG20B, MED10, RPS18, PPP1CA, RPS16, RPS17, RFC2, RPS14, RPS15, RPS12, RPS13, FBXL4, RPS11, MDH2, COASY, ZCRB1, ARFGEF1, BANF1, NR1H2, TCF20, RPS28, CACYBP, ISY1, RPS20, RPS21, NAXE, NUDC, RPS24, HNRNPAB, ASXL2, PHB, RPS9, RPS6, NOP10, RPS8, RPS7, RNF7, SRSF4, SRSF9, POMP, NUTF2,…
GOTERM_BP_DIRECT	GO:0038061~NIK/NF-kappaB signaling	34	0.0209296	1.72925e-25	PSMB10, PSMA7, PSMB5, PSMB4, PSMB7, PSMB6, PSMB1, PSMB3, PSMB2, PSMD1, PSMD2, PSMD3, PSMD4, PPP4C, PSMD7, PSMD8, RPS27A, PSMD9, PSMB8, PSMA1, PSMC5, PSMD13, PSME1, PSMC4, PSMA5, PSMC3, PSME2, PSMA4, PSMC2, PSMC1, UBE2M, UBC, UBB, UBA52
GOTERM_BP_DIRECT	GO:0051436~negative regulation of ubiquitin-protein ligase activity involved in mitotic cell cycle	35	0.0215452	2.01831e-25	PSMB10, ANAPC16, ANAPC15, ANAPC11, PSMA7, PSMB5, PSMB4, PSMB7, PSMB6, PSMB1, PSMB3, PSMB2, PSMD1, PSMD2, PSMD3, PSMD4, PSMD7, PSMD8, RPS27A, PSMD9, PSMB8, PSMA1, PSMC5, PSMD13, PSMC4, PSME1, PSMA5, PSMC3, PSME2, PSMA4, PSMC2, PSMC1, UBC, UBB, UBA52
GOTERM_BP_DIRECT	GO:0060071~Wnt signaling pathway, planar cell polarity pathway	38	0.023392	3.29702e-24	PSMB10, AP2S1, PSMA7, PSMB5, PSMB4, PFN1, CDC42, PSMB7, PSMB6, PSMB1, PSMB3, PSMB2, RAC1, PSMD1, PSMD2, RHOA, PSMD3, PSMD4, PSMD7, RPS27A, PSMD8, AP2M1, PSMD9, PSMB8, PSMA1, PSMC5, PSMD13, PSMC4, PSME1, PSMA5, PSMC3, PSME2, PSMA4, PSMC2, PSMC1, UBC, UBB, UBA52
GOTERM_BP_DIRECT	GO:0051437~positive regulation of ubiquitin-protein ligase activity involved in regulation of mitotic cell cycle transition	35	0.0215452	3.40562e-24	PSMB10, ANAPC16, ANAPC15, ANAPC11, PSMA7, PSMB5, PSMB4, PSMB7, PSMB6, PSMB1, PSMB3, PSMB2, PSMD1, PSMD2, PSMD3, PSMD4, PSMD7, PSMD8, RPS27A, PSMD9, PSMB8, PSMA1, PSMC5, PSMD13, PSMC4, PSME1, PSMA5, PSMC3, PSME2, PSMA4, PSMC2, PSMC1, UBC, UBB, UBA52
GOTERM_BP_DIRECT	GO:0006364~rRNA processing	56	0.0344724	3.60117e-24	RPL18, RPL36A, RPL19, RPL14, RPL13, RPL15, RPLP2, SBDS, RPLP1, RPL26L1, RPL10, FAU, RPL11, RPL12, RPS27A, RPS4X, MRM3, EIF4A3, RPS18, RPS16, RPS17, RPS14, RPS15, RPS12, RPS13, RPS11, UBA52, RPL35, RPL27A, SNU13, RPL38, RPS28, RPL32, RPL6, RPL31, FRG1, RPL3, RPL5, RPL7A, RPL10A, RPL4, RPS20, RPS21, RPS24, RPL26, RPS9, RPL23A, RPL24, RPS6, RPS8, RPL28, RPS7, RPL29, RPL23, RPL13A, RPL21
GOTERM_CC_DIRECT	GO:0005829~cytosol	284	0.174824	1.56609e-23	RPL18, RPL19, RPL14, RPL13, AIF1, XRCC6, RPL15, TRAPPC2L, RPLP2, SART1, BAK1, PGP, VPS13C, AQP11, RPLP1, NT5C2, AAGAB, RPL26L1, RPL10, FAU, LSM4, RPL11, LSM3, RPL12, LSM1, CAPNS1, RAN, PCBD1, SUCLG1, DCTN3, DCTN2, RPS18, PPP1CA, PGLS, RPS16, RPS17, NME1, RPS14, RPS15, RPS12, TRAPPC4, RPS13, FBXL4, RPS11, TRAPPC1, TRAPPC3, ALDOA, TALDO1, NFKBIB, NFKBIA, DUSP12, ARFGEF1, BANF1, CAPZB, PFN1, TPI1, R…
GOTERM_BP_DIRECT	GO:0031145~anaphase-promoting complex-dependent catabolic process	35	0.0215452	1.63114e-23	PSMB10, ANAPC16, ANAPC15, ANAPC11, PSMA7, PSMB5, PSMB4, PSMB7, PSMB6, PSMB1, PSMB3, PSMB2, PSMD1, PSMD2, PSMD3, PSMD4, PSMD7, PSMD8, RPS27A, PSMD9, PSMB8, PSMA1, PSMC5, PSMD13, PSMC4, PSME1, PSMA5, PSMC3, PSME2, PSMA4, PSMC2, PSMC1, UBC, UBB, UBA52
GOTERM_BP_DIRECT	GO:0006521~regulation of cellular amino acid metabolic process	29	0.0178518	2.6535e-23	PSMB10, PSMA7, PSMB5, PSMB4, PSMB7, OAZ1, PSMB6, PSMB1, PSMB3, PSMD1, PSMB2, PSMD2, PSMD3, PSMD4, PSMD7, PSMD8, PSMD9, PSMB8, PSMA1, PSMC5, PSMD13, PSMC4, PSME1, PSMA5, PSMC3, PSME2, PSMA4, PSMC2, PSMC1
GOTERM_MF_DIRECT	GO:0005515~protein binding	582	0.358266	1.34288e-22	RPL19, RPL14, AURKAIP1, RPL13, ZNF559-ZNF177, XRCC6, RPL15, STOML2, GFER, RPLP2, RP9, CIAPIN1, SART1, SHKBP1, TMEM147, SH3YL1, MED28, MED27, RPLP1, ZNF397, PQBP1, LSM4, RPL10, LSM3, RPL11, RPL12, LSM1, GNG5, MCRS1, DDRGK1, PCBD1, HMG20A, HMG20B, SCYL3, MED10, MRM3, UXT, PPP1CA, RPS18, RPS16, NME1, RPS14, RPS15, RPS13, TRAPPC4, ZNHIT1, RPS11, SURF1, TRAPPC3, ZNF41, SH3GL1, HSD17B10, RAD23A, NFKBIB…
GOTERM_CC_DIRECT	GO:0070062~extracellular exosome	248	0.152663	7.56936e-22	RPL14, RPL15, RPLP2, RAB1B, N4BP2L2, VPS13C, VPS13D, RPLP1, RPL26L1, H2AFZ, RPL11, RPL12, GNG5, CAPNS1, RAN, PCBD1, SUCLG1, KRT10, DCTN2, RPS18, PPP1CA, PGLS, RPS16, RPS17, NME1, RPS14, ATP5C1, RPS13, RPS11, MDH2, ALDOA, COASY, TALDO1, BOLA2B, ARF5, TAGLN2, BANF1, CAPZB, ATP6V0C, PFN1, TPI1, RPS28, RAC1, CACYBP, RPS20, NAXE, LAMTOR2, TAOK1, LGALS1, PHB, DUSP23, RPS9, CD63, VDAC2, UBE2L3, LGALS9, …
GOTERM_BP_DIRECT	GO:0002479~antigen processing and presentation of exogenous peptide antigen via MHC class I, TAP-dependent	28	0.0172362	6.87192e-19	PSMB10, PSMA7, PSMB5, PSMB4, PSMB7, PSMB6, PSMB1, PSMB3, PSMD1, PSMB2, PSMD2, PSMD3, PSMD4, PSMD7, PSMD8, PSMD9, PSMB8, PSMA1, PSMC5, PSMD13, PSME1, PSMC4, PSMA5, PSMC3, PSME2, PSMA4, PSMC2, PSMC1
GOTERM_BP_DIRECT	GO:0002223~stimulatory C-type lectin receptor signaling pathway	34	0.0209296	6.77622e-18	PSMB10, NFKBIA, PSMA7, PSMB5, PSMB4, PSMB7, PSMB6, PSMB1, PSMB3, PSMB2, PSMD1, PSMD2, PSMD3, PSMD4, PSMD7, PSMD8, RPS27A, PSMD9, RELA, PSMB8, PSMA1, PSMC5, PSMD13, PSMC4, PSME1, PSMA5, PSMC3, PSME2, PSMA4, PSMC2, PSMC1, UBC, UBB, UBA52
GOTERM_BP_DIRECT	GO:0043488~regulation of mRNA stability	33	0.0203141	3.13747e-17	PSMB10, MAPKAPK2, PSMA7, PSMB5, PSMB4, PSMB7, PSMB6, PSMB1, PSMB3, PSMB2, PSMD1, PSMD2, PSMD3, PSMD4, PSMD7, PSMD8, RPS27A, PSMD9, PSMB8, PSMA1, PSMC5, PSMD13, PSME1, PSMC4, PSMA5, PSMC3, PSME2, PSMA4, PSMC2, PSMC1, UBC, UBB, UBA52
GOTERM_BP_DIRECT	GO:0033209~tumor necrosis factor-mediated signaling pathway	35	0.0215452	4.29198e-17	PSMB10, PSMA7, PSMB5, PSMB4, PSMB7, PSMB6, PSMB1, PSMB3, PSMB2, PSMD1, PYCARD, PSMD2, PSMD3, PSMD4, PSMD7, PSMD8, RPS27A, PSMD9, PSMB8, PSMA1, PSMC5, PSMD13, PSMC4, PSME1, TXNDC17, PSMA5, PSMC3, PSME2, PSMA4, PSMC2, PSMC1, UBC, UBB, COMMD7, UBA52
GOTERM_BP_DIRECT	GO:0070125~mitochondrial translational elongation	30	0.0184673	5.60081e-17	MRPL40, TUFM, MRPS34, MRPS15, AURKAIP1, CHCHD1, MRPS12, MRPL20, MRPL11, GADD45GIP1, MRPL14, MRPL36, MRPL54, MRPL55, MRPL18, MRPL58, MRPL34, MRPL4, MRPL51, MRPS24, MRPL9, MRPS21, MRPS7, MRPL24, MRPL23, MRPL22, MRPL21, MRPL28, MRPL47, DAP3
GOTERM_BP_DIRECT	GO:0000398~mRNA splicing, via spliceosome	47	0.0289322	1.78935e-16	POLR2G, POLR2E, POLR2L, ZMAT5, SNRPD3, POLR2J, CWC15, POLR2I, SNRPB2, SNU13, ZCRB1, SNRPD2, SF3B5, BUD31, SF3B4, POLR2C, SART1, SF3B2, HNRNPL, HNRNPM, SRRT, GPKOW, FRG1, CLP1, USP39, DNAJC8, ISY1, LSM4, LSM3, BCAS2, PABPN1, DDX39A, PRPF31, ALYREF, RNPS1, UBL5, EIF4A3, PPIH, SRSF4, GTF2F1, SRSF9, SYF2, SNRPB, SNRPA, SNRPF, SNRNP25, TXNL4A
GOTERM_BP_DIRECT	GO:0090263~positive regulation of canonical Wnt signaling pathway	34	0.0209296	6.80577e-16	PSMB10, PSMA7, PSMB5, PSMB4, PSMB7, PSMB6, PSMB1, PSMB3, PSMB2, PSMD1, PSMD2, PSMD3, PSMD4, USP34, PSMD7, PSMD8, RPS27A, PSMD9, PSMB8, PSMA1, PSMC5, PSMD13, CTDNEP1, PSME1, PSMC4, PSMA5, PSMC3, PSME2, PSMA4, PSMC2, PSMC1, UBC, UBB, UBA52
GOTERM_BP_DIRECT	GO:0070126~mitochondrial translational termination	29	0.0178518	8.80171e-16	MRPL40, MRPS34, MRPS15, AURKAIP1, CHCHD1, MRPS12, MRPL20, MRPL11, GADD45GIP1, MRPL14, MRPL36, MRPL54, MRPL55, MRPL18, MRPL58, MRPL34, MRPL4, MRPL51, MRPS24, MRPL9, MRPS21, MRPS7, MRPL24, MRPL23, MRPL22, MRPL21, MRPL28, MRPL47, DAP3
GOTERM_BP_DIRECT	GO:0042776~mitochondrial ATP synthesis coupled proton transport	16	0.00984924	1.47129e-15	ATP5D, ATP5E, ATP5J2, ATP5B, CYC1, ATP5F1, STOML2, ATP5G2, ATP5G1, ATP5G3, COX5B, ATP5C1, ATP5O, ATP5A1, ATP5I, ATP5H
GOTERM_BP_DIRECT	GO:0043161~proteasome-mediated ubiquitin-dependent protein catabolic process	42	0.0258543	2.4259e-14	PSMB10, ANAPC16, RAD23A, ANAPC15, RNF187, ANAPC11, PSMA7, RNF181, STUB1, RBX1, PSMB5, PSMB4, PSMB7, PSMB6, PSMB1, PSMB3, PSMB2, PSMD1, PSMD2, PSMD3, PSMD4, PSMD7, RPS27A, PSMD8, PSMD9, UBXN1, PSMB8, PSMA1, PSMC5, PSMD13, PSMC4, VCP, PSME1, PSMA5, PSMC3, PSME2, PSMA4, PSMC2, PSMC1, UBC, UBB, UBA52
GOTERM_CC_DIRECT	GO:0005753~mitochondrial proton-transporting ATP synthase complex	15	0.00923367	3.79556e-14	ATP5D, ATP5E, ATP5J2, ATP5B, ATP5F1, ATP5G2, ATP5G1, ATP5G3, C14ORF2, PPIF, ATP5C1, ATP5O, ATP5A1, ATP5I, ATP5H
GOTERM_BP_DIRECT	GO:0006754~ATP biosynthetic process	17	0.0104648	6.71018e-14	ATP5D, ALDOA, ATP5E, ATP5J2, ATP5B, ATP5F1, ATP5G2, ATP5G1, ATP5G3, UQCC3, CHCHD10, ATP5C1, ATP5O, ATP5A1, ATP5I, ATP5H, SURF1
GOTERM_MF_DIRECT	GO:0003676~nucleic acid binding	107	0.0658668	7.575e-14	ZNF559-ZNF177, ZNF782, ZNF638, ZNF253, DDX24, ZNF445, DDX39A, PABPN1, ZNF45, ZNF441, ZNF506, ZNF790, ZNF234, ZNF233, ZNF236, ZNF235, SPAG7, NABP2, ZFP69B, ZNF197, ZNF587, ZNF382, ZNF41, ZNF613, CNBP, ZNF611, ZNF510, ZCRB1, ZNF619, KARS, ZNF616, HNRNPL, ZNF227, ZNF226, ZNF223, ZNF124, HNRNPAB, ZNF623, ZMYM1, RBM12B, ZNF621, ZNF66, ZBTB41, RNPS1, ZNF221, ZNF585A, ZNF525, ZNF585B, ZNF628, SRSF4, ZNF…
GOTERM_BP_DIRECT	GO:0050852~T cell receptor signaling pathway	35	0.0215452	8.02972e-14	PSMB10, NFKBIA, STOML2, PSMA7, PSMB5, PSMB4, PSMB7, PSMB6, PSMB1, PSMB3, PSMB2, PSMD1, PSMD2, PSMD3, PSMD4, PSMD7, PSMD8, RPS27A, PSMD9, RELA, PSMB8, PSMA1, PSMC5, PSMD13, PSMC4, PSME1, PSMA5, PSMC3, PSME2, PSMA4, PSMC2, PSMC1, UBC, UBB, UBA52
GOTERM_BP_DIRECT	GO:0000209~protein polyubiquitination	39	0.0240075	1.03805e-13	PSMB10, PSMA7, RNF181, STUB1, RBX1, PSMB5, PSMB4, PSMB7, PSMB6, PSMB1, PSMB3, PSMB2, PSMD1, PSMD2, PSMD3, PSMD4, PSMD7, RPS27A, PSMD8, PSMD9, TAF1, SHPRH, UBE2L3, PSMB8, PSMA1, PSMC5, PSMD13, PSMC4, PSME1, PSMA5, PSMC3, PSME2, PSMA4, PSMC2, PSMC1, UBC, FBXL4, UBB, UBA52
GOTERM_BP_DIRECT	GO:0090090~negative regulation of canonical Wnt signaling pathway	35	0.0215452	1.54422e-12	PSMB10, PSMA7, RBX1, PSMB5, PSMB4, PSMB7, AES, PSMB6, PSMB1, PSMB3, PSMB2, PSMD1, PSMD2, PSMD3, PSMD4, PSMD7, PSMD8, RPS27A, PSMD9, PSMB8, PSMA1, PSMC5, PSMD13, PSME1, PSMC4, PSMA5, PSMC3, PSME2, PSMA4, PFDN5, PSMC2, PSMC1, UBC, UBB, UBA52
GOTERM_CC_DIRECT	GO:0005762~mitochondrial large ribosomal subunit	19	0.011696	4.47245e-12	MRPL4, MRPL51, MRPL9, MRPL20, MRPL11, MRPL24, MRPL23, MRPL22, MRPL21, MRPL28, MPV17L2, MRPL14, MRPL54, MRPL36, MRPL18, MRPL55, MRPL47, MRPL58, MRPL34
GOTERM_CC_DIRECT	GO:0022627~cytosolic small ribosomal subunit	19	0.011696	4.47245e-12	RPS9, RPS4X, RPS6, RPS8, RPS7, RPS18, RPS28, RPS16, RPS17, RPS14, RPS15, RPS12, FAU, RPS13, RPS11, RPS20, RPS21, RPS27A, RPS24
GOTERM_CC_DIRECT	GO:0015935~small ribosomal subunit	15	0.00923367	4.96104e-12	MRPS12, RPS9, RPS4X, RPS6, RACK1, RPS18, RPS28, RPS16, RPS15, FAU, RPS20, RPS21, RPS27A, DAP3, RPS24
GOTERM_CC_DIRECT	GO:0005747~mitochondrial respiratory chain complex I	19	0.011696	6.74656e-12	NDUFA4, NDUFB11, NDUFA2, NDUFB10, NDUFB7, NDUFB8, NDUFA6, NDUFAB1, NDUFA13, NDUFA1, PARK7, NDUFA12, NDUFB2, NDUFS7, NDUFS6, NDUFS5, NDUFS8, NDUFS3, NDUFS2
GOTERM_MF_DIRECT	GO:0003723~RNA binding	68	0.0418593	1.57044e-11	RPL18, SRP14, RPL19, RPL14, RPL13, RPL15, CWC15, EIF5A, TIMM50, ZNF638, PUS7L, RAE1, FAU, RPL11, LSM3, PABPN1, MRPL4, SARS, ERAL1, RPS4X, MRM3, PSMA1, RPS18, RPS16, ABT1, RPS14, RPS15, SNRPB, THOC7, SNRPA, SNRPF, NHP2, RPL27A, SNU13, ZCRB1, C14ORF166, RPL38, HNRNPL, EIF3D, HNRNPM, RPS28, EIF3G, RPL31, RPL6, RPL3, RPL5, RPS20, RPL7A, RPL10A, RPL4, HNRNPAB, RPL26, RNPS1, RPL24, ETF1, RPF1, RPL28, R…
GOTERM_BP_DIRECT	GO:0038095~Fc-epsilon receptor signaling pathway	35	0.0215452	2.0664e-11	PSMB10, NFKBIA, PSMA7, PSMB5, PSMB4, PSMB7, PSMB6, PSMB1, PSMB3, PSMB2, RAC1, PSMD1, PSMD2, PSMD3, PSMD4, PSMD7, PSMD8, RPS27A, PSMD9, RELA, PSMB8, PSMA1, PSMC5, PSMD13, PSMC4, PSME1, PSMA5, PSMC3, PSME2, PSMA4, PSMC2, PSMC1, UBC, UBB, UBA52
GOTERM_CC_DIRECT	GO:0005839~proteasome core complex	13	0.00800251	3.71479e-11	PSMB10, PSMA7, PSMB8, PSMB5, PSMA1, PSMB4, PSMB7, PSMB6, PSMB1, PSMA5, PSMB3, PSMA4, PSMB2
GOTERM_MF_DIRECT	GO:0046933~proton-transporting ATP synthase activity, rotational mechanism	12	0.00738693	4.94255e-11	ATP6V0C, ATP5D, ATP5E, ATP5B, ATP5F1, ATP5C1, ATP5O, ATP5G2, ATP5A1, ATP5G1, ATP5G3, ATP5H
GOTERM_MF_DIRECT	GO:0004298~threonine-type endopeptidase activity	13	0.00800251	5.0894e-11	PSMB10, PSMA7, PSMB8, PSMB5, PSMA1, PSMB4, PSMB7, PSMB6, PSMB1, PSMA5, PSMB3, PSMA4, PSMB2
GOTERM_BP_DIRECT	GO:0006120~mitochondrial electron transport, NADH to ubiquinone	18	0.0110804	1.28464e-10	NDUFA4, NDUFB11, NDUFA2, NDUFB10, NDUFB7, NDUFB8, NDUFA6, NDUFAB1, NDUFA13, NDUFA1, NDUFA12, NDUFB2, NDUFS7, NDUFS6, NDUFS5, NDUFS8, NDUFS3, NDUFS2
GOTERM_BP_DIRECT	GO:0032981~mitochondrial respiratory chain complex I assembly	20	0.0123116	1.68554e-10	NDUFB11, NDUFA2, NDUFB10, NDUFB7, NDUFAF8, NDUFB8, NDUFA6, NDUFAB1, NDUFA13, ECSIT, NDUFA1, NDUFA12, NDUFAF3, NDUFB2, NDUFS7, NDUFS6, NDUFS5, NDUFS8, NDUFS3, NDUFS2
GOTERM_MF_DIRECT	GO:0008137~NADH dehydrogenase (ubiquinone) activity	17	0.0104648	7.99561e-10	NDUFA4, NDUFA2, NDUFB10, NDUFB7, NDUFB8, NDUFA6, NDUFAB1, NDUFA13, NDUFA1, NDUFA12, NDUFB2, NDUFS7, NDUFS6, NDUFS5, NDUFS8, NDUFS3, NDUFS2
GOTERM_CC_DIRECT	GO:0022624~proteasome accessory complex	11	0.00677136	1.13962e-09	PSMD13, PSMC5, PSMC4, PSMC3, PSMC2, PSMC1, PSMD1, PSMD2, PSMD3, PSMD4, PSMD8
GOTERM_CC_DIRECT	GO:0016020~membrane	170	0.104648	1.42886e-09	RPL18, RPL19, RPL14, RPL13, RPL15, XRCC6, DNAJB14, EIF5A, STOML2, RPLP2, DNAJB12, AIP, GPR89B, MED28, DDX24, RPL10, RPL11, DNAJC4, RPL12, GNG5, FNDC3A, RPS27A, ORC2, CIB1, DDX39A, CUTA, CAPNS1, RAN, MTA2, ERP29, KRT10, NKTR, DCTN2, BCAP31, TTPAL, RPS18, SEC61B, RPS16, RPS17, NME1, VAMP8, RPS14, RPS15, ATP5C1, RPS12, RPS13, PAF1, VAMP2, RPS11, DYNLRB1, ALDOA, STK16, CHMP2A, MYL6, CAPZB, HNRNPL, PE…
GOTERM_CC_DIRECT	GO:0005730~nucleolus	84	0.0517085	2.47216e-09	MRPL40, EIF6, RPL18, RPL19, XRCC6, HINT2, MAF1, CIAPIN1, RPS19BP1, SBDS, DDX28, IDH3G, RAE1, MED27, DDX24, SLC25A3, CDK12, TMUB1, RPL11, RPL12, RPS27A, IK, ZNF593, MCRS1, ZNF506, RAN, NOL7, ZCCHC17, GTF2B, CARF, PFDN2, PPP1CA, ABT1, RPS14, EDF1, SNRPA, RPS13, RPS11, DNTTIP1, NHP2, REV3L, TXN2, CHCHD1, SNRPB2, POLR2I, RPL35, SNU13, ANAPC11, ARFGEF1, HNRNPM, ERCC6, FRG1, THYN1, PYCARD, RPL3, AATF, …
GOTERM_CC_DIRECT	GO:0005761~mitochondrial ribosome	13	0.00800251	2.79e-09	MRPL40, MRPL51, MRPS12, CHCHD1, MRPS24, MRPL9, MRPL20, MRPL11, GADD45GIP1, MRPL28, MRPL18, MRPL34, DAP3
GOTERM_BP_DIRECT	GO:0006355~regulation of transcription, DNA-templated	129	0.0794095	3.64639e-09	PRR13, ZNF559-ZNF177, ZNF782, ZNF638, ZNF253, MED28, ZNF397, PQBP1, ZNF445, ZNF45, MCRS1, ZNF441, ZNF506, ZNF790, HMG20A, HMG20B, ZNF234, ZNF233, ZNF236, ZFP69B, ZNF235, ZNF197, MGA, EDF1, DNTTIP1, ERC1, ZNF587, ZNF382, ZNF41, ZNF613, ZNF611, CNBP, ZNF510, ZNF511, ZNF619, COMMD9, NR2C2, ZNF616, ZNF699, ZNF227, TCF20, ZNF226, RPL6, ZNF223, LHX4, ZNF124, ASXL2, KAT8, ZNF623, PHB, ZNF621, ZNF66, ZBT…
GOTERM_MF_DIRECT	GO:0019843~rRNA binding	15	0.00923367	4.45181e-09	MRPL11, RPS18, SBDS, DDX28, MRPS15, RPS9, RPL23A, ERAL1, RPL11, MRPS7, RPS11, RPL12, RPS4X, FASTKD5, MRPL20
GOTERM_CC_DIRECT	GO:0005737~cytoplasm	335	0.206219	8.83875e-09	RPL18, RPL19, RPL14, AIF1, XRCC6, TRAPPC2L, RP9, GFER, ZNF638, CITED4, CIAPIN1, SART1, VPS13C, RAE1, RPLP1, MED27, PQBP1, ZNF397, AAGAB, TMUB1, RPL11, LSM1, CEP295, MCRS1, RAN, PCBD1, SUCLG1, KRT10, SCYL3, DCTN2, UXT, PPP1CA, NME1, RPS14, RPS15, LRCH3, RPS11, TRAPPC3, SH3GL1, HSD17B10, COASY, TALDO1, CHCHD1, NFKBIA, DUSP12, ARF5, ARFGEF1, CAPZB, NAA38, BANF1, NR1H2, PFN1, RPS28, CEP170, RAC1, CAC…
GOTERM_CC_DIRECT	GO:0008540~proteasome regulatory particle, base subcomplex	9	0.0055402	1.39857e-08	PSMC5, PSMC4, PSMC3, PSMC2, PSMC1, PSMD1, PSMD2, PSMD4, PSMD9
GOTERM_BP_DIRECT	GO:0000165~MAPK cascade	38	0.023392	1.84585e-08	PSMB10, MAPKAPK5, MAPKAPK2, PSMA7, RBX1, PSMB5, PSMB4, PSMB7, PSMB6, PSMB1, PSMB3, PSMB2, PSMD1, PSMD2, PSMD3, PSMD4, PSMD7, PSMD8, RPS27A, PSMD9, PABPN1, LAMTOR2, PSMB8, PSMA1, PSMC5, PSMD13, PSME1, PSMC4, PSMA5, PSMC3, PSME2, PSMA4, PSMC2, PSMC1, UBC, PEBP1, UBB, UBA52
GOTERM_BP_DIRECT	GO:0000027~ribosomal large subunit assembly	11	0.00677136	2.40166e-08	MRPL11, RPL6, RPL3, RPL10, RPL5, RPL24, RPL11, RPL23A, RPL12, RPF1, MRPL20
GOTERM_BP_DIRECT	GO:0015986~ATP synthesis coupled proton transport	11	0.00677136	4.20183e-08	ATP5D, ATP5B, ATP5F1, ATP5C1, ATP5O, ATP5G2, ATP5A1, ATP5G1, ATP5G3, ATP5H, MON2
GOTERM_BP_DIRECT	GO:1902600~hydrogen ion transmembrane transport	17	0.0104648	4.29784e-08	NDUFA4, COX7A2, UQCRC1, COX7B, COX8A, COX7C, COX4I1, ATP6V1G1, COX5A, UQCRFS1, UQCRQ, UQCR10, UQCR11, UQCRH, COX6B1, COX6A1, SURF1
GOTERM_BP_DIRECT	GO:0002181~cytoplasmic translation	11	0.00677136	1.84611e-07	RPL36A, RPL6, RPL31, EIF4H, RPL15, RPLP1, RPL26, RPL26L1, RPLP2, FTSJ1, RPL29
GOTERM_CC_DIRECT	GO:0005838~proteasome regulatory particle	8	0.00492462	1.91142e-07	PSMD13, PSMC5, PSMC1, PSMD1, PSMD2, PSMD7, PSMD8, PSMD9
GOTERM_BP_DIRECT	GO:0016032~viral process	39	0.0240075	1.99997e-07	PSMB10, POLR2E, COPS6, RAD23A, NFKBIA, NUP93, C14ORF166, PSMA7, KARS, SF3B2, RBX1, PSMB5, RACK1, ATP6V0C, PSMB4, PSMB7, GADD45GIP1, PSMB6, PSMB1, RAE1, PSMB3, PSMB2, RHOA, RANBP1, TAF1, CREB3, SLC25A5, RAN, FDPS, SNAPIN, YWHAE, GTF2B, PSMB8, PDCL3, PSMC3, PSMA4, PSMC2, EIF4H, BAX
GOTERM_BP_DIRECT	GO:0006351~transcription, DNA-templated	149	0.0917211	3.80385e-07	PRR13, ZNF559-ZNF177, XRCC6, ZNF782, ZNF638, ZNF253, MAF1, CITED4, MED28, ZNF397, PQBP1, ZNF445, ZNF593, MCRS1, ZNF441, PCBD1, ZNF506, ZNF790, HMG20A, HMG20B, ZNF234, UXT, ZNF233, ZNF236, ZFP69B, ZNF235, ZNF197, MGA, EDF1, DNTTIP1, ZNF587, ZNF382, ZNF41, ZNF613, EID2, ZNF611, CNBP, NFKBIB, ZNF510, ZNF511, CHCHD2, C14ORF166, ZNF619, COMMD9, NR2C2, ZNF616, ZNF699, NR1H2, TCF20, ZNF227, ZNF226, DRAP…
GOTERM_BP_DIRECT	GO:0098609~cell-cell adhesion	36	0.0221608	4.11269e-07	ALDOA, RPL14, CHMP4B, RPL15, TAGLN2, CAPZB, RACK1, PFN1, PSMB6, RPL6, RAB11B, RANBP1, RPL7A, EMD, NUDC, ENO1, TWF2, RAN, SLC3A2, PKN2, ARFIP2, LYPLA2, RPL24, RPL23A, YWHAE, PARK7, RPL29, PRDX6, EIF4H, EEF1G, MAPRE1, ERC1, YKT6, AHSA1, PUF60, SH3GL1
GOTERM_CC_DIRECT	GO:0000276~mitochondrial proton-transporting ATP synthase complex, coupling factor F(o)	8	0.00492462	4.39161e-07	ATP5J2, ATP5F1, ATP5G2, ATP5G1, ATP5I, ATP5G3, ATP5H, MON2
GOTERM_CC_DIRECT	GO:0005758~mitochondrial intermembrane space	17	0.0104648	4.82469e-07	HAX1, NDUFB7, GFER, CHCHD2, STOML2, CHCHD5, SOD1, TIMM23, CIAPIN1, PARK7, TRIAP1, PRELID1, NDUFS5, CHCHD10, BLOC1S1, COX6B1, FBXL4
GOTERM_MF_DIRECT	GO:0098641~cadherin binding involved in cell-cell adhesion	37	0.0227764	6.19676e-07	ALDOA, RPL14, CHMP4B, RPL15, TAGLN2, CAPZB, RACK1, PFN1, PSMB6, RPL6, RAB11B, RANBP1, RPL7A, EMD, NUDC, ENO1, TWF2, RAN, SLC3A2, PKN2, ARFIP2, LYPLA2, RPL24, RPL23A, CLIC1, YWHAE, PARK7, RPL29, PRDX6, EIF4H, EEF1G, MAPRE1, ERC1, YKT6, AHSA1, PUF60, SH3GL1
GOTERM_CC_DIRECT	GO:0005759~mitochondrial matrix	39	0.0240075	8.38385e-07	ATP5D, HSD17B10, COASY, ATP5E, TXN2, ATP5B, NDUFAB1, ECHS1, PRDX5, KARS, NDUFS7, GPX1, GADD45GIP1, IDH3G, NDUFS8, BLOC1S1, NDUFS3, MRPL58, NAXE, NDUFS2, ETFB, ECI1, NUDT2, NUDT1, NUDT13, SUCLG1, ATP5F1, IDH3B, ERAL1, DGUOK, SOD1, PARK7, PPIF, DBT, MLYCD, CLPP, ATP5C1, ATP5A1, MDH2
GOTERM_MF_DIRECT	GO:0004129~cytochrome-c oxidase activity	11	0.00677136	1.25403e-06	NDUFA4, COX7A2, COX7B, COX8A, COX7C, COX6B1, COX4I1, COX6A1, COX5A, SURF1, COX5B
GOTERM_CC_DIRECT	GO:0005689~U12-type spliceosomal complex	10	0.00615578	2.4066e-06	ZMAT5, SNRPD3, SNRPB, ZCRB1, SNRPD2, SF3B5, SNRPF, SF3B4, SNRNP25, SF3B2
GOTERM_MF_DIRECT	GO:0046961~proton-transporting ATPase activity, rotational mechanism	10	0.00615578	3.01147e-06	ATP6V0C, ATP5D, ATP5E, ATP6V0E1, ATP5B, ATP6V1E1, ATP5C1, ATP5A1, ATP6V0B, ATP6V1F
GOTERM_CC_DIRECT	GO:0030529~intracellular ribonucleoprotein complex	22	0.0135427	3.12211e-06	PABPN1, SNRPB2, SNU13, RPS9, RPS4X, SLIRP, RPS6, ZCCHC17, RPS8, RPS7, HNRNPL, ATXN2, HNRNPM, EIF4A3, ILF2, RPL13A, SNRPB, AGO2, RPL5, RPL4, PUF60, HNRNPAB
GOTERM_BP_DIRECT	GO:0006123~mitochondrial electron transport, cytochrome c to oxygen	9	0.0055402	3.24168e-06	NDUFA4, COX7B, COX8A, COX7C, COX6B1, COX4I1, COX6A1, COX5A, COX5B
GOTERM_BP_DIRECT	GO:0051603~proteolysis involved in cellular protein catabolic process	13	0.00800251	3.67217e-06	PSMB10, PSMA7, PSMB8, PSMB5, PSMA1, PSMB4, PSMB7, PSMB6, PSMB1, PSMB3, PSMA4, CLPP, PSMB2
GOTERM_BP_DIRECT	GO:0008380~RNA splicing	25	0.0153894	3.81432e-06	BCAS2, ZMAT5, SNRPD3, SAP18, ZCRB1, SNRPD2, RP9, RNPS1, ZNF638, SF3B4, SF3B2, EIF4A3, SRSF4, PPP2CA, USP39, CDK12, SNRPB, THOC7, LSM4, SCNM1, LSM10, SNRPF, LSM1, SNRNP25, PUF60
GOTERM_BP_DIRECT	GO:0006122~mitochondrial electron transport, ubiquinol to cytochrome c	8	0.00492462	3.9491e-06	UQCC3, UQCR10, UQCRC1, UQCR11, UQCRH, CYC1, UQCRFS1, UQCRQ
GOTERM_BP_DIRECT	GO:0006283~transcription-coupled nucleotide-excision repair	16	0.00984924	3.97532e-06	GPS1, POLR2G, POLR2E, POLR2L, COPS6, POLR2J, POLR2I, POLR2C, RBX1, ERCC6, RFC2, UBC, ISY1, UBB, UBA52, RPS27A
GOTERM_CC_DIRECT	GO:0005913~cell-cell adherens junction	37	0.0227764	4.32108e-06	ALDOA, RPL14, CHMP4B, RPL15, TAGLN2, CAPZB, RACK1, PFN1, PSMB6, RPL6, RAB11B, RANBP1, RPL7A, EMD, NUDC, ENO1, TWF2, RAN, SLC3A2, PKN2, ARFIP2, LYPLA2, RPL24, RPL23A, CLIC1, YWHAE, PARK7, RPL29, PRDX6, EIF4H, EEF1G, MAPRE1, ERC1, YKT6, AHSA1, PUF60, SH3GL1
GOTERM_CC_DIRECT	GO:0005925~focal adhesion	42	0.0258543	4.41299e-06	RPL18, RPL19, PEAK1, RPLP2, RPL38, ATP6V0C, PFN1, CDC42, ARPC3, ARPC2, RPL31, RPL6, RAC1, RPLP1, RPL3, RHOA, RPL5, AATF, RPL4, RPL12, RPL10A, RPL7A, RHOG, RPS9, RPS4X, YWHAE, RPS8, RPS7, RPS18, RPS16, GNB2, RPL23, ARF1, RPS17, RPL13A, PPIA, RPS14, ARPC5L, CFL1, RPS15, RPS13, RPS11
GOTERM_BP_DIRECT	GO:0006626~protein targeting to mitochondrion	11	0.00677136	4.86764e-06	BID, TSPO, TOMM7, TIMM17A, SLC25A6, TIMM17B, TOMM22, TIMM23, TIMM8B, AIP, TOMM34
GOTERM_CC_DIRECT	GO:0043209~myelin sheath	23	0.0141583	5.4498e-06	TUFM, TCP1, UQCRC1, SLC25A5, PHB, ATP5B, ATP5F1, STIP1, SOD1, UQCRFS1, VDAC2, COX5A, CDC42, VCP, GNB2, ACTR1A, CNTN2, ATP5C1, SLC25A3, ATP5A1, NDUFS3, MDH2, RPS27A
GOTERM_BP_DIRECT	GO:0050434~positive regulation of viral transcription	10	0.00615578	8.94745e-06	PFN1, POLR2G, POLR2E, POLR2L, GTF2F1, POLR2J, POLR2I, NELFE, GTF2B, POLR2C
GOTERM_CC_DIRECT	GO:0005681~spliceosomal complex	17	0.0104648	1.30689e-05	BCAS2, DDX39A, SNRPD3, CWC15, SNRPB2, SNRPD2, SF3B4, BUD31, SF3B2, HNRNPM, PPIH, USP39, SNRPB, SNRPA, LSM4, SNRPF, TXNL4A
GOTERM_BP_DIRECT	GO:0006369~termination of RNA polymerase II transcription	14	0.00861809	1.69732e-05	DDX39A, PABPN1, EIF4A3, SRSF4, CLP1, SRSF9, SNRPD3, ALYREF, SNRPB, THOC7, LSM10, RNPS1, SNRPF, SSU72
GOTERM_CC_DIRECT	GO:0005750~mitochondrial respiratory chain complex III	7	0.00430904	1.79231e-05	UQCC3, UQCR10, UQCRC1, UQCRH, CYC1, UQCRFS1, UQCRQ
GOTERM_CC_DIRECT	GO:0005751~mitochondrial respiratory chain complex IV	7	0.00430904	1.79231e-05	NDUFA4, COX8A, COX7C, COX4I1, COX6A1, COX5A, COX5B
GOTERM_MF_DIRECT	GO:0015078~hydrogen ion transmembrane transporter activity	10	0.00615578	2.05435e-05	ATP6V0C, ATP6V0E1, ATP5F1, ATP5G1, ATP5I, ATP5G3, ATP5H, ATP6V0B, MON2, ATP6V1F
GOTERM_BP_DIRECT	GO:0015991~ATP hydrolysis coupled proton transport	10	0.00615578	2.18238e-05	ATP6V0C, ATP6V0E1, ATP5B, ATP6V1E1, ATP5G2, ATP5A1, ATP5G1, ATP5G3, ATP6V0B, ATP6V1F
GOTERM_BP_DIRECT	GO:0006368~transcription elongation from RNA polymerase II promoter	16	0.00984924	2.68069e-05	TAF1, POLR2G, POLR2E, POLR2L, POLR2J, POLR2I, GTF2B, POLR2C, TAF11, TAF10, ELOF1, GTF2F1, THOC7, TAF9, PAF1, NELFE
GOTERM_CC_DIRECT	GO:0031305~integral component of mitochondrial inner membrane	8	0.00492462	3.03564e-05	UQCC3, SMDT1, COA3, TIMM17A, TIMM17B, TMEM11, TIMM23, PET100
GOTERM_CC_DIRECT	GO:0071013~catalytic step 2 spliceosome	16	0.00984924	4.08531e-05	BCAS2, SNRPD3, ALYREF, CWC15, SNRPB2, SNRPD2, SART1, SF3B2, EIF4A3, HNRNPM, FRG1, ISY1, SYF2, SNRPB, LSM3, SNRPF
GOTERM_BP_DIRECT	GO:0042795~snRNA transcription from RNA polymerase II promoter	14	0.00861809	4.62011e-05	POLR2G, POLR2E, POLR2L, SNAPC2, POLR2J, POLR2I, SNAPC3, GTF2B, POLR2C, TAF11, SRRT, NABP2, GTF2F1, TAF9
GOTERM_BP_DIRECT	GO:0032543~mitochondrial translation	10	0.00615578	6.09412e-05	MRPL23, MRPS34, MRPL51, MRPS15, CHCHD1, MRPS12, MRPS24, MRPL47, MRPS21, MRPS7
GOTERM_MF_DIRECT	GO:0008121~ubiquinol-cytochrome-c reductase activity	6	0.00369347	6.70701e-05	UQCR10, UQCRC1, UQCR11, UQCRH, UQCRFS1, UQCRQ
GOTERM_CC_DIRECT	GO:0046540~U4/U6 x U5 tri-snRNP complex	8	0.00492462	8.43069e-05	PRPF31, PPIH, SNRPB, SNU13, SNRPD2, LSM3, SART1, TXNL4A
GOTERM_BP_DIRECT	GO:0042274~ribosomal small subunit biogenesis	7	0.00430904	8.942e-05	RPS28, RPS16, RPS17, RPS15, RPS6, RPS7, RPS24
GOTERM_MF_DIRECT	GO:0036402~proteasome-activating ATPase activity	5	0.00307789	9.03093e-05	PSMC5, PSMC4, PSMC3, PSMC2, PSMC1
GOTERM_BP_DIRECT	GO:0000715~nucleotide-excision repair, DNA damage recognition	8	0.00492462	0.000105017	GPS1, COPS6, UBC, CETN2, UBB, UBA52, RPS27A, RBX1
GOTERM_BP_DIRECT	GO:0006457~protein folding	23	0.0141583	0.000130036	TCP1, TXN2, ERP29, CSNK2B, NKTR, AIP, PPIF, CCT7, PFDN2, PFDN1, PPIH, PDCL3, GNB2, PPIA, PFDN5, MPDU1, TBCC, DNAJA1, PDRG1, DNAJC4, NUDC, FKBP2, DNAJA2
GOTERM_CC_DIRECT	GO:0071011~precatalytic spliceosome	8	0.00492462	0.000151619	BCAS2, PRPF31, SNRPD3, SNU13, SNRPD2, LSM3, SF3B5, SF3B2
GOTERM_CC_DIRECT	GO:0005665~DNA-directed RNA polymerase II, core complex	7	0.00430904	0.00015676	POLR2G, POLR2E, POLR2L, POLR2J, POLR2I, CHD6, POLR2C
GOTERM_MF_DIRECT	GO:0003677~DNA binding	118	0.0726382	0.000178917	ZNF559-ZNF177, XRCC6, ZNF782, PQBP1, ZNF445, ZNF45, ZNF593, ZNF441, RELA, ZNF790, HMG20A, HMG20B, CARF, ZNF234, ZNF233, ZNF236, ZFP69B, ZNF235, ABT1, RFC2, ZNF197, RPS15, MGA, DNTTIP1, ZNF587, ZNF41, ZNF611, CNBP, RNASEK-C17ORF49, ZNF510, ZNF511, ZNF619, BANF1, NR2C2, ZNF616, ZNF699, NR1H2, POLE4, ZNF227, TCF20, ZNF226, DRAP1, RPL6, ZNF223, LHX4, ZNF124, TAF9, ASXL2, ZNF623, SHPRH, ZMYM1, ZNF621,…
GOTERM_BP_DIRECT	GO:0019068~virion assembly	6	0.00369347	0.00020064	PPIA, UBC, RAB1B, UBB, UBA52, RPS27A
GOTERM_BP_DIRECT	GO:0042276~error-prone translesion synthesis	7	0.00430904	0.000265533	REV1, RFC2, UBC, UBB, UBA52, RPS27A, REV3L
GOTERM_BP_DIRECT	GO:0006119~oxidative phosphorylation	6	0.00369347	0.000312371	ATP5D, CHCHD10, UQCRC1, UQCRH, ATP5C1, SURF1
GOTERM_CC_DIRECT	GO:0031595~nuclear proteasome complex	5	0.00307789	0.000349525	PSMC5, PSMC4, PSMC3, PSMC2, PSMC1
GOTERM_MF_DIRECT	GO:0046872~metal ion binding	139	0.0855653	0.000364229	ZNF559-ZNF177, ZNF782, RP9, ZNF253, COX5A, CIAPIN1, COX5B, BAK1, CISD3, NT5C2, ZNF397, ZNF445, PPP4C, RPS27A, ZNF45, ZNF593, NUDT1, ZNF441, NUDT13, ZNF506, ZNF790, TIMM8B, ZNF234, ZNF233, ZNF236, PPP1CA, ZFP69B, ZNF235, ZNF197, ZNHIT1, ZNF587, ZNF382, ZNF41, ZNF613, ZNF611, ZNF510, ZNF511, ZNF619, KARS, ZNF616, ZNF699, ZNF227, ZNF226, ZNF223, DNAJA1, ZNF124, NAXE, DNAJA2, HECTD1, ASXL2, KAT8, ZNF…
GOTERM_MF_DIRECT	GO:0003954~NADH dehydrogenase activity	5	0.00307789	0.000388268	NDUFS7, NDUFS8, NDUFA13, NDUFS3, NDUFS2
GOTERM_CC_DIRECT	GO:0005746~mitochondrial respiratory chain	6	0.00369347	0.000396108	COX7A2, UQCRC1, UQCRH, COX7B, NDUFA13, SURF1
GOTERM_CC_DIRECT	GO:0015934~large ribosomal subunit	6	0.00369347	0.000396108	MRPL22, RPL13A, RPL27A, RPL26, RPL26L1, RPL10A
GOTERM_BP_DIRECT	GO:0051881~regulation of mitochondrial membrane potential	8	0.00492462	0.000405601	PRELID1, BAK1, BAX, MUL1, CLIC1, UBB, SOD1, PARK7
GOTERM_BP_DIRECT	GO:0016236~macroautophagy	13	0.00800251	0.000439687	LAMTOR5, GABARAPL2, LAMTOR4, LAMTOR2, RRAGA, EI24, TOMM7, MAP1LC3B, UBC, TOMM22, UBB, UBA52, RPS27A
GOTERM_CC_DIRECT	GO:0005844~polysome	9	0.0055402	0.000440353	ATXN2, PSMA1, MCRS1, EIF4H, AGO2, DRG1, RPS4X, RPS6, NAA38
GOTERM_CC_DIRECT	GO:0045261~proton-transporting ATP synthase complex, catalytic core F(1)	4	0.00246231	0.00045949	ATP5D, ATP5B, ATP5C1, ATP5A1
GOTERM_MF_DIRECT	GO:0017025~TBP-class protein binding	7	0.00430904	0.000467092	TAF1, PSMC5, PSMC4, PSMC3, PSMC2, PSMC1, GTF2B
GOTERM_CC_DIRECT	GO:0005744~mitochondrial inner membrane presequence translocase complex	5	0.00307789	0.000604615	TIMM17A, SLC25A6, TIMM17B, TIMM50, TIMM23
GOTERM_BP_DIRECT	GO:0000470~maturation of LSU-rRNA	6	0.00369347	0.000669145	EIF6, SNU13, RPL10A, RPL7A, NHP2, RPF1
GOTERM_BP_DIRECT	GO:0045899~positive regulation of RNA polymerase II transcriptional preinitiation complex assembly	5	0.00307789	0.000690563	PSMC5, PSMC4, PSMC3, PSMC2, PSMC1
GOTERM_MF_DIRECT	GO:0022857~transmembrane transporter activity	10	0.00615578	0.000694599	ATP5D, ATP5E, ATP5J2, ATP5B, ATP5F1, ATP5C1, ATP5O, ATP5A1, ATP5I, ATP5H
GOTERM_MF_DIRECT	GO:0031625~ubiquitin protein ligase binding	29	0.0178518	0.000704361	BID, UQCRC1, SLF2, NFKBIA, ZNF675, RRAGA, NEDD8, STUB1, RBX1, ATP6V0C, TPI1, MOAP1, MAP1LC3B, DNAJA1, NDUFS2, UBXN1, GABARAPL2, TCP1, SHPRH, SLC25A5, RELA, MUL1, UBE2L3, YWHAE, DBT, VCP, OTUB1, PRDX6, UBE2M
GOTERM_MF_DIRECT	GO:0000166~nucleotide binding	33	0.0203141	0.00084959	SNRPB2, HINT2, ZCRB1, ZNF638, SLIRP, SF3B4, HNRNPL, HNRNPM, SRRT, EIF3G, NT5C2, NAXE, TNRC6B, DXO, RPS24, HNRNPAB, PABPN1, RBM42, RBM12B, ALYREF, RNPS1, RPL23A, VDAC2, MRPL23, ITPA, SRSF4, ABT1, SRSF9, EIF4H, SNRPA, NELFE, PUF60, REV3L
GOTERM_BP_DIRECT	GO:0008543~fibroblast growth factor receptor signaling pathway	13	0.00800251	0.000887776	POLR2G, POLR2E, POLR2L, FIBP, POLR2J, POLR2I, POLR2C, HNRNPM, GTF2F1, UBC, UBB, UBA52, RPS27A
GOTERM_MF_DIRECT	GO:0003743~translation initiation factor activity	11	0.00677136	0.000906096	EIF6, EIF3D, EIF3G, EIF4H, EIF3F, EIF3K, AGO2, AGO3, EIF1, EIF3I, EIF1B
GOTERM_BP_DIRECT	GO:1901800~positive regulation of proteasomal protein catabolic process	6	0.00369347	0.000932656	DDRGK1, PSMC5, PSMC4, PSMC3, PSMC2, PSMC1
GOTERM_CC_DIRECT	GO:0072546~ER membrane protein complex	5	0.00307789	0.00096847	EMC7, EMC8, EMC3, EMC4, EMC6
GOTERM_CC_DIRECT	GO:0031597~cytosolic proteasome complex	5	0.00307789	0.00096847	PSMC5, PSMC4, PSMC3, PSMC2, PSMC1
GOTERM_CC_DIRECT	GO:0005741~mitochondrial outer membrane	18	0.0110804	0.00108539	BID, COASY, TSPO, HAX1, SAMM50, ATP5G2, BAD, VDAC2, ATP5G3, BAK1, MOAP1, TOMM7, VPS13C, NME1, PHB2, BAX, TOMM22, TOMM34
GOTERM_BP_DIRECT	GO:0009060~aerobic respiration	8	0.00492462	0.00117138	SDHB, UQCR10, UQCRC1, UQCRH, BLOC1S1, COX6A1, CHCHD5, SURF1
GOTERM_BP_DIRECT	GO:0030150~protein import into mitochondrial matrix	6	0.00369347	0.00126616	TOMM7, TIMM17A, TIMM17B, TOMM22, TIMM50, TIMM23
GOTERM_MF_DIRECT	GO:0051082~unfolded protein binding	15	0.00923367	0.00130994	TCP1, AIP, CCT7, PFDN2, PFDN1, PPIA, CCDC115, PFDN5, AAMP, DNAJA1, PDRG1, DNAJC4, NUDC, DNAJA2, PET100
GOTERM_CC_DIRECT	GO:0005687~U4 snRNP	5	0.00307789	0.00146275	PRPF31, SNRPD3, SNRPB, SNRPD2, SNRPF
GOTERM_MF_DIRECT	GO:0003713~transcription coactivator activity	25	0.0153894	0.00183114	TAF1, PCBD1, MAK, RAN, NFKBIB, UBE2L3, CITED4, NR2C2, PARK7, AIP, TAF11, TAF10, TCF20, ABT1, PSMC3, GTF2F1, JUND, MED27, NPAT, PQBP1, EDF1, TAF9, SCAND1, MYSM1, PSMD9
GOTERM_CC_DIRECT	GO:0005622~intracellular	90	0.055402	0.00191242	ZNF17, ZFP14, ZNF81, RAB5C, ZNF559-ZNF177, ZNF155, ZNF782, RAB1B, ZNF675, ZNF347, MAF1, SENP7, CDC42, MAP1LC3B, VPS13D, ZNF724, RHOA, RANBP1, ZNF721, ZNF445, ZNF720, RHOG, ZNF45, ZNF283, TWF2, ZNF441, ZNF506, RAN, PIK3C2A, ZFP30, ZNF91, ZNF790, ZNF141, ZFP28, ZNF549, ZNF234, TTPAL, ZNF233, ZNF235, ZNF749, AKAP5, EDF1, UCHL3, ZNF551, ZNF382, GSTP1, ZNF41, ZNF613, ZNF808, STYXL1, ZNF611, EID2, ANAP…
GOTERM_BP_DIRECT	GO:0042059~negative regulation of epidermal growth factor receptor signaling pathway	8	0.00492462	0.00200368	CDC42, CLTA, AP2S1, UBC, UBB, UBA52, RPS27A, AP2M1
GOTERM_BP_DIRECT	GO:0019985~translesion synthesis	8	0.00492462	0.00200368	REV1, VCP, RFC2, UBC, UBB, UBA52, RPS27A, REV3L
GOTERM_BP_DIRECT	GO:0006446~regulation of translational initiation	8	0.00492462	0.00200368	EIF3D, EIF3G, EIF4H, EIF3F, EIF3K, EIF1, EIF3I, EIF1B
GOTERM_MF_DIRECT	GO:0003700~transcription factor activity, sequence-specific DNA binding	70	0.0430904	0.00206221	ZFP14, ZNF81, ZNF155, ZNF782, ZNF518A, RFXANK, BUD31, ZNF397, ZNF445, ZNF283, ZNF45, SNAPC2, ZFP30, RELA, MTA2, ZNF91, ZNF790, HMG20A, ZFP28, ZNF549, CARF, ZNF234, TAF10, PFDN1, ZNF235, ZFP69B, ZNF197, MGA, EDF1, ZNF551, ZNF382, ZNF484, ZNF41, ZNF613, ZNF808, CNBP, ZNF611, ZNF780B, NR2C2, ZNF616, ZNF699, NR1H2, TCF20, ZNF227, ZNF226, DRAP1, ZNF223, JUND, NFAT5, AATF, HNRNPAB, ZNF623, ZNF28, CREB3…
GOTERM_CC_DIRECT	GO:0005885~Arp2/3 protein complex	5	0.00307789	0.00210902	ARPC1A, ARPC3, ARPC2, ARPC5L, ARPC4
GOTERM_BP_DIRECT	GO:0000028~ribosomal small subunit assembly	6	0.00369347	0.00218535	RPS28, RPS17, RPS14, RPS15, ERAL1, MRPS7
GOTERM_BP_DIRECT	GO:0070987~error-free translesion synthesis	6	0.00369347	0.00218535	VCP, RFC2, UBC, UBB, UBA52, RPS27A
GOTERM_MF_DIRECT	GO:0015266~protein channel activity	5	0.00307789	0.00233243	TOMM7, TIMM17A, TIMM17B, TOMM22, TIMM23
GOTERM_MF_DIRECT	GO:0016887~ATPase activity	20	0.0123116	0.00239561	DDX39A, ABCF1, ATP5D, ATP5E, ATP5J2, ATP5B, ATP5F1, TOR3A, PSMC5, VCP, PSMC4, PSMC3, PSMC2, PSMC1, ATP5C1, ATP5O, ATP5A1, ASNA1, ATP5I, ATP5H
GOTERM_CC_DIRECT	GO:0005686~U2 snRNP	6	0.00369347	0.00239712	SNRPD3, SNRPB2, SNRPB, SNRPD2, SF3B5, SF3B2
GOTERM_CC_DIRECT	GO:0070469~respiratory chain	6	0.00369347	0.00239712	NDUFS6, UQCR11, NDUFA6, CYC1, UQCRQ, HIGD2A
GOTERM_BP_DIRECT	GO:0043248~proteasome assembly	5	0.00307789	0.00239858	PSMD13, PSMG2, POMP, PSMD4, PSMD8
GOTERM_BP_DIRECT	GO:0010939~regulation of necrotic cell death	5	0.00307789	0.00239858	PPIF, UBC, UBB, UBA52, RPS27A
GOTERM_BP_DIRECT	GO:0090200~positive regulation of release of cytochrome c from mitochondria	7	0.00430904	0.00248851	BID, PPIF, BAK1, MOAP1, BAX, PYCARD, BAD
GOTERM_BP_DIRECT	GO:0000387~spliceosomal snRNP assembly	7	0.00430904	0.00248851	STRAP, SNRPD3, SNRPB, LSM4, SNRPD2, SNRPF, SART1
GOTERM_CC_DIRECT	GO:0071339~MLL1 complex	7	0.00430904	0.00252211	KAT8, PRPF31, TAF1, MCRS1, RNASEK-C17ORF49, MGA, TAF9
GOTERM_BP_DIRECT	GO:0010467~gene expression	9	0.0055402	0.00273268	HNRNPL, HNRNPM, POLR2G, POLR2E, POLR2L, GTF2F1, POLR2J, POLR2I, POLR2C
GOTERM_BP_DIRECT	GO:0031124~mRNA 3'-end processing	9	0.0055402	0.00355479	PABPN1, DDX39A, EIF4A3, SRSF4, CLP1, SRSF9, ALYREF, THOC7, RNPS1
GOTERM_CC_DIRECT	GO:0005683~U7 snRNP	4	0.00246231	0.00359444	SNRPD3, SNRPB, LSM10, SNRPF
GOTERM_CC_DIRECT	GO:0016272~prefoldin complex	4	0.00246231	0.00359444	PFDN2, PFDN1, PFDN5, PDRG1
GOTERM_MF_DIRECT	GO:0043022~ribosome binding	9	0.0055402	0.00385008	ABCF1, EIF6, SBDS, EIF5AL1, EIF3K, EIF5A, SPCS1, MRPL58, ETF1
GOTERM_MF_DIRECT	GO:0070180~large ribosomal subunit rRNA binding	4	0.00246231	0.00388636	RPL19, RPL23, RPLP1, RPLP2
GOTERM_CC_DIRECT	GO:0031982~vesicle	15	0.00923367	0.0042442	MYL6, CHMP4B, PIK3C2A, CST3, CLIC1, TAGLN2, DCTN2, GNB2, VAMP8, CFL1, RHOA, VAMP2, STX10, GSTP1, CIB1
GOTERM_BP_DIRECT	GO:0019058~viral life cycle	7	0.00430904	0.00426977	CHMP2A, PPIA, CHMP4B, UBC, UBB, UBA52, RPS27A
GOTERM_BP_DIRECT	GO:0000717~nucleotide-excision repair, DNA duplex unwinding	6	0.00369347	0.00435857	UBC, CETN2, UBB, UBA52, RPS27A, RBX1
GOTERM_BP_DIRECT	GO:0006367~transcription initiation from RNA polymerase II promoter	17	0.0104648	0.00478462	TAF1, POLR2G, ZNF45, POLR2E, POLR2L, POLR2J, POLR2I, GTF2B, POLR2C, MED10, NR2C2, TAF11, NR1H2, TAF10, GTF2F1, MED27, TAF9
GOTERM_CC_DIRECT	GO:0000932~cytoplasmic mRNA processing body	11	0.00677136	0.00484101	POLR2G, HAX1, PSMC3, PSMC2, PSMA4, LSM4, AGO2, LSM3, AGO3, TNRC6B, LSM1
GOTERM_BP_DIRECT	GO:0000462~maturation of SSU-rRNA from tricistronic rRNA transcript (SSU-rRNA, 5.8S rRNA, LSU-rRNA)	7	0.00430904	0.00503244	RPS16, TSR2, RPS14, NGDN, RPS8, CCDC59, RPS24
GOTERM_BP_DIRECT	GO:0070911~global genome nucleotide-excision repair	7	0.00430904	0.00503244	SUMO3, UBC, CETN2, UBB, UBA52, RPS27A, RBX1
GOTERM_CC_DIRECT	GO:0033290~eukaryotic 48S preinitiation complex	5	0.00307789	0.00516724	EIF3D, EIF3G, EIF3F, EIF3K, EIF3I
GOTERM_CC_DIRECT	GO:0016282~eukaryotic 43S preinitiation complex	5	0.00307789	0.00516724	EIF3D, EIF3G, EIF3F, EIF3K, EIF3I
GOTERM_BP_DIRECT	GO:0001731~formation of translation preinitiation complex	6	0.00369347	0.00533895	EIF3D, EIF3G, EIF4H, EIF3F, EIF3K, EIF3I
GOTERM_CC_DIRECT	GO:0019773~proteasome core complex, alpha-subunit complex	4	0.00246231	0.00554139	PSMA1, PSMA5, PSMA4, PSMA7
GOTERM_BP_DIRECT	GO:0006370~7-methylguanosine mRNA capping	7	0.00430904	0.00589045	POLR2G, POLR2E, POLR2L, GTF2F1, POLR2J, POLR2I, POLR2C
GOTERM_MF_DIRECT	GO:0008320~protein transmembrane transporter activity	4	0.00246231	0.00598521	TOMM7, RAN, NUTF2, TOMM22
GOTERM_MF_DIRECT	GO:0015450~P-P-bond-hydrolysis-driven protein transmembrane transporter activity	4	0.00246231	0.00598521	SEC61B, TIMM17A, TIMM17B, TIMM23
GOTERM_CC_DIRECT	GO:0042645~mitochondrial nucleoid	8	0.00492462	0.00607818	TUFM, DBT, DDX28, SLC25A5, ATP5B, POLDIP2, VDAC2, FASTKD5
GOTERM_BP_DIRECT	GO:0016197~endosomal transport	10	0.00615578	0.00611333	CHMP2A, CHMP4B, SNX17, SNF8, BLOC1S1, UBC, UBB, UBA52, RPS27A, VPS25
GOTERM_BP_DIRECT	GO:0006405~RNA export from nucleus	9	0.0055402	0.00644809	NXT1, DDX39A, EIF4A3, SRSF4, SRSF9, ALYREF, THOC7, RNPS1, RANBP1
GOTERM_CC_DIRECT	GO:0005763~mitochondrial small ribosomal subunit	6	0.00369347	0.00669894	MRPS15, MRPS12, MRPS24, MRPS21, MRPS7, DAP3
GOTERM_CC_DIRECT	GO:0036464~cytoplasmic ribonucleoprotein granule	6	0.00369347	0.00669894	CDC42, RPL6, RAC1, RPS4X, RPS6, RPL28
GOTERM_BP_DIRECT	GO:0033617~mitochondrial respiratory chain complex IV assembly	5	0.00307789	0.00749171	COX14, COA3, CHCHD5, SURF1, PET100
GOTERM_BP_DIRECT	GO:2000825~positive regulation of androgen receptor activity	3	0.00184673	0.00754045	TAF1, BUD31, PARK7
GOTERM_CC_DIRECT	GO:0005669~transcription factor TFIID complex	7	0.00430904	0.00771967	TAF11, TAF10, TAF1, GTF2F1, EDF1, TAF9, GTF2B
GOTERM_BP_DIRECT	GO:0042273~ribosomal large subunit biogenesis	6	0.00369347	0.00774854	RPL14, AAMP, RPL26, RPL26L1, RPL5, RPL11
GOTERM_BP_DIRECT	GO:0033572~transferrin transport	7	0.00430904	0.00791856	ATP6V0C, ATP6V0E1, ATP6V1E1, RAB11B, ATP6V1G1, ATP6V0B, ATP6V1F
GOTERM_CC_DIRECT	GO:0034719~SMN-Sm protein complex	5	0.00307789	0.0083297	STRAP, SNRPD3, SNRPB, SNRPD2, SNRPF
GOTERM_CC_DIRECT	GO:0030532~small nuclear ribonucleoprotein complex	5	0.00307789	0.0083297	SNRPD3, SNRPB, SNRPD2, SNRPF, ARFGEF1
GOTERM_CC_DIRECT	GO:0005852~eukaryotic translation initiation factor 3 complex	5	0.00307789	0.0083297	EIF3D, EIF3G, EIF3F, EIF3K, EIF3I
GOTERM_BP_DIRECT	GO:0042769~DNA damage response, detection of DNA damage	7	0.00430904	0.00910154	RFC2, UBC, DNAJA1, UBB, UBA52, RPS27A, RBX1
GOTERM_BP_DIRECT	GO:0006979~response to oxidative stress	13	0.00800251	0.0103203	NUDT1, NDUFA6, PRDX5, NDUFA12, MSRB2, PSMB5, ANGPTL7, GPX1, ERCC6, GPX4, NDUFS8, NDUFS2, SELENOK
GOTERM_BP_DIRECT	GO:0048678~response to axon injury	6	0.00369347	0.0108248	AIF1, TXN2, LGALS1, BAX, CST3, SOD1
GOTERM_BP_DIRECT	GO:0090383~phagosome acidification	6	0.00369347	0.0108248	ATP6V0C, ATP6V0E1, ATP6V1E1, ATP6V1G1, ATP6V0B, ATP6V1F
GOTERM_BP_DIRECT	GO:0015992~proton transport	8	0.00492462	0.0116326	ATP6V0C, ATP6V0E1, ATP5J2, ATP5B, ATP6V1E1, ATP5O, ATP6V0B, ATP6V1F
GOTERM_CC_DIRECT	GO:0044297~cell body	9	0.0055402	0.0118364	CCT7, TCP1, GNB2, BPTF, CACYBP, NAXE, RPS6, RPL28, PARK7
GOTERM_BP_DIRECT	GO:0033683~nucleotide-excision repair, DNA incision	7	0.00430904	0.0118367	FAN1, RFC2, UBC, UBB, UBA52, RPS27A, RBX1
GOTERM_MF_DIRECT	GO:0001055~RNA polymerase II activity	4	0.00246231	0.0118862	POLR2E, POLR2L, POLR2J, POLR2C
GOTERM_CC_DIRECT	GO:0005685~U1 snRNP	5	0.00307789	0.0125457	SNRPD3, SNRPB, SNRPA, SNRPD2, SNRPF
GOTERM_BP_DIRECT	GO:0006406~mRNA export from nucleus	12	0.00738693	0.0129466	NXT1, DDX39A, EIF4A3, SRSF4, RAE1, SRSF9, ALYREF, NUP93, SMG1, EIF5A, THOC7, RNPS1
GOTERM_BP_DIRECT	GO:0000302~response to reactive oxygen species	7	0.00430904	0.013401	GPX1, NUDT2, PRDX6, TXN2, PRDX5, SOD1, GSTP1
GOTERM_CC_DIRECT	GO:0005784~Sec61 translocon complex	3	0.00184673	0.0136166	SEC61B, SSR4, BCAP31
GOTERM_CC_DIRECT	GO:0000275~mitochondrial proton-transporting ATP synthase complex, catalytic core F(1)	3	0.00184673	0.0136166	ATP5D, ATP5E, ATP5C1
GOTERM_MF_DIRECT	GO:0019788~NEDD8 transferase activity	3	0.00184673	0.0143583	RNF7, UBE2M, RBX1
GOTERM_MF_DIRECT	GO:0071208~histone pre-mRNA DCP binding	3	0.00184673	0.0143583	SNRPD3, SNRPB, LSM10
GOTERM_BP_DIRECT	GO:0010918~positive regulation of mitochondrial membrane potential	3	0.00184673	0.0145711	VCP, STOML2, BAD
GOTERM_BP_DIRECT	GO:0006294~nucleotide-excision repair, preincision complex assembly	6	0.00369347	0.0146439	UBC, CETN2, UBB, UBA52, RPS27A, RBX1
GOTERM_BP_DIRECT	GO:0007005~mitochondrion organization	10	0.00615578	0.0162588	CHCHD10, HAX1, VPS13C, PHB2, ATP5B, PHB, CHCHD2, STOML2, TMEM11, PARK7
GOTERM_MF_DIRECT	GO:0043021~ribonucleoprotein complex binding	6	0.00369347	0.016355	EIF4A3, PRPF31, PPIH, PPP1CA, PQBP1, TIMM50
GOTERM_MF_DIRECT	GO:0030234~enzyme regulator activity	5	0.00307789	0.0165367	PPP1R7, PSMD1, PSMD2, PSMD3, COX6A1
GOTERM_BP_DIRECT	GO:0010803~regulation of tumor necrosis factor-mediated signaling pathway	6	0.00369347	0.0168535	RACK1, PYCARD, UBC, UBB, UBA52, RPS27A
GOTERM_CC_DIRECT	GO:0031307~integral component of mitochondrial outer membrane	5	0.00307789	0.0179211	FUNDC2, BAK1, TOMM7, MUL1, TOMM22
GOTERM_CC_DIRECT	GO:0034709~methylosome	4	0.00246231	0.0187827	SNRPD3, SNRPB, SNRPD2, SNRPF
GOTERM_BP_DIRECT	GO:0051403~stress-activated MAPK cascade	5	0.00307789	0.0201286	UBC, UBB, TNIP2, UBA52, RPS27A
GOTERM_BP_DIRECT	GO:0048025~negative regulation of mRNA splicing, via spliceosome	5	0.00307789	0.0201286	RBM42, SRSF4, SRSF9, SAP18, RNPS1
GOTERM_BP_DIRECT	GO:0035278~miRNA mediated inhibition of translation	4	0.00246231	0.0206169	EIF6, AGO2, AGO3, TNRC6B
GOTERM_BP_DIRECT	GO:0008334~histone mRNA metabolic process	4	0.00246231	0.0206169	SNRPD3, SNRPB, LSM10, SNRPF
GOTERM_BP_DIRECT	GO:0006397~mRNA processing	17	0.0104648	0.0210222	BCAS2, AURKAIP1, SAP18, SF3B4, SF3B2, HNRNPL, SRSF4, SRSF9, USP39, CDK12, THOC7, SCNM1, LSM3, LSM10, LSM1, FASTKD5, PUF60
GOTERM_MF_DIRECT	GO:0051087~chaperone binding	10	0.00615578	0.0210528	BAK1, BAG1, BAX, TBCC, ERP29, DNAJA1, STIP1, SOD1, AHSA1, DNAJA2
GOTERM_CC_DIRECT	GO:0031012~extracellular matrix	24	0.0147739	0.0211208	MYL6, RAN, SLC25A5, LGALS1, SLC25A6, ATP5B, RPS4X, SOD1, RPS7, HNRNPM, RPS18, RPS16, RPL23, RPS17, RPS14, CFL1, RAC1, RPS13, ATP5O, RPL11, RPS20, RPL12, ATP5A1, RPS11
GOTERM_MF_DIRECT	GO:0008097~5S rRNA binding	3	0.00184673	0.0231312	RPL3, MRPL18, RPL5
GOTERM_BP_DIRECT	GO:0045040~protein import into mitochondrial outer membrane	3	0.00184673	0.023468	TOMM7, SAMM50, TOMM22
GOTERM_CC_DIRECT	GO:0005732~small nucleolar ribonucleoprotein complex	4	0.00246231	0.0235389	SNRPB, SNRPF, NHP2, NOP10
GOTERM_BP_DIRECT	GO:0034314~Arp2/3 complex-mediated actin nucleation	5	0.00307789	0.023633	ARPC1A, ARPC3, ARPC2, ARPC5L, ARPC4
GOTERM_BP_DIRECT	GO:0006915~apoptotic process	41	0.0252387	0.0237241	POLR2G, TSPO, HINT2, NFKBIA, EIF5A, TMEM219, PRDX5, RRAGA, CIAPIN1, RACK1, TRIAP1, BAG1, PPP2CA, MTCH1, PYCARD, FAM32A, TNIP2, BCL7B, CIB1, NUDT2, SLC25A6, LGALS1, CST3, PKN2, MUL1, BIRC6, BAD, MIEN1, PRELID1, PDCL3, EI24, BRMS1, BNIP1, EMC4, CSRNP2, CSRNP1, BAX, CDK11B, SCAND1, PUF60, DAP3
GOTERM_BP_DIRECT	GO:0006511~ubiquitin-dependent protein catabolic process	17	0.0104648	0.0241357	NEDD8, PSMA7, UBE2L3, STUB1, PSMA1, PSMD13, VCP, PSMA4, PSMC2, PSMD3, USP37, FBXL4, UCHL3, PSMD4, RANBP1, USP34, PSMD9
GOTERM_BP_DIRECT	GO:0042787~protein ubiquitination involved in ubiquitin-dependent protein catabolic process	15	0.00923367	0.0248064	ANAPC16, TAF1, ANAPC15, HERC4, ANAPC11, RNF181, UBE2L3, STUB1, RBX1, RNF7, UBC, UBB, UBA52, RPS27A, HECTD1
GOTERM_MF_DIRECT	GO:0047485~protein N-terminus binding	11	0.00677136	0.0249115	TAF11, ERCC6, HAX1, PHB2, RELA, SNF8, NPAT, EIF5A, RPS21, BANF1, VPS25
GOTERM_CC_DIRECT	GO:0005635~nuclear envelope	15	0.00923367	0.0255915	CHMP2A, ABCF1, EBP, HAX1, ATRAID, CHMP4B, NUP93, CLIC1, CTDNEP1, BNIP1, RAE1, BAX, RANBP1, EMD, RTCB
GOTERM_BP_DIRECT	GO:0098869~cellular oxidant detoxification	9	0.0055402	0.0257283	GPX1, TXNDC17, PRDX6, GPX4, SELENOW, PRDX5, GSTO1, PARK7, GSTP1
GOTERM_BP_DIRECT	GO:0032479~regulation of type I interferon production	4	0.00246231	0.0258043	UBC, UBB, UBA52, RPS27A
GOTERM_BP_DIRECT	GO:0002756~MyD88-independent toll-like receptor signaling pathway	4	0.00246231	0.0258043	UBC, UBB, UBA52, RPS27A
GOTERM_BP_DIRECT	GO:0045116~protein neddylation	4	0.00246231	0.0258043	RNF7, UBE2M, NEDD8, RBX1
GOTERM_BP_DIRECT	GO:0043066~negative regulation of apoptotic process	34	0.0209296	0.0267733	HAX1, AIF1, NFKBIA, PRDX5, NAA38, CIAPIN1, TRIAP1, BAG1, DNAJA1, LHX4, AATF, TAF9, RPS27A, ARHGDIA, CIB1, LAMTOR5, IRAK1, RELA, BIRC6, RPS6, MIEN1, PARK7, PPIF, PRELID1, HDAC3, PSMG2, BNIP1, PHB2, CFL1, UBC, UBB, UBA52, GSTP1, HIGD2A
GOTERM_MF_DIRECT	GO:0031593~polyubiquitin binding	5	0.00307789	0.0268165	UBXN1, VCP, RAD23A, PSMD4, TNIP2
GOTERM_BP_DIRECT	GO:0001836~release of cytochrome c from mitochondria	5	0.00307789	0.0274844	BID, BAK1, BAX, TIMM50, BAD
GOTERM_BP_DIRECT	GO:0007067~mitotic nuclear division	21	0.0129271	0.0293058	ANAPC16, CLTA, RAN, ANAPC15, JTB, BIRC6, CETN2, ENSA, ANAPC11, DCTN3, RPS6, DCTN2, CENPC, BABAM1, CENPW, USP37, CDK11B, MAPRE1, CENPX, NUDC, TXNL4A
GOTERM_BP_DIRECT	GO:0048013~ephrin receptor signaling pathway	10	0.00615578	0.0310361	ARPC1A, CDC42, ARPC3, ARPC2, AP2S1, RAC1, RHOA, ARPC4, MYL12A, AP2M1
GOTERM_BP_DIRECT	GO:0030490~maturation of SSU-rRNA	4	0.00246231	0.0316227	RPS28, RPS14, SNU13, TSR3
GOTERM_BP_DIRECT	GO:0042176~regulation of protein catabolic process	4	0.00246231	0.0316227	CDC42, SNF8, PSMD1, PSMD3
GOTERM_BP_DIRECT	GO:0045742~positive regulation of epidermal growth factor receptor signaling pathway	5	0.00307789	0.0316882	SHKBP1, UBC, UBB, UBA52, RPS27A
GOTERM_BP_DIRECT	GO:0006297~nucleotide-excision repair, DNA gap filling	5	0.00307789	0.0316882	RFC2, UBC, UBB, UBA52, RPS27A
GOTERM_CC_DIRECT	GO:0071986~Ragulator complex	3	0.00184673	0.031869	LAMTOR5, LAMTOR4, LAMTOR2
GOTERM_CC_DIRECT	GO:0071012~catalytic step 1 spliceosome	3	0.00184673	0.031869	BCAS2, ISY1, SYF2
GOTERM_CC_DIRECT	GO:0034715~pICln-Sm protein complex	3	0.00184673	0.031869	SNRPD3, SNRPD2, SNRPF
GOTERM_BP_DIRECT	GO:0030433~ER-associated ubiquitin-dependent protein catabolic process	8	0.00492462	0.0324137	SEC61B, PSMC5, PSMC4, VCP, PSMC3, PSMC2, PSMC1, TMUB1
GOTERM_MF_DIRECT	GO:0032403~protein complex binding	18	0.0110804	0.0329177	NDUFA4, ING2, UQCRC1, TXN2, SLF2, RELA, NFKBIA, UQCRFS1, RBX1, BCAP31, PPP1CA, ERCC6, GNB2, KRIT1, SLC25A3, BRK1, PDZK1, MYSM1
GOTERM_MF_DIRECT	GO:0051920~peroxiredoxin activity	3	0.00184673	0.0335431	PRDX6, PRDX5, PARK7
GOTERM_MF_DIRECT	GO:1901612~cardiolipin binding	3	0.00184673	0.0335431	UQCC3, ATP8B1, STOML2
GOTERM_BP_DIRECT	GO:0034134~toll-like receptor 2 signaling pathway	3	0.00184673	0.0340226	IRAK1, TNIP2, LGALS9
GOTERM_BP_DIRECT	GO:0006888~ER to Golgi vesicle-mediated transport	15	0.00923367	0.0345697	COPZ1, TRAPPC2L, RAB1B, TMED9, DCTN3, BCAP31, DCTN2, VCP, TRAPPC4, RANGRF, GOSR1, TRAPPC1, YKT6, TRAPPC3, COPE
GOTERM_BP_DIRECT	GO:0042254~ribosome biogenesis	6	0.00369347	0.034747	RPS18, RPS28, MRPL36, SNU13, AATF, RPL7A
GOTERM_BP_DIRECT	GO:0000375~RNA splicing, via transesterification reactions	5	0.00307789	0.0362481	BCAS2, SRSF4, LSM1, SF3B4, TXNL4A
GOTERM_BP_DIRECT	GO:0070423~nucleotide-binding oligomerization domain containing signaling pathway	5	0.00307789	0.0362481	IRAK1, UBC, UBB, UBA52, RPS27A
GOTERM_BP_DIRECT	GO:0036297~interstrand cross-link repair	7	0.00430904	0.0375043	FANCM, FAN1, UBC, UBB, UBA52, RPS27A, CENPX
GOTERM_BP_DIRECT	GO:0021762~substantia nigra development	7	0.00430904	0.0375043	CDC42, MAPKAP1, RHOA, ATP5F1, COX6B1, NDUFS3, YWHAE
GOTERM_BP_DIRECT	GO:1904874~positive regulation of telomerase RNA localization to Cajal body	4	0.00246231	0.0380654	CCT7, TCP1, NHP2, NOP10
GOTERM_MF_DIRECT	GO:0009055~electron carrier activity	10	0.00615578	0.0383271	SDHB, NDUFS6, UQCR11, IDH3B, NDUFS3, COX5A, NDUFS2, CIAPIN1, ETFB, NDUFA12
GOTERM_BP_DIRECT	GO:0006296~nucleotide-excision repair, DNA incision, 5'-to lesion	6	0.00369347	0.0385504	RFC2, UBC, UBB, UBA52, RPS27A, RBX1
GOTERM_BP_DIRECT	GO:0051092~positive regulation of NF-kappaB transcription factor activity	13	0.00800251	0.039383	IRAK1, DDRGK1, RELA, NFKBIB, NFKBIA, LGALS9, UBC, PYCARD, UBB, ERC1, UBA52, RPS27A, CIB1
GOTERM_BP_DIRECT	GO:0006914~autophagy	13	0.00800251	0.039383	CHMP2A, GABARAPL2, BNIP1, VCP, MAP1LC3B, CHMP4B, TMEM59, SNF8, EPG5, RAB1B, PARK7, TMEM208, VPS25
GOTERM_BP_DIRECT	GO:0000245~spliceosomal complex assembly	5	0.00307789	0.0411663	SNRPD3, USP39, LSM4, SNRPD2, TXNL4A
GOTERM_MF_DIRECT	GO:0003899~DNA-directed RNA polymerase activity	6	0.00369347	0.0414393	POLR2G, POLR2E, POLR2L, POLR2J, POLR2I, POLR2C
GOTERM_CC_DIRECT	GO:0031966~mitochondrial membrane	10	0.00615578	0.0419567	SDHB, COX14, NDUFA2, NDUFA6, ATP5B, NDUFAB1, NDUFA13, NDUFS3, NDUFA1, COX16
GOTERM_CC_DIRECT	GO:0005684~U2-type spliceosomal complex	3	0.00184673	0.0431788	PRPF31, SF3B2, RNF113A
GOTERM_CC_DIRECT	GO:0071541~eukaryotic translation initiation factor 3 complex, eIF3m	3	0.00184673	0.0431788	EIF3D, EIF3F, EIF3I
GOTERM_CC_DIRECT	GO:0030008~TRAPP complex	3	0.00184673	0.0431788	TRAPPC4, TRAPPC1, TRAPPC3
GOTERM_MF_DIRECT	GO:0008022~protein C-terminus binding	16	0.00984924	0.0436062	PHB, SNX17, XRCC6, STIP1, BANF1, RABAC1, ATXN2, ERCC6, BLOC1S2, PHB2, PPP2CA, SNF8, NPAT, AGO2, MAPRE1, CIB1
GOTERM_MF_DIRECT	GO:0070034~telomerase RNA binding	4	0.00246231	0.0442677	SNRPD3, SNRPB, NHP2, NOP10
GOTERM_BP_DIRECT	GO:0075733~intracellular transport of virus	7	0.00430904	0.0443845	RAN, RAE1, UBC, NUP93, UBB, UBA52, RPS27A
GOTERM_BP_DIRECT	GO:0061136~regulation of proteasomal protein catabolic process	4	0.00246231	0.0451209	GPX1, PSME1, PSME2, UBB
GOTERM_BP_DIRECT	GO:0010592~positive regulation of lamellipodium assembly	4	0.00246231	0.0451209	TWF2, ARPC2, RAC1, BRK1
GOTERM_MF_DIRECT	GO:0016018~cyclosporin A binding	3	0.00184673	0.0454058	PPIF, PPIH, NKTR
GOTERM_MF_DIRECT	GO:1990446~U1 snRNP binding	3	0.00184673	0.0454058	SNRPD3, SNRPA, SNRPD2
GOTERM_MF_DIRECT	GO:0005484~SNAP receptor activity	6	0.00369347	0.0456299	BNIP1, VAMP8, GOSR1, VAMP2, STX10, YKT6
GOTERM_BP_DIRECT	GO:0002862~negative regulation of inflammatory response to antigenic stimulus	3	0.00184673	0.046043	PSMA1, GPX1, PSMB4
GOTERM_BP_DIRECT	GO:0001844~protein insertion into mitochondrial membrane involved in apoptotic signaling pathway	3	0.00184673	0.046043	MOAP1, BAX, BAD
GOTERM_BP_DIRECT	GO:0038066~p38MAPK cascade	3	0.00184673	0.046043	MAPKAPK2, NR2C2, LGALS9
GOTERM_BP_DIRECT	GO:0035194~posttranscriptional gene silencing by RNA	3	0.00184673	0.046043	AGO2, AGO3, TNRC6B
GOTERM_BP_DIRECT	GO:0006734~NADH metabolic process	3	0.00184673	0.046043	VCP, IDH3B, MDH2
GOTERM_BP_DIRECT	GO:0043496~regulation of protein homodimerization activity	3	0.00184673	0.046043	BAK1, PCBD1, BAX
GOTERM_BP_DIRECT	GO:0032008~positive regulation of TOR signaling	5	0.00307789	0.046443	LAMTOR5, HDAC3, LAMTOR4, LAMTOR2, RRAGA
GOTERM_CC_DIRECT	GO:0019013~viral nucleocapsid	5	0.00307789	0.0468024	HNRNPL, HNRNPM, PRPF31, SNRPB2, SNRPB
GOTERM_BP_DIRECT	GO:0000086~G2/M transition of mitotic cell cycle	13	0.00800251	0.047614	CEP192, CETN2, ENSA, DCTN3, YWHAE, DCTN2, ACTR1A, UBC, UBB, MAPRE1, SSNA1, UBA52, RPS27A
GOTERM_CC_DIRECT	GO:0005682~U5 snRNP	4	0.00246231	0.0483868	SNRPD3, SNRPB, SNRPD2, TXNL4A
KEGG_PATHWAY	hsa03010:Ribosome	69	0.0424749	3.5454e-48	RPL18, RPL36A, RPL19, RPL14, RPL13, RPL15, RPLP2, RPLP1, MRPL36, RPL26L1, FAU, RPL10, RPL11, RPL12, MRPL34, RPS27A, RPL36AL, MRPL4, MRPL9, MRPS7, RPS4X, RPS18, RPS16, RPS17, RPS14, RPS15, RPS12, RPS13, RPS11, UBA52, MRPS15, MRPS12, RPL35, RPL27A, RPL38, MRPL20, MRPL11, RPS28, RPL32, RPL6, RPL31, MRPL14, RPL3, MRPL18, RPL5, RPS20, RPL7A, RPL10A, RPL4, RPS21, RPS24, RPL26, RPS9, RPL23A, RPL24, MRPS…
KEGG_PATHWAY	hsa05016:Huntington's disease	64	0.039397	2.41335e-31	ATP5D, ATP5E, CLTA, CLTB, UQCRC1, AP2S1, ATP5B, CYC1, NDUFAB1, UQCRFS1, COX5A, UQCRQ, COX5B, NDUFS7, NDUFS6, NDUFS5, UQCR10, UQCR11, NDUFS8, ATP5O, NDUFS3, NDUFS2, ATP5H, NDUFB11, NDUFB10, SLC25A5, SLC25A6, NDUFA13, COX4I1, NDUFA12, DCTN2, UQCRH, ATP5C1, POLR2G, POLR2E, NDUFB7, POLR2L, NDUFB8, POLR2J, COX7B, POLR2I, COX7C, ATP5G2, ATP5G1, ATP5G3, POLR2C, NDUFB2, COX6B1, AP2M1, NDUFA4, NDUFA2, COX…
KEGG_PATHWAY	hsa00190:Oxidative phosphorylation	54	0.0332412	2.87652e-31	ATP5D, ATP5E, ATP6V0E1, UQCRC1, ATP5B, CYC1, NDUFAB1, UQCRFS1, COX5A, UQCRQ, COX5B, NDUFS7, NDUFS6, NDUFS5, UQCR10, UQCR11, NDUFS8, ATP5O, ATP5I, NDUFS3, ATP5H, NDUFS2, NDUFB11, NDUFB10, NDUFA13, COX4I1, NDUFA12, ATP6V1F, UQCRH, ATP5C1, NDUFB7, NDUFB8, COX7B, COX7C, ATP5G2, ATP5G1, ATP6V1G1, ATP5G3, ATP6V0B, NDUFB2, ATP6V0C, COX6B1, NDUFA4, ATP5J2, NDUFA2, COX7A2, NDUFA6, COX8A, ATP5F1, NDUFA1, S…
KEGG_PATHWAY	hsa05012:Parkinson's disease	53	0.0326256	1.45361e-28	ATP5D, ATP5E, UQCRC1, ATP5B, CYC1, NDUFAB1, UQCRFS1, COX5A, UQCRQ, COX5B, NDUFS7, NDUFS6, NDUFS5, UQCR10, UQCR11, NDUFS8, ATP5O, NDUFS3, ATP5H, NDUFS2, NDUFB11, NDUFB10, SLC25A5, SLC25A6, NDUFA13, COX4I1, NDUFA12, UQCRH, ATP5C1, UBB, NDUFB7, NDUFB8, COX7B, COX7C, ATP5G2, ATP5G1, ATP5G3, NDUFB2, COX6B1, NDUFA4, NDUFA2, COX7A2, NDUFA6, COX8A, ATP5F1, VDAC2, UBE2L3, NDUFA1, PARK7, PPIF, SDHB, COX6A1…
KEGG_PATHWAY	hsa03050:Proteasome	28	0.0172362	9.67085e-23	PSMB10, PSMA7, PSMB5, PSMB4, PSMB7, PSMB6, PSMB1, PSMB3, PSMD1, PSMB2, PSMD2, PSMD3, PSMD4, PSMD7, PSMD8, PSMB8, PSMA1, PSMC5, PSMD13, PSME1, PSMC4, PSMA5, PSMC3, PSME2, PSMA4, PSMC2, PSMC1, POMP
KEGG_PATHWAY	hsa05010:Alzheimer's disease	49	0.0301633	4.56784e-21	ATP5D, ATP5E, UQCRC1, ATP5B, CYC1, NDUFAB1, COX5A, UQCRFS1, UQCRQ, COX5B, NDUFS7, NDUFS6, UQCR10, NDUFS5, UQCR11, NDUFS8, ATP5O, NDUFS3, ATP5H, NDUFS2, NDUFB11, NDUFB10, COX4I1, NDUFA13, NDUFA12, UQCRH, ATP5C1, BID, HSD17B10, NDUFB7, NDUFB8, COX7B, COX7C, ATP5G2, ATP5G1, ATP5G3, NDUFB2, COX6B1, NDUFA4, NDUFA2, COX7A2, NDUFA6, COX8A, ATP5F1, BAD, NDUFA1, SDHB, COX6A1, ATP5A1
KEGG_PATHWAY	hsa04932:Non-alcoholic fatty liver disease (NAFLD)	40	0.0246231	1.38796e-15	BID, UQCRC1, NDUFB7, NDUFB8, CYC1, COX7B, COX7C, NDUFAB1, UQCRFS1, COX5A, UQCRQ, COX5B, NDUFB2, NDUFS7, NDUFS6, CDC42, NDUFS5, UQCR10, UQCR11, NDUFS8, RAC1, COX6B1, NDUFS3, NDUFS2, NDUFA4, NDUFB11, NDUFA2, NDUFB10, COX7A2, RELA, NDUFA6, COX8A, NDUFA13, COX4I1, NDUFA1, NDUFA12, SDHB, UQCRH, BAX, COX6A1
KEGG_PATHWAY	hsa03040:Spliceosome	30	0.0184673	5.96487e-10	CCDC12, SNRPD3, SNRPB2, CWC15, SNU13, SNRPD2, SF3B5, SF3B4, BUD31, SART1, SF3B2, HNRNPM, USP39, ISY1, PQBP1, LSM4, LSM3, BCAS2, PRPF31, ALYREF, EIF4A3, PPIH, SRSF4, SRSF9, SNRPB, SYF2, SNRPA, SNRPF, PUF60, TXNL4A
KEGG_PATHWAY	hsa04260:Cardiac muscle contraction	16	0.00984924	2.76028e-05	COX7A2, UQCRC1, COX7B, COX8A, CYC1, COX7C, COX4I1, COX5A, UQCRFS1, UQCRQ, COX5B, UQCR10, UQCR11, UQCRH, COX6B1, COX6A1
KEGG_PATHWAY	hsa01100:Metabolic pathways	100	0.0615578	0.000436597	NDUFAB1, COX5A, COX5B, PGP, UQCR10, UQCR11, IDH3G, NT5C2, DCTPP1, SUCLG1, PGLS, NME1, ATP5C1, MDH2, ALDOA, COASY, HSD17B10, TALDO1, COX7B, COX7C, ATP6V0B, ATP6V0C, POLE4, TPI1, COX6B1, ATP5J2, ACER2, COX8A, FDPS, IDH3B, MLYCD, COX6A1, ALG10, GUK1, DCXR, ATP5D, ATP5E, ATP6V0E1, UQCRC1, ATP5B, SAT2, CYC1, PMVK, UQCRFS1, UQCRQ, NDUFS7, NDUFS6, NDUFS5, NDUFS8, ATP5O, ATP5I, NDUFS3, ATP5H, NDUFS2, NDU…
KEGG_PATHWAY	hsa05131:Shigellosis	12	0.00738693	0.00124457	ARPC1A, CDC42, PFN1, ARPC3, ARPC2, RELA, NFKBIB, ARPC5L, RAC1, NFKBIA, ARPC4, RHOG
KEGG_PATHWAY	hsa04721:Synaptic vesicle cycle	11	0.00677136	0.00376381	ATP6V0C, CLTA, ATP6V0E1, CLTB, AP2S1, ATP6V1E1, VAMP2, ATP6V1G1, ATP6V0B, ATP6V1F, AP2M1
KEGG_PATHWAY	hsa05169:Epstein-Barr virus infection	16	0.00984924	0.00570713	IRAK1, RELA, NFKBIB, NFKBIA, PSMD13, PSMC5, PSMC4, PSMC3, PSMC2, PSMD1, PSMC1, PSMD2, PSMD3, PSMD4, PSMD7, PSMD8
KEGG_PATHWAY	hsa03015:mRNA surveillance pathway	13	0.00800251	0.00742008	PABPN1, NXT1, ALYREF, SMG1, SAP18, RNPS1, ETF1, EIF4A3, PPP1CA, PPP2CA, CLP1, PAPOLG, SSU72
KEGG_PATHWAY	hsa05132:Salmonella infection	12	0.00738693	0.0097929	ARPC1A, CDC42, PFN1, ARPC3, ARPC2, RELA, ARPC5L, RAC1, PYCARD, PKN2, ARPC4, RHOG
KEGG_PATHWAY	hsa03020:RNA polymerase	7	0.00430904	0.0104248	POLR2G, POLR2E, POLR2L, POLR2J, POLR2I, POLR3GL, POLR2C
KEGG_PATHWAY	hsa00240:Pyrimidine metabolism	13	0.00800251	0.0164377	POLR2G, NUDT2, POLE4, POLR2E, POLR2L, NME1, POLR2J, NT5C2, POLR2I, POLR3GL, UCK1, POLR2C, DCTPP1
KEGG_PATHWAY	hsa01200:Carbon metabolism	14	0.00861809	0.0164745	ALDOA, TALDO1, SUCLG1, SDSL, ECHS1, IDH3B, SDHB, PGLS, TPI1, PGP, IDH3G, PGK1, MDH2, ENO1
KEGG_PATHWAY	hsa05100:Bacterial invasion of epithelial cells	11	0.00677136	0.0167836	ARPC1A, CDC42, CLTA, CLTB, ARPC3, ARPC2, ARPC5L, RAC1, RHOA, ARPC4, RHOG
KEGG_PATHWAY	hsa05120:Epithelial cell signaling in Helicobacter pylori infection	10	0.00615578	0.0171481	ATP6V0C, CDC42, ATP6V0E1, RELA, ATP6V1E1, RAC1, NFKBIA, ATP6V1G1, ATP6V0B, ATP6V1F
KEGG_PATHWAY	hsa03013:RNA transport	18	0.0110804	0.0269543	NXT1, STRAP, RAN, ALYREF, SAP18, NUP93, RNPS1, EIF1B, SUMO3, EIF4A3, EIF3D, EIF3G, RAE1, EIF3F, THOC7, EIF1, EIF3I, POP7
KEGG_PATHWAY	hsa05110:Vibrio cholerae infection	8	0.00492462	0.0333279	ATP6V0C, ATP6V0E1, SEC61B, ARF1, ATP6V1E1, ATP6V1G1, ATP6V0B, ATP6V1F
KEGG_PATHWAY	hsa04130:SNARE interactions in vesicular transport	6	0.00369347	0.0490176	BNIP1, VAMP8, GOSR1, VAMP2, STX10, YKT6

## Sheet: Table S4
Table S4. The functional enrichment results of SRP14 and its co-expressed genes in GSE12417 AML cohort
Category	Term	Count	%	PValue	Genes
GOTERM_CC_DIRECT	GO:0005829~cytosol	214	0.181258	6.60996e-15	SCPEP1, ITGB3BP, FHIT, LDHB, POTEKP, ATG101, LSM7, RPL15, S100A9, VPS51, ATXN10, RPLP0, BTBD3, SH3BGR, LSM5, SULT1A2, LSM3, RPL12, OGT, FTL, NCF2, NCF1, RINT1, SKP1, ST13, MAPK1, GRB10, RPS17, ADSL, TUBA4A, MAPK7, TRAPPC2, IQCB1, GNAI2, GGCT, AKAP13, ASAP1, UBA5, MYO9B, NAGK, PXN, RPS25, PEA15, RPS29, CDA, TCTN1, RPS21, AMD1, STX10, ARHGEF10L, RPS24, DVL2, ABR, PAIP1, AGBL5, ACACA, NPL, ALMS1, S1…
GOTERM_CC_DIRECT	GO:0070062~extracellular exosome	184	0.155848	3.8413e-13	SCPEP1, SRP14, FHIT, LDHB, ATP1B1, POTEKP, RPL15, S100A9, SNRPD2, IQGAP1, GOT2, RPLP0, LILRA5, RRAS, PRKACA, RPL12, GUCA2B, RPS27A, FTL, PLD3, CUTA, TXNL1, PDXK, DARS, BST1, HLA-A, CST3, FBP1, OLA1, HLA-C, EEF2, HLA-B, SKP1, TCN2, SIRPA, ST13, MGAT1, GNS, PSMA2, MAPK1, PSMA1, NPC2, RPS17, LILRB4, ATP5C1, MNDA, TUBA4A, STMN1, ZNHIT6, IQCB1, GLG1, GGCT, FGR, GNAI2, STK10, ITGB2, ARPC4, NAGK, RPS25,…
GOTERM_MF_DIRECT	GO:0044822~poly(A) RNA binding	98	0.0830058	1.38002e-12	SRP14, MRPS35, MRPL42, FASTKD2, YLPM1, RPL15, SNRPD1, NAP1L1, SNRPD2, HMGN5, MRPS30, FUBP1, PKM, GOT2, DDX27, RPLP0, TFB2M, RBM47, LSM3, ZYX, RPL12, RPS27A, MRPL3, SSBP1, DARS, NOL7, HLA-A, KTN1, MRPL9, EEF2, HNRNPR, NCL, FLNA, SEC61B, RPS17, GRN, IPO5, ATP5C1, NOL11, CPSF6, PEBP1, YARS2, UBAP2, NHP2, LRPPRC, MATR3, GLTSCR2, FAM98A, DIAPH1, FKBP3, RPL36, C14ORF166, FCF1, RPS25, EXOSC10, EIF3C, HN…
GOTERM_MF_DIRECT	GO:0005515~protein binding	448	0.379455	1.7902e-12	FHIT, LDHB, LSM7, RPL15, ZNF639, STOML2, VPS51, MAGED1, INTS8, BTBD1, RPLP0, LSM5, LSM3, RPL12, OGT, NCF2, NCF1, RXRA, SKP1, NME7, ST13, PITPNM1, MAPK1, GRB10, NPC2, TAGLN, ZZZ3, MAPK7, ZNHIT6, TRAPPC2, GNAI2, UBA5, NAGK, HESX1, RPS25, PEA15, GCSH, FAM162A, DNMT3B, IQSEC1, LAPTM4B, DVL2, PAIP1, IL1RN, ACACA, PCNP, GAS7, RPS7, UPF3A, UPF3B, ADAP2, HSPB11, UBA2, RWDD1, H3F3A, RWDD3, PARP2, LIMA1, L…
GOTERM_CC_DIRECT	GO:0016020~membrane	149	0.126203	1.27911e-11	ITGB3BP, LDHB, ATP1B1, PLXNA3, NRBP1, RPL15, STOML2, VPS51, TNFSF12, SLC2A6, RNF141, ATXN10, PDE4A, RPLP0, RRAS, PRKACA, RPL12, RPS27A, FTL, CUTA, DARS, HLA-A, OLA1, HLA-C, EEF2, HLA-B, SIRPA, HLA-G, HLA-F, MGAT1, LILRB2, PITPNM1, SEC61B, RPS17, ATP2C1, VEGFA, ATP5C1, STMN1, LRPPRC, TPST1, GLG1, GNAI2, LRBA, AKAP13, ASAP1, MYO9B, ITGB2, SLC11A1, CD68, HNRNPK, LPCAT1, ITGAX, EIF3H, EIF3E, RPL9, NP…
GOTERM_CC_DIRECT	GO:0005840~ribosome	28	0.023716	3.07111e-10	MRPL42, RPL15, RPL36, RPL37, MRPS30, RPS25, PRMT3, RPS29, RPL31, RPL9, RPLP0, MRPL16, RSL24D1, RPL10A, RPS21, APEX1, RPS27A, RPS24, MRPS27, MRPL3, RPL27, MRPL9, RPL24, DENR, RPS7, RPS17, RPL22, NCK1
GOTERM_BP_DIRECT	GO:0006413~translational initiation	24	0.020328	8.82252e-09	PAIP1, RPL15, RPL27, RPL36, RPL24, RPL37, RPS7, RPS25, EIF3C, RPS29, RPS17, RPL22, RPL31, EIF3H, RPLP0, EIF3E, RPL9, EIF3L, RPL10A, RPL12, RPS21, RPS27A, EIF3M, RPS24
GOTERM_BP_DIRECT	GO:0000184~nuclear-transcribed mRNA catabolic process, nonsense-mediated decay	22	0.018634	1.57217e-08	RPL15, RPL27, RPL36, RPL24, RPL37, RPS7, UPF3A, RPS25, EXOSC10, UPF3B, RPS29, RPS17, RPL22, RPL31, RPLP0, EIF3E, RPL9, RPL10A, RPL12, RPS21, RPS27A, RPS24
GOTERM_MF_DIRECT	GO:0004872~receptor activity	30	0.0254099	1.81284e-08	LDLR, FKBP3, TLR2, ITGB2, TLR4, TLR5, PAQR3, TLR8, EIF2D, NR2C1, LILRA2, ITGAX, CD93, IL10RB, LILRA3, IL10RA, P2RY2, GUCY1A3, CSF3R, CD4, SV2A, ICAM1, CD1D, LILRB2, CD86, LRP1, IGF2R, LILRB3, SIGLEC7, LILRB4
GOTERM_BP_DIRECT	GO:0006614~SRP-dependent cotranslational protein targeting to membrane	19	0.016093	4.50809e-08	SRP14, RPL15, RPL27, RPL36, RPL24, RPL37, RPS7, RPS25, RPS29, RPS17, RPL22, RPL31, RPLP0, RPL9, RPL12, RPL10A, RPS21, RPS27A, RPS24
GOTERM_CC_DIRECT	GO:0005739~mitochondrion	91	0.0770768	2.09048e-07	FHIT, MRPS35, LDHB, GRPEL1, COX11, CMC2, MRPL42, FASTKD2, GM2A, AGTPBP1, UQCRQ, MRPS30, PKM, GOT2, GSR, TRIAP1, NDUFS5, NDUFS4, TPP1, TIMM9, SLC22A4, TFB2M, ATP5O, PRKACA, OGT, CDK5RAP1, BRD8, ARGLU1, TXNL1, CLN3, LYRM1, SGK1, SSBP1, ALDH5A1, LYRM4, NOL7, MRPL9, NDUFC1, TRMT61B, COX6C, MAPK1, PFDN2, DLD, PFDN4, TOMM20, ATP5C1, ADSL, G0S2, YARS2, CTSB, LRPPRC, GPN1, NDUFB4, ATP5SL, CYP1B1, ABCD1, …
GOTERM_BP_DIRECT	GO:0006412~translation	30	0.0254099	6.5048e-07	MRPL42, RPL15, RPL36, RPL37, MRPS30, RPS25, WARS, RPS29, RPL31, RPL9, RPLP0, MRPL16, RSL24D1, RPL10A, RPL12, RPS21, RPS27A, RPS24, MRPL3, DARS, RPL27, MRPL9, RPL24, RPS7, MRPL22, SLC25A14, RPS17, RPL22, YARS2, NHP2
GOTERM_CC_DIRECT	GO:0005925~focal adhesion	38	0.0321859	7.03532e-07	TLN1, LIMA1, PDLIM1, PXN, IQGAP1, HNRNPK, RPS29, MDC1, PTK2B, RPL31, RPLP0, RPL9, NPM1, RRAS, ZYX, RPL10A, RPL12, YES1, PLEC, ACTB, ICAM1, P4HB, HCK, FLOT1, RPL27, ANXA5, FLNA, VASP, ARHGAP26, RPS7, MAPK1, LRP1, RPS17, RPL22, IGF2R, CFL1, YWHAQ, LCP1
GOTERM_CC_DIRECT	GO:0005764~lysosome	27	0.022869	8.9056e-07	SGSH, LDLR, LRBA, PLBD1, IFI30, SLC11A1, LAPTM5, HPSE, TPP1, NAGA, KCNQ1, CLN3, STS, MLC1, PSAP, HCK, CST3, CTSS, GNS, CTSL, NPC2, PRDX6, GAA, CTSD, CTSB, RAB38, CTSH
GOTERM_BP_DIRECT	GO:0060333~interferon-gamma-mediated signaling pathway	15	0.012705	9.73609e-07	ICAM1, HCK, HLA-A, IFI30, HLA-C, HLA-B, PRKCD, HLA-G, HLA-F, TRIM68, FCGR1A, IRF8, FCGR1B, IFNGR2, PTAFR
GOTERM_BP_DIRECT	GO:0019083~viral transcription	18	0.015246	3.24116e-06	RPL15, RPL27, RPL36, RPL24, RPL37, RPS7, RPS25, RPS29, RPS17, RPL22, RPL31, RPLP0, RPL9, RPL12, RPL10A, RPS21, RPS27A, RPS24
GOTERM_MF_DIRECT	GO:0003735~structural constituent of ribosome	26	0.022022	4.37705e-06	MRPS35, MRPL42, RPL15, RPL36, RPL37, MRPS30, RPS29, RPL31, RPL9, RPLP0, MRPL16, RSL24D1, RPL10A, RPL12, RPS21, RPS27A, RPS24, MRPL3, MRPL9, RPL27, RPL24, RPS7, MRPL22, SLC25A14, RPS17, RPL22
GOTERM_BP_DIRECT	GO:0002479~antigen processing and presentation of exogenous peptide antigen via MHC class I, TAP-dependent	13	0.011011	8.43641e-06	PSMA2, PSMA1, CYBB, PSMC6, NCF2, NCF1, FCGR1A, FCGR1B, HLA-A, HLA-C, HLA-B, HLA-G, HLA-F
GOTERM_BP_DIRECT	GO:0006364~rRNA processing	25	0.021175	8.63823e-06	RPL15, RPL36, RPL37, FCF1, RPS25, DDX27, EXOSC10, RPS29, RPL31, RPL9, RPLP0, NPM3, RPL10A, RPL12, RPS21, RPS27A, RPS24, RPL27, RPL24, RPS7, NOP14, RPS17, RPL22, NOL11, DDX52
GOTERM_CC_DIRECT	GO:0022625~cytosolic large ribosomal subunit	13	0.011011	1.14174e-05	RPL15, RPL27, RPL36, RPL37, RPL24, RPL31, RPL22, RPL9, RPLP0, RPL12, RPL10A, RSL24D1, NHP2
GOTERM_MF_DIRECT	GO:0003723~RNA binding	45	0.0381149	1.41935e-05	GTF3A, SRP14, AGFG1, RPL15, LSM7, SPI1, SNRPD1, C14ORF166, RPL37, TLR8, WT1, EIF2D, FUBP1, RPS25, HNRNPK, RPL31, HTATSF1, RPL9, NPM1, HNRNPD, LSM5, LSM3, RPL10A, IMPDH1, IMPDH2, MRPL3, PAIP1, SAMHD1, RPL24, SSB, RBBP7, HNRNPR, NCL, RPS7, TARBP1, UPF3A, PSMA1, SMARCE1, RPL22, DDX50, CPSF6, THOC7, SNRPF, NHP2, LRPPRC
GOTERM_CC_DIRECT	GO:0043202~lysosomal lumen	14	0.011858	2.48034e-05	GNS, SGSH, CTSL, GM2A, HPSE, TPP1, PSAP, HEXB, GAA, IFI30, CTSD, VCAN, CTSS, TCN2
GOTERM_CC_DIRECT	GO:0005913~cell-cell adherens junction	30	0.0254099	2.96149e-05	TLN1, LIMA1, RPL15, ASAP1, PDLIM1, IQGAP1, BZW2, EFHD2, PKM, HNRNPK, EIF3E, ZYX, EHD1, PLEC, ARGLU1, FLOT1, FSCN1, S100A11, OLA1, KTN1, RPL24, EEF2, FLNA, VASP, PRDX6, NCK1, CCT8, CAPG, UBAP2, PAICS
GOTERM_BP_DIRECT	GO:0002250~adaptive immune response	19	0.016093	3.86709e-05	TFEB, CTSS, LILRB1, RNF125, CTSL, LILRB2, CD86, LILRA1, LILRA2, LILRA3, FYN, PTK2B, LILRB3, FCGR1B, LILRB4, CLEC4A, LILRA6, CD4, CTSH
GOTERM_MF_DIRECT	GO:0019864~IgG binding	6	0.00508199	4.17198e-05	FCGR2C, FCGR1A, FCGR1B, FCER1G, FCGRT, FCGR2A
GOTERM_MF_DIRECT	GO:0098641~cadherin binding involved in cell-cell adhesion	28	0.023716	5.92721e-05	TLN1, LIMA1, RPL15, ASAP1, PDLIM1, IQGAP1, BZW2, EFHD2, PKM, HNRNPK, EIF3E, EHD1, PLEC, ARGLU1, FSCN1, S100A11, KTN1, OLA1, RPL24, EEF2, FLNA, VASP, PRDX6, NCK1, CCT8, CAPG, UBAP2, PAICS
GOTERM_CC_DIRECT	GO:0005654~nucleoplasm	148	0.125356	6.07425e-05	ITGB3BP, HMGN1, NRBP1, LSM7, SNRPD1, ZNF639, SNRPD2, HMGN5, TCEAL1, CEP70, GATA2, APOBEC3A, INTS8, SMARCD3, CDKN2D, LSM5, ORC4, PITPNC1, PRKACA, LSM3, OGT, RPS27A, ARGLU1, LYRM1, PDXK, POLI, RXRA, SKP1, HNRNPR, PSMA2, MAPK1, PSMA1, SMARCE1, MTF1, RPS17, DLD, MAPK7, SNRPF, RAD17, LRPPRC, IQCB1, GPN1, TADA3, GNAI2, SOX4, C14ORF166, CCNG1, WT1, PXN, NR2C1, RPS25, PLAGL1, VDR, HNRNPK, RPS29, EIF3E, H…
GOTERM_CC_DIRECT	GO:0005743~mitochondrial inner membrane	36	0.0304919	6.24716e-05	MRPS35, NDUFB4, COX11, MRPL42, FGR, COX7C, STOML2, TIMM13, UQCRQ, MRPS30, GOT2, NDUFS5, NDUFS4, ATP5S, MRPL16, TIMM9, ATP5O, MRPS27, NDUFA4, NDUFA5, MRPL3, LGALS3, MICU2, ATP5F1, MRPL9, HERC2, NDUFC1, COX6C, PPIF, SLC25A14, MRPL22, PTCD3, PHB2, ATP5C1, ATP5A1, SRGAP2
GOTERM_CC_DIRECT	GO:0005730~nucleolus	58	0.0491259	6.51708e-05	HMGN5, DDX27, HMOX1, ORC4, RPL12, ZPR1, CUTC, RPS27A, NCF2, NOL7, ZDHHC7, OLA1, HNRNPR, NCL, FLNA, PFDN2, IPO5, ZZZ3, NOL11, CTSB, NHP2, RAD17, GLTSCR2, RPL36, TIMM13, FCF1, WT1, EXOSC10, RPS25, TSPYL1, SLC29A2, TCERG1, TRIM68, RPL9, NPM1, DHX15, NPM3, TCEA1, RPL10A, RSL24D1, APEX1, GTF3C3, NSA2, ACACA, SIRT7, AK6, RPS7, NOP14, PLK3, LRP1, UPF3B, CAPG, DDX50, DHX40, PARP2, SETD4, DDX52, RCN2
GOTERM_CC_DIRECT	GO:0030670~phagocytic vesicle membrane	11	0.00931698	8.73475e-05	SLC11A1, CYBB, CORO1A, HLA-A, TLR2, HLA-C, HLA-B, RAB38, ATP6V0D1, HLA-G, HLA-F
GOTERM_BP_DIRECT	GO:0060271~cilium morphogenesis	17	0.014399	0.000152331	IQCB1, CEP83, AHI1, ASAP1, UNC119B, FLNA, BBS1, OFD1, WDR19, HSPB11, IFT57, TCTN1, IFT81, ATP6V0D1, EHD1, IFT88, IFT74
GOTERM_BP_DIRECT	GO:0048010~vascular endothelial growth factor receptor signaling pathway	12	0.010164	0.000164199	ACTB, CYBB, NCF2, FYN, XBP1, MAPK13, NCF1, PTK2B, NCK1, VEGFA, BMPR2, PXN
GOTERM_CC_DIRECT	GO:0005737~cytoplasm	249	0.210903	0.000166411	HMGN1, ITGB3BP, FHIT, LDHB, PDLIM1, MAGED1, ATXN10, RPLP0, GOLGA8A, FTL, TXNL1, NCF2, NCF1, OLA1, SKP1, ST13, LILRB1, PITPNM1, MAPK1, LILRB2, GRB10, TAGLN, MLLT11, VEGFA, CAMK1, MAPK7, TRAPPC2, GNAI2, IFI30, AKAP13, UBA5, MYO9B, PXN, RPS25, RPS29, NAGA, FAM162A, RPS21, DNMT3B, ARHGEF10L, IQSEC1, RPS24, DVL2, MLC1, PTPN18, LGALS3, OSBPL9, PAIP1, TP53BP1, IL1RN, AGBL5, JTB, ACACA, S100A11, ALMS1, T…
GOTERM_CC_DIRECT	GO:0045121~membrane raft	21	0.017787	0.000176361	ICAM1, CLN3, LDHB, CFLAR, MLC1, GNAI2, FLOT1, TLR2, RGS19, STOML2, EEF2, IQGAP1, EFHD2, TNFRSF1B, HPSE, FYN, PTK2B, CTSD, CD4, KCNQ1, CD14
GOTERM_BP_DIRECT	GO:0006968~cellular defense response	11	0.00931698	0.00020453	LILRB2, C5AR1, ADORA2B, NCF2, NCF1, LY96, PTK2B, CX3CR1, MNDA, CD300C, HLA-G
GOTERM_BP_DIRECT	GO:0008360~regulation of cell shape	17	0.014399	0.00021376	FMNL1, ICAM1, FGR, DIAPH1, HCK, HEXB, ITGB2, KIT, EPB41L3, CORO1A, FYN, PTK2B, VEGFA, CFDP1, ARAP3, ARAP1, ARHGDIA
GOTERM_BP_DIRECT	GO:0071222~cellular response to lipopolysaccharide	15	0.012705	0.000225097	ICAM1, PPARD, CEBPB, TLR4, TLR5, IL10, LILRB1, LILRB2, CD86, TNFRSF1B, XBP1, CX3CR1, IRF8, TFPI, CD14
GOTERM_BP_DIRECT	GO:0001731~formation of translation preinitiation complex	7	0.00592899	0.000265078	EIF3C, EIF3H, EIF3E, EIF3L, DENR, EIF3M, EIF2D
GOTERM_BP_DIRECT	GO:0045727~positive regulation of translation	10	0.00846998	0.000283462	UPF3A, MAPK1, UPF3B, PTK2B, PAIP1, NPM1, HNRNPD, SOX4, EEF2, PTAFR
GOTERM_CC_DIRECT	GO:0030529~intracellular ribonucleoprotein complex	16	0.013552	0.000284885	ACTB, SNRPD1, RPL27, EEF2, SSB, HNRNPR, NCL, IQGAP1, RPS7, HNRNPK, RPL22, RPLP0, NPM1, HNRNPD, CPSF6, LRPPRC
GOTERM_BP_DIRECT	GO:0002480~antigen processing and presentation of exogenous peptide antigen via MHC class I, TAP-independent	5	0.00423499	0.0003052	HLA-A, HLA-C, HLA-B, HLA-G, HLA-F
GOTERM_BP_DIRECT	GO:0006955~immune response	34	0.0287979	0.000327852	IL16, CCR1, TLR2, GPR65, TLR4, TNFSF12, IL10, CFP, SLC11A1, TNFRSF1B, IL10RB, XBP1, FCGR1A, FCGR1B, CD4, FYB, SECTM1, CEBPB, C5AR1, IL1RN, HLA-A, SAMHD1, HLA-C, HLA-B, CTSS, AIM2, HLA-F, IGSF6, LILRB2, CD86, FCAR, FCGR2C, IRF8, PTAFR
GOTERM_BP_DIRECT	GO:0098609~cell-cell adhesion	25	0.021175	0.000370009	ARGLU1, LIMA1, FSCN1, RPL15, S100A11, KTN1, OLA1, ASAP1, PDLIM1, RPL24, EEF2, IQGAP1, VASP, BZW2, EFHD2, PKM, HNRNPK, PRDX6, EIF3E, CAPG, CCT8, UBAP2, EHD1, PAICS, PLEC
GOTERM_CC_DIRECT	GO:0042470~melanosome	13	0.011011	0.000577023	SLC1A4, P4HB, CCT4, STX3, RAB5C, TPP1, MYO7A, FLOT1, CAPG, NAP1L1, CTSD, RAB38, CTSB
GOTERM_CC_DIRECT	GO:0042612~MHC class I protein complex	5	0.00423499	0.000615205	HLA-A, HLA-C, HLA-B, HLA-G, HLA-F
GOTERM_MF_DIRECT	GO:0001875~lipopolysaccharide receptor activity	4	0.00338799	0.000633768	LY96, TLR2, TLR4, PTAFR
GOTERM_BP_DIRECT	GO:2001199~negative regulation of dendritic cell differentiation	4	0.00338799	0.000654753	LILRB1, TMEM176B, HLA-G, TMEM176A
GOTERM_MF_DIRECT	GO:0005547~phosphatidylinositol-3,4,5-trisphosphate binding	8	0.00677599	0.000758245	ADAP2, NPM1, ASAP1, OGT, NRGN, ARAP3, IQGAP1, ARAP1
GOTERM_BP_DIRECT	GO:0045766~positive regulation of angiogenesis	14	0.011858	0.000903617	ZNF304, GATA2, CYBB, C5AR1, CYP1B1, PTK2B, XBP1, HMOX1, VEGFA, CX3CR1, RRAS, ITGB2, TNFSF12, CTSH
GOTERM_CC_DIRECT	GO:0005884~actin filament	10	0.00846998	0.000918431	CORO1A, FYN, HCK, FKBP15, AKAP13, MYO9B, YES1, FLNA, IQGAP1, LCP1
GOTERM_BP_DIRECT	GO:0045087~innate immune response	33	0.0279509	0.000949814	FGR, S100A9, TLR2, TLR4, TLR5, TLR8, SIRPB1, MARCO, APOBEC3A, NOD2, PTK2B, LILRA5, CLEC4A, PSTPIP1, FCER1G, YES1, RPS27A, CR1, LGALS3, NCF2, NCF1, LY96, CNPY3, HLA-C, HLA-B, AIM2, NLRP1, S100A12, CD1D, CORO1A, CYBB, FYN, CD14
GOTERM_CC_DIRECT	GO:0005634~nucleus	251	0.212597	0.000960702	HMGN1, ITGB3BP, FHIT, RPL15, S100A9, ZNF639, HMGN5, ZNF254, MAGED1, RPLP0, BTBD3, LSM5, LSM3, OGT, TXNL1, ZNF43, POLI, RXRA, LYRM4, ZNF587B, SKP1, TEX30, MAPK1, MTF1, MLLT11, ZZZ3, CAMK1, MAPK7, TRAPPC2, TADA3, AKAP13, UBA5, RPS25, PLAGL1, HESX1, ZNF226, LHX2, HTATSF1, DNMT3B, SPIN2A, IQSEC1, RPS24, DVL2, ZNF529, PTPN18, LGALS3, TP53BP1, AGBL5, S100A11, ALMS1, PCNP, S100A12, RPS7, NOP14, UPF3A, U…
GOTERM_BP_DIRECT	GO:0097067~cellular response to thyroid hormone stimulus	5	0.00423499	0.00108582	CTSL, CTSS, KIT, CTSB, CTSH
GOTERM_BP_DIRECT	GO:0007165~signal transduction	70	0.0592899	0.00133835	ITGB3BP, PTGES3, HINT1, S100A9, TLR2, TNFSF12, IQGAP1, SIRPB1, LILRA2, LILRA3, PDE4A, CSF3R, PITPNC1, ZPR1, ZYX, OGT, BRD8, PILRA, C5AR1, PKIG, PRKCD, ARHGAP26, LILRB1, LILRB2, MAPK1, GRB10, C18ORF32, ARRB2, ATP2C1, GRN, IGF2R, LILRB4, RIN2, RIN1, CAMK1, MAPK7, NRGN, STMN1, SRGAP2, GNAI2, FPR1, CYTL1, MYO9B, KIT, PXN, VDR, HNRNPK, IL10RB, PTK2B, FCGR1A, NPM1, PSTPIP1, CD4, FYB, SECTM1, ABR, CAMLG…
GOTERM_BP_DIRECT	GO:0042776~mitochondrial ATP synthesis coupled proton transport	6	0.00508199	0.00137482	ATP5S, ATP5F1, ATP5C1, STOML2, ATP5O, ATP5A1
GOTERM_CC_DIRECT	GO:0031012~extracellular matrix	24	0.020328	0.00143839	P4HB, LGALS3, CKAP4, S100A9, RPL27, EEF2, FLNA, RPS7, RPS25, CFP, PKM, HNRNPK, CD93, RPS17, RPL22, RPL9, CFL1, TOMM20, CTSD, ATP5O, VCAN, ATP5A1, RPL12, PLEC
GOTERM_BP_DIRECT	GO:0006952~defense response	10	0.00846998	0.00163931	NOD2, CAMLG, LILRA1, LILRA2, LILRA3, LILRB3, RNASE6, CST3, CSF3R, HLA-B
GOTERM_BP_DIRECT	GO:0031663~lipopolysaccharide-mediated signaling pathway	7	0.00592899	0.00173537	MAPK1, LY96, HCK, TLR2, TLR4, CD14, PTAFR
GOTERM_BP_DIRECT	GO:0002755~MyD88-dependent toll-like receptor signaling pathway	7	0.00592899	0.0020482	LY96, TLR2, TLR4, TLR5, RPS27A, CD14, TLR8
GOTERM_BP_DIRECT	GO:0006954~inflammatory response	29	0.0245629	0.00215195	TPST1, CCR1, S100A9, FPR1, TLR2, TLR4, ITGB2, KIT, TLR5, IL10, TLR8, SLC11A1, TNFRSF1B, IL10RB, AOAH, PSTPIP1, BCL6, CEBPB, C5AR1, LY96, HCK, PLGRKT, AIM2, NLRP1, S100A12, CYBB, THEMIS2, CD14, PTAFR
GOTERM_BP_DIRECT	GO:0030855~epithelial cell differentiation	10	0.00846998	0.00223538	CASP6, CES1, LGALS3, TAGLN, TPP1, VEGFA, DHRS9, BDH2, CTSB, WT1
GOTERM_CC_DIRECT	GO:0016282~eukaryotic 43S preinitiation complex	5	0.00423499	0.00224559	EIF3C, EIF3H, EIF3E, EIF3L, EIF3M
GOTERM_CC_DIRECT	GO:0033290~eukaryotic 48S preinitiation complex	5	0.00423499	0.00224559	EIF3C, EIF3H, EIF3E, EIF3L, EIF3M
GOTERM_CC_DIRECT	GO:0022627~cytosolic small ribosomal subunit	8	0.00677599	0.00248031	RPS25, RPS29, RPS17, RPS21, RPS27A, RPS7, EIF2D, RPS24
GOTERM_CC_DIRECT	GO:0048471~perinuclear region of cytoplasm	40	0.0338799	0.00254831	NRBP1, ABCD1, AKAP13, TLR4, C14ORF166, MYO9B, TNFSF12, TRIAP1, TNFRSF1B, SET, TRIM68, ATXN10, PTK2B, PDE4A, HMOX1, SNF8, PSTPIP1, ZPR1, EHD1, STX10, APEX1, PLA2G16, MLC1, CKAP4, CST3, TPD52L2, PRKCD, FLNA, TRIM37, P2RX4, BSPRY, CYBB, MTMR14, IGF2R, CX3CR1, CDK2AP1, MAP7, CTSB, LRPPRC, TRAPPC2
GOTERM_MF_DIRECT	GO:0019899~enzyme binding	26	0.022022	0.00258184	IQCB1, CUTA, P4HB, ABCD1, RXRA, ANKMY2, CBX3, ARPC4, PRKCD, NLRP1, PDCD2, TSPYL1, NOP14, GOT2, NOD2, NPC2, ARRB2, FYN, ATXN10, IGF2R, HMOX1, PEBP1, TUBA4A, CD4, ZNHIT6, YES1
GOTERM_BP_DIRECT	GO:0032760~positive regulation of tumor necrosis factor production	8	0.00677599	0.0029284	NOD2, LY96, TLR2, FCER1G, TLR4, CD14, SASH3, PTAFR
GOTERM_BP_DIRECT	GO:0051289~protein homotetramerization	9	0.00762298	0.00307622	ALDH5A1, RXRA, ACACA, FBP1, SAMHD1, CDA, HPRT1, VASP, IMPDH2
GOTERM_CC_DIRECT	GO:0005856~cytoskeleton	27	0.022869	0.00311227	POTEKP, FGR, HINT1, MYO7A, S100A9, STOML2, PDLIM1, PXN, WDR19, NOD2, PTK2B, PSTPIP1, TCTN1, ARHGDIA, PLEC, ACTB, HCK, CKAP4, FSCN1, VASP, ARHGAP26, S100A12, EPB41L3, MAPK1, RIN1, ARAP3, LRPPRC
GOTERM_BP_DIRECT	GO:0002181~cytoplasmic translation	6	0.00508199	0.00313227	RPL22, RPL31, RPLP0, RPL9, RPL15, RPL36
GOTERM_BP_DIRECT	GO:0007040~lysosome organization	7	0.00592899	0.00324429	CLN3, TPP1, LYST, MYO7A, HEXB, TFEB, GAA
GOTERM_BP_DIRECT	GO:0006909~phagocytosis	8	0.00677599	0.00330897	SLC11A1, GATA2, CORO1A, CD93, IRF8, ITGB2, TM9SF4, CD14
GOTERM_BP_DIRECT	GO:0034115~negative regulation of heterotypic cell-cell adhesion	4	0.00338799	0.00334036	IL1RN, MAPK7, IL10, KLF4
GOTERM_CC_DIRECT	GO:0005852~eukaryotic translation initiation factor 3 complex	5	0.00423499	0.00367905	EIF3C, EIF3H, EIF3E, EIF3L, EIF3M
GOTERM_CC_DIRECT	GO:0005769~early endosome	19	0.016093	0.00402179	CLN3, MLC1, LDLR, RAB5C, SNX27, FLOT1, MAPK1, CORO1A, IGF2R, BLOC1S1, TOM1, FKBP15, CD4, SIAH1, RAB38, TM9SF4, EHD1, ATP6V0D1, KCNQ1
GOTERM_BP_DIRECT	GO:0045454~cell redox homeostasis	10	0.00846998	0.00430051	TXNL1, GSR, SLC11A1, P4HB, CYBB, NCF2, PRDX6, NCF1, DLD, APEX1
GOTERM_BP_DIRECT	GO:0002224~toll-like receptor signaling pathway	6	0.00508199	0.00444696	CTSL, CNPY3, TLR4, CTSS, CTSB, TLR8
GOTERM_MF_DIRECT	GO:0046977~TAP binding	3	0.00254099	0.00484135	HLA-A, HLA-C, HLA-B
GOTERM_CC_DIRECT	GO:0072686~mitotic spindle	7	0.00592899	0.00490848	KAT2A, MAPK1, EFHC1, TADA3, DIAPH1, AGBL5, CAPG
GOTERM_BP_DIRECT	GO:0002767~immune response-inhibiting cell surface receptor signaling pathway	3	0.00254099	0.00494837	LILRB1, LILRB2, HLA-G
GOTERM_BP_DIRECT	GO:0002486~antigen processing and presentation of endogenous peptide antigen via MHC class I via ER pathway, TAP-independent	3	0.00254099	0.00494837	HLA-A, HLA-C, HLA-B
GOTERM_BP_DIRECT	GO:0042384~cilium assembly	13	0.011011	0.00514687	IQCB1, BBS1, WDR19, CEP83, ATXN10, IFT57, ALMS1, AHI1, IFT81, ATP6V0D1, EHD1, FLNA, IFT74
GOTERM_BP_DIRECT	GO:0050690~regulation of defense response to virus by virus	6	0.00508199	0.00523328	AP2A2, AP1S2, FYN, HCK, HLA-A, CD4
GOTERM_BP_DIRECT	GO:0000060~protein import into nucleus, translocation	6	0.00508199	0.00523328	AKR1C3, SLC11A1, SEC61B, PHB2, IPO5, BCL6
GOTERM_CC_DIRECT	GO:0030992~intraciliary transport particle B	5	0.00423499	0.00563097	HSPB11, IFT57, IFT81, IFT88, IFT74
GOTERM_BP_DIRECT	GO:0006754~ATP biosynthetic process	6	0.00508199	0.00611306	PKM, ATP5S, ATP5F1, ATP5C1, ATP5O, ATP5A1
GOTERM_CC_DIRECT	GO:0005929~cilium	14	0.011858	0.00641986	ANKMY2, TTLL4, AHI1, OFD1, PKM, WDR19, INVS, HSPB11, IFT57, DLD, CCT8, IFT81, IFT88, IFT74
GOTERM_MF_DIRECT	GO:0001664~G-protein coupled receptor binding	8	0.00677599	0.00671519	GNA15, GNAI2, ARRB2, FYN, PSAP, FCN1, FLNA, ARHGEF11
GOTERM_MF_DIRECT	GO:0015631~tubulin binding	7	0.00592899	0.00673089	FYN, AGTPBP1, AGBL5, VBP1, TTLL4, IFT81, STMN1
GOTERM_BP_DIRECT	GO:0050776~regulation of immune response	16	0.013552	0.00692172	ICAM1, HLA-A, CD300C, ITGB2, HLA-C, HLA-B, SIGLEC9, HLA-G, HLA-F, CD1D, LILRB1, LILRB2, LILRA1, FCGR1A, SIGLEC7, BCL6
GOTERM_BP_DIRECT	GO:0042742~defense response to bacterium	14	0.011858	0.00697708	CEBPB, S100A9, TLR4, TLR5, PRKCD, IL10, NLRP1, S100A12, CFP, SLC11A1, NOD2, LYST, IRF8, FCER1G
GOTERM_BP_DIRECT	GO:0019882~antigen processing and presentation	8	0.00677599	0.00712108	CTSL, HLA-A, HLA-C, FCGRT, HLA-B, CTSS, CTSH, HLA-G
GOTERM_MF_DIRECT	GO:0051015~actin filament binding	13	0.011011	0.00772043	FMNL1, TLN1, LIMA1, MYO7A, FSCN1, EEF2, ARPC4, FLNA, CORO2A, CORO1A, CFL1, LRPPRC, LCP1
GOTERM_CC_DIRECT	GO:0005911~cell-cell junction	15	0.012705	0.00776893	TLN1, MLC1, STX3, FSCN1, FLOT1, BMPR2, AHI1, KIT, PRKCD, FLNA, IQGAP1, EPB41L3, CORO1A, NCK1, SV2A
GOTERM_BP_DIRECT	GO:0045429~positive regulation of nitric oxide biosynthetic process	7	0.00592899	0.00796428	ICAM1, P2RX4, PTK2B, TLR4, ITGB2, TLR5, KLF4
GOTERM_CC_DIRECT	GO:0005753~mitochondrial proton-transporting ATP synthase complex	5	0.00423499	0.00817303	PPIF, ATP5F1, ATP5C1, ATP5O, ATP5A1
GOTERM_BP_DIRECT	GO:0070301~cellular response to hydrogen peroxide	8	0.00677599	0.00864674	PPIF, CYP1B1, CST3, MAPK7, APEX1, PRKCD, KLF4, KDM6B
GOTERM_CC_DIRECT	GO:0036021~endolysosome lumen	3	0.00254099	0.00870166	CTSL, CTSS, CTSB
GOTERM_CC_DIRECT	GO:1990726~Lsm1-7-Pat1 complex	3	0.00254099	0.00870166	LSM7, LSM5, LSM3
GOTERM_MF_DIRECT	GO:0043394~proteoglycan binding	4	0.00338799	0.0087022	CTSL, CECR1, CTSS, CTSB
GOTERM_BP_DIRECT	GO:0070126~mitochondrial translational termination	10	0.00846998	0.00885399	MRPS27, MRPS35, MRPL22, MRPL42, MRPL3, PTCD3, MRPL16, MRPL9, MTRF1L, MRPS30
GOTERM_BP_DIRECT	GO:0050707~regulation of cytokine secretion	4	0.00338799	0.00897182	TLR2, TLR4, TLR5, TLR8
GOTERM_BP_DIRECT	GO:0043306~positive regulation of mast cell degranulation	4	0.00338799	0.00897182	GATA2, ADORA2B, FGR, FCER1G
GOTERM_CC_DIRECT	GO:0005794~Golgi apparatus	49	0.0415029	0.00918807	TPST1, GLG1, LDLR, LRBA, TLR2, VPS51, PAQR3, ITM2A, PLAGL1, DDHD2, AP1S2, LPCAT1, TRIM68, SERPINA1, TM9SF4, YES1, STX11, PCSK5, GOLGA8A, GOLM1, CLN3, SECTM1, STS, CEP83, NCF1, OSBPL9, HCK, ZDHHC7, TAF7, HLA-A, RGS19, HLA-C, HLA-B, GOLGA6L4, MAPK1, CYBB, EI24, AP2A2, FAM198B, ATP2C1, IFT57, GRINA, IPO5, RAB38, GLYR1, GGA2, ARAP1, CD14, TRAPPC2
GOTERM_MF_DIRECT	GO:0031369~translation initiation factor binding	5	0.00423499	0.00941044	EIF3C, POLR2G, ZPR1, EIF3M, RPS24
GOTERM_CC_DIRECT	GO:0001772~immunological synapse	6	0.00508199	0.00981581	ICAM1, CORO1A, LGALS3, SNX27, STOML2, ARHGDIA
GOTERM_BP_DIRECT	GO:0032755~positive regulation of interleukin-6 production	7	0.00592899	0.00992994	LILRB2, NOD2, ADORA2B, MAPK13, TLR2, FCER1G, TLR4
GOTERM_MF_DIRECT	GO:0032403~protein complex binding	17	0.014399	0.010363	NDUFA4, FYB, CFLAR, MLC1, ATG101, ITGB2, LZTFL1, IQGAP1, ST13, LRP1, ARRB2, PTK2B, CAPG, RRAS, CDK5RAP1, ATP6V0D1, APEX1
GOTERM_BP_DIRECT	GO:0050885~neuromuscular process controlling balance	7	0.00592899	0.0110321	CLN3, SLC1A3, ABR, GM2A, TPP1, HEXB, GAA
GOTERM_MF_DIRECT	GO:0001530~lipopolysaccharide binding	5	0.00423499	0.0111378	PSMA1, TLR2, TLR4, CD14, PTAFR
GOTERM_BP_DIRECT	GO:0030595~leukocyte chemotaxis	4	0.00338799	0.0116005	CORO1A, IL16, LYST, IL10
GOTERM_CC_DIRECT	GO:0005765~lysosomal membrane	20	0.01694	0.0116929	CLN3, SLC36A1, RAB5C, PSAP, MYO7A, FLOT1, CD1D, P2RX4, CD68, LRP1, AP1S2, LAPTM5, HPSE, TMEM8A, IGF2R, BLOC1S1, GAA, MCOLN1, ATP6V0D1, SLC15A3
GOTERM_BP_DIRECT	GO:0050900~leukocyte migration	12	0.010164	0.0120182	GLG1, ICAM1, ATP1B1, C5AR1, ITGAX, FYN, FPR1, FCER1G, ITGB2, YES1, SIRPA, SLC7A7
GOTERM_BP_DIRECT	GO:0010628~positive regulation of gene expression	20	0.01694	0.0124383	PPARD, LDLR, TADA3, TLR2, TLR4, KIT, HMGN5, FUBP1, LILRB1, SLC11A1, VDR, ARRB2, SNF8, VEGFA, HNRNPD, ZPR1, UBAP2, DNMT3B, CTSH, KLF4
GOTERM_BP_DIRECT	GO:0016032~viral process	22	0.018634	0.0124878	KAT2A, CFLAR, TLN1, CAMLG, IL16, HCK, HLA-A, HLA-C, C14ORF166, HLA-B, KARS, CD1D, MAPK1, SET, HNRNPK, CD93, FYN, NPM1, CX3CR1, IPO5, ZYX, PILRA
GOTERM_CC_DIRECT	GO:0005901~caveola	8	0.00677599	0.0132776	MAPK1, CLN3, ATP1B1, MLC1, HMOX1, HCK, FLOT1, BMPR2
GOTERM_BP_DIRECT	GO:0051603~proteolysis involved in cellular protein catabolic process	7	0.00592899	0.0134907	PSMA2, SCPEP1, CTSL, PSMA1, CTSS, CTSB, CTSH
GOTERM_BP_DIRECT	GO:0032733~positive regulation of interleukin-10 production	5	0.00423499	0.0135551	NOD2, TLR2, FCER1G, TLR4, SASH3
GOTERM_CC_DIRECT	GO:0032391~photoreceptor connecting cilium	6	0.00508199	0.0139732	IQCB1, WDR19, IFT57, MYO7A, CETN2, SPATA7
GOTERM_CC_DIRECT	GO:0010008~endosome membrane	15	0.012705	0.014161	LDLR, LY96, VPS37C, TLR4, TLR8, CD1D, SLC11A1, CD68, SNF8, MCOLN1, ATP6V0D1, EHD1, GGA2, CD14, RPS27A
GOTERM_BP_DIRECT	GO:0016045~detection of bacterium	4	0.00338799	0.0146254	NOD2, HLA-A, HLA-B, CD1D
GOTERM_BP_DIRECT	GO:0045730~respiratory burst	4	0.00338799	0.0146254	SLC11A1, CYBB, NCF2, NCF1
GOTERM_BP_DIRECT	GO:0002756~MyD88-independent toll-like receptor signaling pathway	4	0.00338799	0.0146254	LY96, TLR4, RPS27A, CD14
GOTERM_BP_DIRECT	GO:0009168~purine ribonucleoside monophosphate biosynthetic process	4	0.00338799	0.0146254	ADSL, PAICS, IMPDH1, IMPDH2
GOTERM_BP_DIRECT	GO:0006120~mitochondrial electron transport, NADH to ubiquinone	7	0.00592899	0.0148532	NDUFA4, NDUFA5, NDUFB4, NDUFS5, NDUFS4, DLD, NDUFC1
GOTERM_BP_DIRECT	GO:0015992~proton transport	7	0.00592899	0.0148532	SLC25A14, SLC2A6, ATP5S, ATP5O, ATP6V0D1, SLC15A3, ATP6V1F
GOTERM_CC_DIRECT	GO:0031901~early endosome membrane	11	0.00931698	0.015603	MTMR2, SNX27, RAB5C, FCGR1A, FCGR1B, HLA-A, HLA-C, HLA-B, EHD1, HLA-G, HLA-F
GOTERM_BP_DIRECT	GO:0046651~lymphocyte proliferation	3	0.00254099	0.0156077	HPRT1, IMPDH1, IMPDH2
GOTERM_BP_DIRECT	GO:0002309~T cell proliferation involved in immune response	3	0.00254099	0.0156077	LILRB1, SLC11A1, CD86
GOTERM_CC_DIRECT	GO:0005813~centrosome	27	0.022869	0.0169787	IQCB1, HAUS5, GNAI2, JTB, OLA1, ALMS1, CETN2, AHI1, SKP1, NME7, CEP70, OFD1, BBS1, SLC1A4, PSMA1, EFHC1, PLK3, CCT4, HSPB11, IFT57, CCT8, NPM1, IFT81, PRKACA, ATP6V0D1, APEX1, IFT74
GOTERM_CC_DIRECT	GO:0005815~microtubule organizing center	13	0.011011	0.0171775	SPECC1L, TLN1, DIAPH1, FLOT1, JTB, C14ORF166, RPS7, SLC1A4, DDHD2, MAPK1, UPF3B, MLLT11, YES1
GOTERM_CC_DIRECT	GO:0005689~U12-type spliceosomal complex	5	0.00423499	0.0175031	LSM7, DHX15, SNRPD1, SNRPD2, SNRPF
GOTERM_BP_DIRECT	GO:0015914~phospholipid transport	5	0.00423499	0.0181506	TRIAP1, PITPNM1, NPC2, LDLR, PITPNC1
GOTERM_BP_DIRECT	GO:0051090~regulation of sequence-specific DNA binding transcription factor activity	5	0.00423499	0.0181506	MAPK1, SGK1, CREBZF, HMOX1, HCK
GOTERM_BP_DIRECT	GO:0006886~intracellular protein transport	18	0.015246	0.0184568	CLTB, STX3, TBC1D9, SNX27, MYO7A, HERC2, EIF2D, AP2A2, SEC61B, AP1S2, NPM1, IPO5, TOM1, STX11, EHD1, STX10, GGA2, TBC1D2
GOTERM_CC_DIRECT	GO:0015935~small ribosomal subunit	5	0.00423499	0.0199271	RPS25, RPS29, RPS21, RPS27A, RPS24
GOTERM_CC_DIRECT	GO:0034715~pICln-Sm protein complex	3	0.00254099	0.0206462	SNRPD1, SNRPD2, SNRPF
GOTERM_CC_DIRECT	GO:0046696~lipopolysaccharide receptor complex	3	0.00254099	0.0206462	LY96, TLR4, CD14
GOTERM_CC_DIRECT	GO:0030669~clathrin-coated endocytic vesicle membrane	6	0.00508199	0.0211557	AP2A2, AP1S2, LDLR, FCGR1A, FCGR1B, HBEGF
GOTERM_BP_DIRECT	GO:0051092~positive regulation of NF-kappaB transcription factor activity	12	0.010164	0.0216353	TRIM37, ICAM1, CFLAR, NOD2, NPM1, S100A9, TLR2, TLR4, ITGB2, RPS27A, AIM2, S100A12
GOTERM_MF_DIRECT	GO:0003824~catalytic activity	15	0.012705	0.0219671	PLD3, FHIT, HINT1, LANCL1, ACSL1, PIGH, AOAH, GAA, ADSL, CDK5RAP1, IMPDH1, FAHD2A, IMPDH2, PMPCB, ENOSF1
GOTERM_MF_DIRECT	GO:0048365~Rac GTPase binding	6	0.00508199	0.0224335	FMNL1, DVL2, NCF2, FLNA, IQGAP1, SRGAP2
GOTERM_MF_DIRECT	GO:0019843~rRNA binding	6	0.00508199	0.0224335	FASTKD2, PTCD3, RPL9, MRPL16, RPL37, RPL12
GOTERM_BP_DIRECT	GO:0043066~negative regulation of apoptotic process	29	0.0245629	0.0227662	PPARD, HMGN5, IL10, WT1, TRIAP1, HNRNPK, PTK2B, XBP1, NPM1, SERPINB10, GLO1, ARHGDIA, RPS27A, CFLAR, CLN3, TBX3, SOCS2, HCK, ALMS1, AHI1, ANXA5, FLNA, PPIF, PLK3, PHB2, CFL1, VEGFA, MAPK7, CTSH
GOTERM_BP_DIRECT	GO:0070125~mitochondrial translational elongation	9	0.00762298	0.0237388	MRPS27, MRPS35, MRPL22, MRPL42, MRPL3, PTCD3, MRPL16, MRPL9, MRPS30
GOTERM_MF_DIRECT	GO:0042803~protein homodimerization activity	42	0.0355739	0.0238635	GRPEL1, NRBP1, GGCT, STK10, ABCD1, MYO7A, HEXB, ADH5, MYO9B, KIT, HPRT1, NR2C1, MTMR2, ASGR1, GOT2, SLC11A1, XBP1, HMOX1, NAGA, TIMM9, NPM1, SNF8, CDA, CD4, CEBPB, NACC2, PDXK, ALDH5A1, CEBPD, S100A11, CECR1, TPD52L2, HLA-G, FLNA, TRIM37, LILRB1, P2RX4, CORO1A, VEGFA, QPRT, YARS2, SRGAP2
GOTERM_CC_DIRECT	GO:0015629~actin cytoskeleton	16	0.013552	0.0247559	FYB, LIMA1, FGR, FSCN1, ACACA, STOML2, MYO9B, IQGAP1, VASP, FLNA, CORO2A, CORO1A, TCERG1, CFL1, ORC4, LCP1
GOTERM_CC_DIRECT	GO:0071556~integral component of lumenal side of endoplasmic reticulum membrane	5	0.00423499	0.0253688	HLA-A, HLA-C, HLA-B, HLA-G, HLA-F
GOTERM_MF_DIRECT	GO:0042605~peptide antigen binding	5	0.00423499	0.0257346	HLA-A, HLA-C, FCGRT, HLA-B, HLA-F
GOTERM_BP_DIRECT	GO:0042073~intraciliary transport	4	0.00338799	0.0261321	HSPB11, IFT57, IFT81, IFT74
GOTERM_BP_DIRECT	GO:0042274~ribosomal small subunit biogenesis	4	0.00338799	0.0261321	NOP14, RPS17, RPS7, RPS24
GOTERM_BP_DIRECT	GO:0097190~apoptotic signaling pathway	8	0.00677599	0.0266502	P2RX4, TNFRSF1B, PPARD, LY96, MLLT11, TLR4, TNFSF12, CD14
GOTERM_CC_DIRECT	GO:0097542~ciliary tip	6	0.00508199	0.0278822	WDR19, HSPB11, IFT57, IFT81, IFT88, IFT74
GOTERM_CC_DIRECT	GO:0016272~prefoldin complex	3	0.00254099	0.0281629	PFDN2, PFDN4, VBP1
GOTERM_CC_DIRECT	GO:0005688~U6 snRNP	3	0.00254099	0.0281629	LSM7, LSM5, LSM3
GOTERM_BP_DIRECT	GO:0006915~apoptotic process	34	0.0287979	0.0291436	ITGB3BP, POLR2G, PPARD, S100A9, TLR2, GPR65, ITGB2, CAAP1, TNFSF12, MRPS30, PDCD2, PLAGL1, PEA15, CASP6, TRIAP1, PTK2B, OGT, CFLAR, SGK1, C5AR1, NCF1, CST3, PRKCD, AIM2, NLRP1, EPB41L3, MAPK1, EI24, PLK3, IFT57, SIAH1, GADD45B, CTSH, CD14
GOTERM_BP_DIRECT	GO:0002223~stimulatory C-type lectin receptor signaling pathway	10	0.00846998	0.0292769	PSMA2, PSMA1, PSMC6, FYN, CLEC4A, FCER1G, PRKACA, SKP1, PRKCD, RPS27A
GOTERM_MF_DIRECT	GO:0046933~proton-transporting ATP synthase activity, rotational mechanism	4	0.00338799	0.0299174	ATP5F1, ATP5C1, ATP5O, ATP5A1
GOTERM_MF_DIRECT	GO:0008641~small protein activating enzyme activity	3	0.00254099	0.0303924	UBA2, UBA5, NAE1
GOTERM_MF_DIRECT	GO:0008329~signaling pattern recognition receptor activity	3	0.00254099	0.0303924	MARCO, FCN1, TLR2
GOTERM_BP_DIRECT	GO:0014009~glial cell proliferation	3	0.00254099	0.0310263	PTK2B, SOX4, EEF2
GOTERM_BP_DIRECT	GO:0051259~protein oligomerization	7	0.00592899	0.0315934	DVL2, NOD2, MLC1, NPM1, STOML2, QPRT, ZNHIT6
GOTERM_MF_DIRECT	GO:0004129~cytochrome-c oxidase activity	5	0.00423499	0.0323254	NDUFA4, COX11, COX7A2, COX7C, COX6C
GOTERM_BP_DIRECT	GO:0007584~response to nutrient	8	0.00677599	0.032494	AKR1C3, PKM, CYBB, NOD2, ACSL1, GNAI2, ADSL, OGT
GOTERM_CC_DIRECT	GO:0072372~primary cilium	8	0.00677599	0.0327769	WDR19, HSPB11, IFT57, AHI1, UNC119B, IFT81, IFT88, IFT74
GOTERM_BP_DIRECT	GO:0002474~antigen processing and presentation of peptide antigen via MHC class I	5	0.00423499	0.0334774	HLA-A, HLA-C, HLA-B, HLA-G, HLA-F
GOTERM_MF_DIRECT	GO:0042802~identical protein binding	42	0.0355739	0.0341803	FHIT, LDHB, LDLR, ATG101, STK10, ABCD1, ESD, CBX3, C14ORF166, HPRT1, LZTFL1, APLP2, CEP70, PRPF19, OFD1, GOT2, MAGED1, CASP6, ATXN10, MNS1, BCL6, SERPINA1, FTL, ACTB, DVL2, CREBZF, CST3, NPL, FBP1, AHI1, NCL, AIM2, ST13, MAPK1, PSMC6, FYN, IGF2R, VEGFA, SIAH1, ZNHIT6, PAICS, LCP1
GOTERM_BP_DIRECT	GO:0034976~response to endoplasmic reticulum stress	8	0.00677599	0.0346177	P4HB, HERPUD1, CEBPB, XBP1, UFM1, FLOT1, UBA5, EEF2
GOTERM_MF_DIRECT	GO:0051019~mitogen-activated protein kinase binding	4	0.00338799	0.0348409	ARRB2, MAPK7, IQGAP1, PTAFR
GOTERM_BP_DIRECT	GO:0007166~cell surface receptor signaling pathway	19	0.016093	0.035255	LY96, CCR1, SIGLEC9, SIRPB1, IL17RA, MARCO, IGSF6, LILRB2, ASGR2, LILRA1, PTK2B, LILRB3, CLEC4A, CDA, CD4, IL13RA1, IFNGR2, CD14, BRD8
GOTERM_BP_DIRECT	GO:0007049~cell cycle	16	0.013552	0.0353719	SPECC1L, GNAI2, STK10, RINT1, PCNP, PRKCD, RASSF4, MAPK1, MAPK13, RASSF2, CDK2AP1, CAMK1, SIAH1, MAPK7, RAD17, SPIN2A
GOTERM_MF_DIRECT	GO:0051082~unfolded protein binding	10	0.00846998	0.0356762	ST13, PTGES3, PFDN2, CLN3, GRPEL1, CCT4, PFDN4, CCT8, NPM1, TOMM20
GOTERM_BP_DIRECT	GO:0070266~necroptotic process	4	0.00338799	0.0358366	PPIF, LY96, TLR4, CD14
GOTERM_BP_DIRECT	GO:0034142~toll-like receptor 4 signaling pathway	4	0.00338799	0.0358366	LY96, TLR4, ITGB2, CD14
GOTERM_BP_DIRECT	GO:0006970~response to osmotic stress	4	0.00338799	0.0358366	PLK3, MAPK13, PTK2B, MAP7
GOTERM_CC_DIRECT	GO:0043209~myelin sheath	12	0.010164	0.0366374	ACTB, GOT2, PKM, LDHB, ATP1B1, FSCN1, DLD, ATP5F1, ATP5C1, ATP5A1, EHD1, RPS27A
GOTERM_BP_DIRECT	GO:0038096~Fc-gamma receptor signaling pathway involved in phagocytosis	11	0.00931698	0.0371355	ACTB, MAPK1, FGR, FYN, FCGR1A, HCK, NCK1, ARPC4, FCGR2A, YES1, PRKCD
GOTERM_BP_DIRECT	GO:0045765~regulation of angiogenesis	5	0.00423499	0.037226	WARS, PTK2B, HMOX1, RNH1, MAPK7
GOTERM_MF_DIRECT	GO:0003743~translation initiation factor activity	7	0.00592899	0.0373924	EIF3C, EIF3H, EIF3E, EIF3L, DENR, EIF3M, EIF2D
GOTERM_MF_DIRECT	GO:0004197~cysteine-type endopeptidase activity	7	0.00592899	0.0373924	CTSL, CFLAR, CASP6, CTSD, CTSS, CTSB, CTSH
GOTERM_BP_DIRECT	GO:0009615~response to virus	10	0.00846998	0.0378659	PSMA2, LILRB1, NPC2, CREBZF, FGR, CFL1, STMN1, URI1, IFNGR2, TLR8
GOTERM_CC_DIRECT	GO:0036064~ciliary basal body	9	0.00762298	0.0381715	BBS1, OFD1, IFT57, CETN2, ALMS1, AHI1, IFT81, IFT88, SPATA7
GOTERM_MF_DIRECT	GO:0004715~non-membrane spanning protein tyrosine kinase activity	6	0.00508199	0.0383644	FGR, FYN, PTK2B, HCK, YES1, PRKCD
GOTERM_BP_DIRECT	GO:1902600~hydrogen ion transmembrane transport	7	0.00592899	0.0391368	NDUFA4, SLC36A1, COX11, COX7A2, COX7C, UQCRQ, COX6C
GOTERM_BP_DIRECT	GO:0006950~response to stress	7	0.00592899	0.0391368	MAPK1, SGK1, TP53I11, MAPK13, PTK2B, NPM1, GADD45B
GOTERM_MF_DIRECT	GO:0015078~hydrogen ion transmembrane transporter activity	5	0.00423499	0.039815	SLC36A1, ATP5S, ATP5F1, ATP6V0D1, ATP6V1F
GOTERM_BP_DIRECT	GO:0032729~positive regulation of interferon-gamma production	6	0.00508199	0.0399392	SLC11A1, IRF8, HLA-A, TLR4, CD14, SASH3
GOTERM_MF_DIRECT	GO:0042288~MHC class I protein binding	4	0.00338799	0.0401548	LILRB1, LILRB2, ATP5A1, PILRA
GOTERM_BP_DIRECT	GO:0034128~negative regulation of MyD88-independent toll-like receptor signaling pathway	3	0.00254099	0.0402549	LY96, TLR4, CD14
GOTERM_BP_DIRECT	GO:0071499~cellular response to laminar fluid shear stress	3	0.00254099	0.0402549	XBP1, MAPK7, KLF4
GOTERM_BP_DIRECT	GO:0007379~segment specification	3	0.00254099	0.0402549	DVL2, BMI1, MAFB
GOTERM_BP_DIRECT	GO:0043129~surfactant homeostasis	3	0.00254099	0.0402549	LPCAT1, VEGFA, CTSH
GOTERM_BP_DIRECT	GO:0007172~signal complex assembly	3	0.00254099	0.0402549	PTK2B, NCK1, PXN
GOTERM_BP_DIRECT	GO:0045348~positive regulation of MHC class II biosynthetic process	3	0.00254099	0.0402549	XBP1, TLR4, IL10
GOTERM_BP_DIRECT	GO:0034383~low-density lipoprotein particle clearance	3	0.00254099	0.0402549	LDLR, HMOX1, EHD1
GOTERM_BP_DIRECT	GO:0000447~endonucleolytic cleavage in ITS1 to separate SSU-rRNA from 5.8S rRNA and LSU-rRNA from tricistronic rRNA transcript (SSU-rRNA, 5.8S rRNA, LSU-rRNA)	3	0.00254099	0.0402549	NOP14, RPS21, FCF1
GOTERM_BP_DIRECT	GO:0007498~mesoderm development	5	0.00423499	0.0412058	SECTM1, LHX2, HCK, VEGFA, GDF11
GOTERM_BP_DIRECT	GO:0042832~defense response to protozoan	4	0.00338799	0.0412889	SLC11A1, LYST, IRF8, IL10
GOTERM_BP_DIRECT	GO:0043393~regulation of protein binding	4	0.00338799	0.0412889	BTBD1, SMARCD3, CAMK1, PRKACA
GOTERM_CC_DIRECT	GO:0005747~mitochondrial respiratory chain complex I	6	0.00508199	0.0418275	NDUFA4, NDUFA5, NDUFB4, NDUFS5, NDUFS4, NDUFC1
GOTERM_BP_DIRECT	GO:0006977~DNA damage response, signal transduction by p53 class mediator resulting in cell cycle arrest	7	0.00592899	0.0418842	PLAGL1, TRIAP1, PLK3, NPM1, TFDP2, SOX4, RPS27A
GOTERM_BP_DIRECT	GO:0030036~actin cytoskeleton organization	11	0.00931698	0.0424852	SPECC1L, CORO2A, CORO1A, ABR, DIAPH1, FSCN1, CFL1, BCL6, ARHGAP26, IQSEC1, ARHGEF11
GOTERM_BP_DIRECT	GO:0050852~T cell receptor signaling pathway	12	0.010164	0.0425413	PSMA2, FYB, MAPK1, PSMA1, PSMC6, FYN, NCK1, STOML2, CD4, SKP1, THEMIS2, RPS27A
GOTERM_BP_DIRECT	GO:0006357~regulation of transcription from RNA polymerase II promoter	27	0.022869	0.0432794	HMGN1, CAMTA2, PPARD, TADA3, HMGN5, TCEAL4, WT1, MAGED1, PLAGL1, HNRNPK, SMARCD3, HTATSF1, SNF8, TFDP2, GLO1, TCEA1, BRD8, KAT2A, TBX3, MAFB, TARBP1, MTF1, SMARCE1, VEGFA, ZSCAN18, URI1, PTAFR
GOTERM_CC_DIRECT	GO:0005811~lipid particle	7	0.00592899	0.0439575	PRPF19, PITPNM1, LPCAT1, RAB5C, CKAP4, G0S2, EHD1
GOTERM_MF_DIRECT	GO:0008137~NADH dehydrogenase (ubiquinone) activity	6	0.00508199	0.0448886	NDUFA4, NDUFA5, NDUFB4, NDUFS5, NDUFS4, NDUFC1
GOTERM_BP_DIRECT	GO:0009060~aerobic respiration	5	0.00423499	0.045417	SLC25A14, COX11, BLOC1S1, ADSL, PMPCB
GOTERM_CC_DIRECT	GO:0008180~COP9 signalosome	5	0.00423499	0.0466103	NOD2, COPS4, FLOT1, STOML2, ATP5A1
GOTERM_BP_DIRECT	GO:0060337~type I interferon signaling pathway	7	0.00592899	0.0477354	IRF8, HLA-A, SAMHD1, HLA-C, HLA-B, HLA-G, HLA-F
GOTERM_BP_DIRECT	GO:0007605~sensory perception of sound	11	0.00931698	0.0483378	ICAM1, SLC1A3, DIAPH1, CDKN2D, MYO7A, HEXB, TIMM9, ALMS1, TIMM13, TBL1X, KCNQ1
GOTERM_MF_DIRECT	GO:0022857~transmembrane transporter activity	6	0.00508199	0.048384	SLC2A6, ATP5F1, ATP5C1, ATP5O, ATP5A1, SV2A
GOTERM_MF_DIRECT	GO:0001948~glycoprotein binding	7	0.00592899	0.0486442	LDLR, FYN, IGF2R, CD4, ITGB2, SERPINA1, FLNA
KEGG_PATHWAY	hsa04142:Lysosome	25	0.021175	1.24583e-08	SGSH, CLTB, GM2A, HEXB, SLC11A1, CD68, LAPTM5, AP1S2, TPP1, NAGA, MCOLN1, ATP6V0D1, LAPTM4B, CLN3, PSAP, CTSS, GNS, CTSL, NPC2, IGF2R, GAA, CTSD, CTSB, GGA2, CTSH
KEGG_PATHWAY	hsa04145:Phagosome	26	0.022022	2.27326e-07	ACTB, NCF2, RAB5C, NCF1, HLA-A, TLR2, HLA-C, TLR4, ITGB2, HLA-B, CTSS, HLA-G, ATP6V1F, HLA-F, MARCO, CTSL, CORO1A, SEC61B, FCAR, FCGR2C, FCGR1A, TUBA4A, VAMP3, FCGR2A, ATP6V0D1, CD14
KEGG_PATHWAY	hsa03010:Ribosome	23	0.019481	2.06759e-06	MRPL3, RPL15, RPL27, MRPL9, RPL36, RPL24, RPL37, RPS7, RPS25, MRPL22, RPS29, RPS17, RPL22, RPL31, RPLP0, RPL9, MRPL16, RSL24D1, RPL12, RPL10A, RPS21, RPS27A, RPS24
KEGG_PATHWAY	hsa04380:Osteoclast differentiation	22	0.018634	4.10981e-06	NCF2, NCF1, SPI1, SIRPA, SIRPB1, LILRB1, LILRB2, MAPK1, CYBB, LILRA1, LILRA2, MAPK13, LILRA3, FYN, FCGR2C, FCGR1A, LILRB3, LILRA5, LILRB4, LILRA6, FCGR2A, IFNGR2
KEGG_PATHWAY	hsa05152:Tuberculosis	25	0.021175	1.67618e-05	CR1, CEBPB, RAB5C, TLR2, TLR4, ITGB2, CTSS, IL10, VDR, MAPK1, CORO1A, NOD2, PLK3, ITGAX, IL10RB, MAPK13, FCGR2C, IL10RA, FCGR1A, FCER1G, CTSD, FCGR2A, ATP6V0D1, IFNGR2, CD14
KEGG_PATHWAY	hsa05140:Leishmaniasis	13	0.011011	0.000294617	MAPK1, CR1, NCF2, MAPK13, NCF1, FCGR2C, FCGR1A, TLR2, TLR4, ITGB2, FCGR2A, IFNGR2, IL10
KEGG_PATHWAY	hsa05130:Pathogenic Escherichia coli infection	10	0.00846998	0.00121592	ACTB, FYN, LY96, NCK1, TUBA4A, ARPC4, TLR4, TLR5, NCL, CD14
KEGG_PATHWAY	hsa00190:Oxidative phosphorylation	17	0.014399	0.00161308	NDUFA4, NDUFA5, NDUFB4, COX11, COX7A2, ATP5F1, COX7C, NDUFC1, UQCRQ, COX6C, ATP6V1F, NDUFS5, NDUFS4, ATP5C1, ATP5O, ATP5A1, ATP6V0D1
KEGG_PATHWAY	hsa05150:Staphylococcus aureus infection	10	0.00846998	0.00184843	ICAM1, C5AR1, FCAR, FCGR2C, FCGR1A, FPR1, ITGB2, FCGR2A, IL10, PTAFR
KEGG_PATHWAY	hsa05416:Viral myocarditis	10	0.00846998	0.0027202	ACTB, ICAM1, CD86, FYN, HLA-A, HLA-C, ITGB2, HLA-B, HLA-G, HLA-F
KEGG_PATHWAY	hsa05012:Parkinson's disease	17	0.014399	0.00317437	NDUFA4, NDUFA5, NDUFB4, COX7A2, GNAI2, ATP5F1, COX7C, NDUFC1, UQCRQ, COX6C, PPIF, NDUFS5, NDUFS4, ATP5C1, ATP5O, PRKACA, ATP5A1
KEGG_PATHWAY	hsa05330:Allograft rejection	7	0.00592899	0.0120012	CD86, HLA-A, HLA-C, HLA-B, IL10, HLA-G, HLA-F
KEGG_PATHWAY	hsa05016:Huntington's disease	19	0.016093	0.0123728	NDUFA4, NDUFA5, POLR2G, NDUFB4, CLTB, COX7A2, ATP5F1, COX7C, NDUFC1, UQCRQ, COX6C, PPIF, AP2A2, NDUFS5, NDUFS4, IFT57, ATP5C1, ATP5O, ATP5A1
KEGG_PATHWAY	hsa05010:Alzheimer's disease	17	0.014399	0.0155105	NDUFA4, NDUFA5, NDUFB4, COX7A2, ATP5F1, COX7C, NDUFC1, UQCRQ, COX6C, NAE1, MAPK1, NDUFS5, LRP1, NDUFS4, ATP5C1, ATP5O, ATP5A1
KEGG_PATHWAY	hsa05133:Pertussis	10	0.00846998	0.016548	MAPK1, GNAI2, MAPK13, LY96, IRF8, CFL1, TLR4, ITGB2, IL10, CD14
KEGG_PATHWAY	hsa04612:Antigen processing and presentation	10	0.00846998	0.0179298	CTSL, HLA-A, IFI30, HLA-C, CD4, HLA-B, CTSS, CTSB, HLA-G, HLA-F
KEGG_PATHWAY	hsa05332:Graft-versus-host disease	6	0.00508199	0.0279194	CD86, HLA-A, HLA-C, HLA-B, HLA-G, HLA-F
KEGG_PATHWAY	hsa05145:Toxoplasmosis	12	0.010164	0.0299218	PPIF, MAPK1, GNAI2, LDLR, IL10RB, MAPK13, LY96, IL10RA, TLR2, TLR4, IFNGR2, IL10
KEGG_PATHWAY	hsa04666:Fc gamma R-mediated phagocytosis	10	0.00846998	0.0321461	MAPK1, NCF1, FCGR1A, HCK, CFL1, ASAP1, ARPC4, FCGR2A, PRKCD, VASP
KEGG_PATHWAY	hsa05144:Malaria	7	0.00592899	0.0426736	ICAM1, CR1, LRP1, TLR2, TLR4, ITGB2, IL10
KEGG_PATHWAY	hsa00230:Purine metabolism	16	0.013552	0.0445948	FHIT, POLR2G, NT5C1B-RDH14, CECR1, HPRT1, AK6, NME7, PKM, PDE4A, GUCY1A3, ADSL, ENTPD1, PAPSS2, IMPDH1, PAICS, IMPDH2

## Sheet: Table S5
Table S5. Functional enrichment analysis of 44 intersecting positive correlation genes
Category	Term	Count	%	PValue	Genes
GOTERM_MF_DIRECT	GO:0044822~poly(A) RNA binding	21	0.201729	3.39364e-13	NOL7, RPL15, SNRPD2, MRPL9, RPL24, C14ORF166, RPS7, MRPL22, SEC61B, RPS17, RPL31, ATP5C1, PEBP1, LSM3, ATP5A1, RPL12, RPL10A, RPS21, NHP2, RPS27A, RPS24
GOTERM_BP_DIRECT	GO:0006412~translation	13	0.12488	7.81136e-13	RPL15, MRPL9, RPL24, RPS7, MRPL22, RPS17, RPL31, RPL12, RPL10A, RPS21, NHP2, RPS27A, RPS24
GOTERM_BP_DIRECT	GO:0006614~SRP-dependent cotranslational protein targeting to membrane	10	0.0960615	1.39738e-12	RPS17, RPL31, RPL15, RPL24, RPL10A, RPL12, RPS21, RPS27A, RPS7, RPS24
GOTERM_MF_DIRECT	GO:0003735~structural constituent of ribosome	12	0.115274	4.7523e-12	MRPL22, RPS17, RPL31, RPL15, MRPL9, RPL24, RPL10A, RPL12, RPS21, RPS27A, RPS7, RPS24
GOTERM_BP_DIRECT	GO:0019083~viral transcription	10	0.0960615	6.99127e-12	RPS17, RPL31, RPL15, RPL24, RPL10A, RPL12, RPS21, RPS27A, RPS7, RPS24
GOTERM_BP_DIRECT	GO:0000184~nuclear-transcribed mRNA catabolic process, nonsense-mediated decay	10	0.0960615	1.2155e-11	RPS17, RPL31, RPL15, RPL24, RPL10A, RPL12, RPS21, RPS27A, RPS7, RPS24
GOTERM_BP_DIRECT	GO:0006413~translational initiation	10	0.0960615	4.35994e-11	RPS17, RPL31, RPL15, RPL24, RPL10A, RPL12, RPS21, RPS27A, RPS7, RPS24
GOTERM_CC_DIRECT	GO:0005840~ribosome	10	0.0960615	1.1964e-10	RPS17, RPL31, RPL15, MRPL9, RPL24, RPL10A, RPS21, RPS27A, RPS7, RPS24
GOTERM_BP_DIRECT	GO:0006364~rRNA processing	10	0.0960615	2.32085e-09	RPS17, RPL31, RPL15, RPL24, RPL10A, RPL12, RPS21, RPS27A, RPS7, RPS24
GOTERM_CC_DIRECT	GO:0005743~mitochondrial inner membrane	12	0.115274	3.20534e-09	NDUFA4, MRPL22, NDUFS5, PHB2, COX7C, ATP5F1, ATP5C1, MRPL9, STOML2, ATP5O, ATP5A1, UQCRQ
GOTERM_CC_DIRECT	GO:0005739~mitochondrion	16	0.153698	1.24579e-07	NDUFA4, NOL7, ATP5F1, JTB, COX7C, MRPL9, UQCRQ, KARS, PFDN2, TRIAP1, NDUFS5, MRPL22, PHB2, ATP5C1, ATP5O, ATP5A1
GOTERM_BP_DIRECT	GO:0042776~mitochondrial ATP synthesis coupled proton transport	5	0.0480307	1.9615e-07	ATP5F1, ATP5C1, STOML2, ATP5O, ATP5A1
GOTERM_CC_DIRECT	GO:0022625~cytosolic large ribosomal subunit	6	0.0576369	4.76058e-07	RPL31, RPL15, RPL24, RPL10A, RPL12, NHP2
GOTERM_CC_DIRECT	GO:0016020~membrane	19	0.182517	5.53326e-07	CUTA, RPL15, ATP5F1, JTB, STOML2, RPL24, RPS7, EI24, SEC61B, RPS17, RPL31, PRDX6, PHB2, ATP5C1, ATP5A1, RPL12, RPL10A, RPS27A, RPS24
GOTERM_MF_DIRECT	GO:0003723~RNA binding	11	0.105668	6.79367e-07	PSMA1, RPL31, RPL15, THOC7, LSM3, RPL24, C14ORF166, RPL10A, SNRPF, NHP2, RPS7
GOTERM_CC_DIRECT	GO:0070062~extracellular exosome	21	0.201729	8.88356e-07	NDUFA4, CUTA, COX7A2, RPL15, ATP5F1, SNRPD2, RPL24, RPS7, PFDN2, PSMA1, RPS17, RPL31, PRDX6, PHB2, ATP5C1, PEBP1, ATP5O, RPL12, RPL10A, ATP5A1, RPS27A
GOTERM_CC_DIRECT	GO:0022627~cytosolic small ribosomal subunit	5	0.0480307	4.40485e-06	RPS17, RPS21, RPS27A, RPS7, RPS24
GOTERM_MF_DIRECT	GO:0046933~proton-transporting ATP synthase activity, rotational mechanism	4	0.0384246	9.50481e-06	ATP5F1, ATP5C1, ATP5O, ATP5A1
GOTERM_CC_DIRECT	GO:0005753~mitochondrial proton-transporting ATP synthase complex	4	0.0384246	1.47073e-05	ATP5F1, ATP5C1, ATP5O, ATP5A1
GOTERM_BP_DIRECT	GO:0015986~ATP synthesis coupled proton transport	4	0.0384246	2.16773e-05	ATP5F1, ATP5C1, ATP5O, ATP5A1
GOTERM_CC_DIRECT	GO:0005829~cytosol	20	0.192123	4.96363e-05	RPL15, SNRPD2, CETN2, RPL24, C14ORF166, KARS, RPS7, PSMA1, SEC61B, RPS17, RPL31, PRDX6, PEBP1, LSM3, RPL12, RPL10A, SNRPF, RPS21, RPS27A, RPS24
GOTERM_BP_DIRECT	GO:0006754~ATP biosynthetic process	4	0.0384246	5.08112e-05	ATP5F1, ATP5C1, ATP5O, ATP5A1
GOTERM_MF_DIRECT	GO:0022857~transmembrane transporter activity	4	0.0384246	0.000243648	ATP5F1, ATP5C1, ATP5O, ATP5A1
GOTERM_BP_DIRECT	GO:1902600~hydrogen ion transmembrane transport	4	0.0384246	0.00047338	NDUFA4, COX7A2, COX7C, UQCRQ
GOTERM_BP_DIRECT	GO:0042274~ribosomal small subunit biogenesis	3	0.0288184	0.000716771	RPS17, RPS7, RPS24
GOTERM_CC_DIRECT	GO:0005654~nucleoplasm	16	0.153698	0.000901735	POLR2G, ATP5F1, SNRPD2, CETN2, C14ORF166, RPS7, PFDN2, PSMA1, RPS17, THOC7, LSM3, SNRPF, RPS21, NHP2, RPS27A, RPS24
GOTERM_CC_DIRECT	GO:0015935~small ribosomal subunit	3	0.0288184	0.0017547	RPS21, RPS27A, RPS24
GOTERM_MF_DIRECT	GO:0004129~cytochrome-c oxidase activity	3	0.0288184	0.00251516	NDUFA4, COX7A2, COX7C
GOTERM_CC_DIRECT	GO:0031012~extracellular matrix	5	0.0480307	0.00469818	RPS17, ATP5O, ATP5A1, RPL12, RPS7
GOTERM_CC_DIRECT	GO:0043209~myelin sheath	4	0.0384246	0.00514685	ATP5F1, ATP5C1, ATP5A1, RPS27A
GOTERM_CC_DIRECT	GO:0045261~proton-transporting ATP synthase complex, catalytic core F(1)	2	0.0192123	0.00918755	ATP5C1, ATP5A1
GOTERM_MF_DIRECT	GO:0016887~ATPase activity	4	0.0384246	0.0105514	ATP5F1, ATP5C1, ATP5O, ATP5A1
GOTERM_CC_DIRECT	GO:0005925~focal adhesion	5	0.0480307	0.0122869	RPS17, RPL31, RPL10A, RPL12, RPS7
GOTERM_CC_DIRECT	GO:0005758~mitochondrial intermembrane space	3	0.0288184	0.0126106	TRIAP1, NDUFS5, STOML2
GOTERM_CC_DIRECT	GO:0005730~nucleolus	7	0.067243	0.0131225	PFDN2, NOL7, RPL10A, RPL12, NHP2, RPS27A, RPS7
GOTERM_CC_DIRECT	GO:0034715~pICln-Sm protein complex	2	0.0192123	0.0137504	SNRPD2, SNRPF
GOTERM_BP_DIRECT	GO:0000398~mRNA splicing, via spliceosome	4	0.0384246	0.0179212	POLR2G, SNRPD2, LSM3, SNRPF
GOTERM_MF_DIRECT	GO:0005515~protein binding	30	0.288184	0.0189933	RPL15, SNRPD2, STOML2, CETN2, C14ORF166, KARS, TRIAP1, RPL31, ATP5O, LSM3, RPL10A, RPL12, RPS27A, NDUFA4, CUTA, ATP5F1, MRPL9, RPL24, RPS7, PFDN2, PSMA1, SEC61B, PRDX6, PHB2, THOC7, PEBP1, SPCS1, ATP5A1, SNRPF, NHP2
GOTERM_CC_DIRECT	GO:0071013~catalytic step 2 spliceosome	3	0.0288184	0.0190412	SNRPD2, LSM3, SNRPF
GOTERM_BP_DIRECT	GO:0034101~erythrocyte homeostasis	2	0.0192123	0.0222921	RPS17, RPS24
GOTERM_CC_DIRECT	GO:0005687~U4 snRNP	2	0.0192123	0.0250679	SNRPD2, SNRPF
GOTERM_CC_DIRECT	GO:0034709~methylosome	2	0.0192123	0.0273161	SNRPD2, SNRPF
GOTERM_CC_DIRECT	GO:0005751~mitochondrial respiratory chain complex IV	2	0.0192123	0.0295593	NDUFA4, COX7C
GOTERM_CC_DIRECT	GO:0005732~small nucleolar ribonucleoprotein complex	2	0.0192123	0.0295593	SNRPF, NHP2
GOTERM_CC_DIRECT	GO:0015934~large ribosomal subunit	2	0.0192123	0.0317974	MRPL22, RPL10A
GOTERM_BP_DIRECT	GO:0000470~maturation of LSU-rRNA	2	0.0192123	0.0368832	RPL10A, NHP2
GOTERM_CC_DIRECT	GO:0034719~SMN-Sm protein complex	2	0.0192123	0.0384816	SNRPD2, SNRPF
GOTERM_CC_DIRECT	GO:0030532~small nuclear ribonucleoprotein complex	2	0.0192123	0.0384816	SNRPD2, SNRPF
GOTERM_CC_DIRECT	GO:0005759~mitochondrial matrix	4	0.0384246	0.0392837	ATP5F1, ATP5C1, ATP5A1, KARS
GOTERM_CC_DIRECT	GO:0005685~U1 snRNP	2	0.0192123	0.0429127	SNRPD2, SNRPF
GOTERM_BP_DIRECT	GO:0051170~nuclear import	2	0.0192123	0.0440988	SNRPD2, SNRPF
GOTERM_CC_DIRECT	GO:0005815~microtubule organizing center	3	0.0288184	0.0484495	JTB, C14ORF166, RPS7
GOTERM_BP_DIRECT	GO:0006123~mitochondrial electron transport, cytochrome c to oxygen	2	0.0192123	0.0488798	NDUFA4, COX7C
KEGG_PATHWAY	hsa03010:Ribosome	12	0.115274	1.60428e-11	MRPL22, RPS17, RPL31, RPL15, MRPL9, RPL24, RPL10A, RPL12, RPS21, RPS27A, RPS7, RPS24
KEGG_PATHWAY	hsa00190:Oxidative phosphorylation	9	0.0864553	1.46171e-07	NDUFA4, NDUFS5, COX7A2, COX7C, ATP5F1, ATP5C1, ATP5O, ATP5A1, UQCRQ
KEGG_PATHWAY	hsa05016:Huntington's disease	10	0.0960615	1.84185e-07	NDUFA4, POLR2G, NDUFS5, COX7A2, COX7C, ATP5F1, ATP5C1, ATP5O, ATP5A1, UQCRQ
KEGG_PATHWAY	hsa05012:Parkinson's disease	9	0.0864553	2.42975e-07	NDUFA4, NDUFS5, COX7A2, COX7C, ATP5F1, ATP5C1, ATP5O, ATP5A1, UQCRQ
KEGG_PATHWAY	hsa05010:Alzheimer's disease	9	0.0864553	8.83836e-07	NDUFA4, NDUFS5, COX7A2, COX7C, ATP5F1, ATP5C1, ATP5O, ATP5A1, UQCRQ
KEGG_PATHWAY	hsa04932:Non-alcoholic fatty liver disease (NAFLD)	5	0.0480307	0.00556381	NDUFA4, NDUFS5, COX7A2, COX7C, UQCRQ
KEGG_PATHWAY	hsa04260:Cardiac muscle contraction	3	0.0288184	0.0498282	COX7A2, COX7C, UQCRQ

## Sheet: Table S6
Table S6. GSEA analysis between low- and high- SRP14 phenotype in TCGA cohort using the c5 reference gene set.
NAME	SIZE	ES	NES	NOM p-val	FDR q-val	FWER p-val	RANK AT MAX	LEADING EDGE
GO_REGULATION_OF_ESTABLISHMENT_OF_PLANAR_POLARITY	108	0.62753	2.27596	<0.01	0.00162865	0.003	1118	tags=36%, list=6%, signal=38%
GO_REGULATION_OF_CELLULAR_AMINE_METABOLIC_PROCESS	72	0.720868	2.26074	<0.01	0.0017627	0.004	1118	tags=49%, list=6%, signal=52%
GO_REGULATION_OF_CELLULAR_AMINO_ACID_METABOLIC_PROCESS	57	0.773057	2.19926	<0.01	0.00601805	0.021	1118	tags=58%, list=6%, signal=62%
GO_ANAPHASE_PROMOTING_COMPLEX_DEPENDENT_CATABOLIC_PROCESS	80	0.743346	2.14234	<0.01	0.00603786	0.053	3018	tags=69%, list=17%, signal=83%
GO_POSITIVE_REGULATION_OF_CANONICAL_WNT_SIGNALING_PATHWAY	136	0.52554	2.14478	<0.01	0.00614911	0.05	1671	tags=29%, list=10%, signal=32%
GO_ENERGY_DERIVATION_BY_OXIDATION_OF_ORGANIC_COMPOUNDS	269	0.549519	2.13833	<0.01	0.00621156	0.059	3381	tags=46%, list=19%, signal=56%
GO_TUMOR_NECROSIS_FACTOR_MEDIATED_SIGNALING_PATHWAY	157	0.579652	2.14501	<0.01	0.00662212	0.05	2646	tags=39%, list=15%, signal=45%
GO_MORPHOGENESIS_OF_A_POLARIZED_EPITHELIUM	137	0.538984	2.14879	<0.01	0.00695582	0.048	1168	tags=30%, list=7%, signal=32%
GO_ORGANELLE_ENVELOPE_LUMEN	83	0.609464	2.13072	<0.01	0.00705405	0.068	3014	tags=53%, list=17%, signal=64%
GO_SCF_DEPENDENT_PROTEASOMAL_UBIQUITIN_DEPENDENT_PROTEIN_CATABOLIC_PROCESS	87	0.640522	2.21222	<0.01	0.00705546	0.02	1659	tags=45%, list=9%, signal=49%
GO_NON_CANONICAL_WNT_SIGNALING_PATHWAY	144	0.524086	2.14914	<0.01	0.00732961	0.047	1118	tags=28%, list=6%, signal=29%
GO_AMINE_METABOLIC_PROCESS	125	0.558573	2.15346	<0.01	0.00762308	0.045	2403	tags=38%, list=14%, signal=44%
GO_ENDOPEPTIDASE_COMPLEX	63	0.774466	2.16298	<0.01	0.00816035	0.04	1118	tags=56%, list=6%, signal=59%
GO_MITOCHONDRIAL_MEMBRANE_PART	197	0.648744	2.15699	<0.01	0.00826868	0.045	2253	tags=49%, list=13%, signal=56%
GO_PEPTIDASE_COMPLEX	85	0.710279	2.16851	<0.01	0.00869085	0.039	1118	tags=48%, list=6%, signal=51%
GO_CELLULAR_PROTEIN_COMPLEX_DISASSEMBLY	209	0.535047	2.0987	<0.01	0.00900055	0.11	2998	tags=44%, list=17%, signal=53%
GO_HEMATOPOIETIC_STEM_CELL_DIFFERENTIATION	77	0.657461	2.17087	<0.01	0.00909883	0.034	1118	tags=43%, list=6%, signal=46%
GO_ELECTRON_TRANSPORT_CHAIN	176	0.612375	2.09912	<0.01	0.00930005	0.11	2330	tags=47%, list=13%, signal=53%
GO_ANTIGEN_PROCESSING_AND_PRESENTATION_OF_PEPTIDE_ANTIGEN_VIA_MHC_CLASS_I	93	0.707724	2.11373	<0.01	0.00933228	0.089	2624	tags=60%, list=15%, signal=70%
GO_REGULATION_OF_CELLULAR_KETONE_METABOLIC_PROCESS	125	0.511007	2.09973	<0.01	0.0095202	0.108	1654	tags=30%, list=9%, signal=33%
GO_TRANSLATIONAL_ELONGATION	131	0.682172	2.10198	0.00393701	0.00959693	0.104	2515	tags=61%, list=14%, signal=71%
GO_REGULATION_OF_RELEASE_OF_CYTOCHROME_C_FROM_MITOCHONDRIA	47	0.617932	2.10347	<0.01	0.00967507	0.102	4013	tags=55%, list=23%, signal=72%
GO_OXIDOREDUCTASE_ACTIVITY_ACTING_ON_NAD_P_H	104	0.647208	2.1051	<0.01	0.00996254	0.1	2281	tags=47%, list=13%, signal=54%
GO_ANTIGEN_PROCESSING_AND_PRESENTATION_OF_EXOGENOUS_PEPTIDE_ANTIGEN_VIA_MHC_CLASS_I	77	0.749513	2.09149	<0.01	0.00998915	0.121	2624	tags=70%, list=15%, signal=82%
GO_REGULATION_OF_HEMATOPOIETIC_PROGENITOR_CELL_DIFFERENTIATION	81	0.616422	2.10672	<0.01	0.0101287	0.099	1118	tags=40%, list=6%, signal=42%
GO_MITOCHONDRIAL_PROTEIN_COMPLEX	237	0.698417	2.08633	0.0020284	0.0106288	0.127	2174	tags=58%, list=12%, signal=66%
GO_GENERATION_OF_PRECURSOR_METABOLITES_AND_ENERGY	463	0.474274	2.07329	<0.01	0.0116236	0.157	3381	tags=39%, list=19%, signal=47%
GO_CELLULAR_RESPIRATION	185	0.630585	2.07143	0.0020284	0.0116617	0.161	2337	tags=49%, list=13%, signal=56%
GO_MITOCHONDRIAL_TRANSLATIONAL_TERMINATION	89	0.771709	2.07959	<0.01	0.0117215	0.143	2120	tags=71%, list=12%, signal=80%
GO_REGULATION_OF_DNA_TEMPLATED_TRANSCRIPTION_IN_RESPONSE_TO_STRESS	118	0.59407	2.0739	<0.01	0.011865	0.155	2624	tags=47%, list=15%, signal=55%
GO_TRANSLATIONAL_TERMINATION	104	0.737472	2.07469	<0.01	0.0122741	0.155	2120	tags=64%, list=12%, signal=73%
GO_ORGANELLE_INNER_MEMBRANE	482	0.571888	2.06787	0.00201207	0.012283	0.171	2120	tags=41%, list=12%, signal=46%
GO_NEGATIVE_REGULATION_OF_CELL_CYCLE_G2_M_PHASE_TRANSITION	99	0.636266	2.06039	<0.01	0.0124772	0.186	1855	tags=41%, list=11%, signal=46%
GO_INTERLEUKIN_1_MEDIATED_SIGNALING_PATHWAY	98	0.640166	2.06136	<0.01	0.0125215	0.183	1974	tags=50%, list=11%, signal=56%
GO_ANTIGEN_PROCESSING_AND_PRESENTATION_OF_PEPTIDE_ANTIGEN	180	0.621376	2.064	<0.01	0.0126287	0.176	2661	tags=49%, list=15%, signal=57%
GO_INNER_MITOCHONDRIAL_MEMBRANE_PROTEIN_COMPLEX	110	0.723526	2.06137	<0.01	0.0128792	0.183	2065	tags=58%, list=12%, signal=66%
GO_PROTEASOMAL_UBIQUITIN_INDEPENDENT_PROTEIN_CATABOLIC_PROCESS	22	0.822847	2.0553	<0.01	0.0133862	0.203	1855	tags=68%, list=11%, signal=76%
GO_MITOCHONDRION_ORGANIZATION	486	0.492289	2.04651	<0.01	0.0134714	0.222	3395	tags=43%, list=19%, signal=52%
GO_ORGANELLAR_RIBOSOME	87	0.758724	2.04869	0.00200401	0.013632	0.219	2120	tags=70%, list=12%, signal=79%
GO_RESPONSE_TO_INTERLEUKIN_1	187	0.524987	2.04718	<0.01	0.0137124	0.221	2371	tags=36%, list=14%, signal=41%
GO_REGULATION_OF_STEM_CELL_DIFFERENTIATION	108	0.534881	2.04388	<0.01	0.0139028	0.235	1118	tags=30%, list=6%, signal=31%
GO_PROTEIN_CONTAINING_COMPLEX_DISASSEMBLY	315	0.485086	2.04888	0.00198807	0.0139203	0.219	4276	tags=50%, list=24%, signal=64%
GO_CELLULAR_KETONE_METABOLIC_PROCESS	179	0.474544	2.0512	<0.01	0.0139857	0.213	1926	tags=28%, list=11%, signal=32%
GO_POSITIVE_REGULATION_OF_RELEASE_OF_CYTOCHROME_C_FROM_MITOCHONDRIA	30	0.643714	2.04975	<0.01	0.0140549	0.216	4013	tags=57%, list=23%, signal=73%
GO_CELLULAR_METABOLIC_COMPOUND_SALVAGE	34	0.596775	2.03966	0.00192308	0.0145287	0.247	4007	tags=56%, list=23%, signal=72%
GO_ELECTRON_TRANSFER_ACTIVITY	107	0.589945	2.03317	<0.01	0.0158765	0.264	2281	tags=43%, list=13%, signal=49%
GO_ANTIGEN_PROCESSING_AND_PRESENTATION	213	0.59095	2.02992	<0.01	0.0163953	0.274	2661	tags=45%, list=15%, signal=52%
GO_CELLULAR_RESPONSE_TO_OXYGEN_LEVELS	212	0.497597	2.02621	<0.01	0.0172245	0.284	2497	tags=33%, list=14%, signal=39%
GO_U5_SNRNP	16	0.796236	2.0202	<0.01	0.0177862	0.304	2059	tags=69%, list=12%, signal=78%
GO_PROTEASOME_ACCESSORY_COMPLEX	24	0.865562	2.02236	<0.01	0.0178399	0.296	1118	tags=75%, list=6%, signal=80%
GO_INNATE_IMMUNE_RESPONSE_ACTIVATING_CELL_SURFACE_RECEPTOR_SIGNALING_PATHWAY	107	0.588836	2.0211	0.00197239	0.0179131	0.3	2002	tags=40%, list=11%, signal=45%
GO_OXIDOREDUCTASE_COMPLEX	105	0.653484	2.00932	0.00589391	0.0189942	0.337	2078	tags=50%, list=12%, signal=57%
GO_THREONINE_TYPE_PEPTIDASE_ACTIVITY	20	0.837815	2.0075	<0.01	0.0191499	0.34	1855	tags=75%, list=11%, signal=84%
GO_MITOCHONDRIAL_RESPIRATORY_CHAIN_COMPLEX_I	49	0.79974	2.01022	0.00195312	0.0191836	0.334	2065	tags=71%, list=12%, signal=81%
GO_PROTEIN_LOCALIZATION_TO_MITOCHONDRION	137	0.535262	2.00955	<0.01	0.0192069	0.336	3368	tags=50%, list=19%, signal=61%
GO_PROTEIN_TARGETING_TO_MITOCHONDRION	98	0.556588	2.0122	<0.01	0.0193032	0.331	2718	tags=45%, list=16%, signal=53%
GO_INTRINSIC_COMPONENT_OF_MITOCHONDRIAL_MEMBRANE	70	0.547484	2.01079	<0.01	0.0193798	0.333	2836	tags=44%, list=16%, signal=53%
GO_MITOCHONDRIAL_RESPIRATORY_CHAIN_COMPLEX_ASSEMBLY	94	0.710345	2.00447	<0.01	0.0194686	0.356	2065	tags=60%, list=12%, signal=67%
GO_RESPONSE_TO_INTERLEUKIN_12	48	0.611569	2.01428	<0.01	0.0195033	0.324	2944	tags=48%, list=17%, signal=57%
GO_POSITIVE_REGULATION_OF_PROTEIN_DEPHOSPHORYLATION	41	0.576148	2.01288	<0.01	0.019553	0.329	3130	tags=46%, list=18%, signal=56%
GO_SPLICEOSOMAL_TRI_SNRNP_COMPLEX	31	0.771985	2.00452	<0.01	0.0197545	0.356	2152	tags=68%, list=12%, signal=77%
GO_NEGATIVE_REGULATION_OF_INTRINSIC_APOPTOTIC_SIGNALING_PATHWAY	90	0.52357	2.00041	<0.01	0.0199174	0.373	3103	tags=40%, list=18%, signal=48%
GO_REGULATION_OF_MITOCHONDRIAL_MEMBRANE_POTENTIAL	63	0.526598	1.99895	<0.01	0.0199873	0.376	2575	tags=40%, list=15%, signal=46%
GO_ORGANELLAR_LARGE_RIBOSOMAL_SUBUNIT	57	0.752117	2.00144	0.00197239	0.0200393	0.37	2120	tags=72%, list=12%, signal=82%
GO_NADH_DEHYDROGENASE_COMPLEX_ASSEMBLY	62	0.747737	1.99561	0.00198807	0.0207331	0.385	2065	tags=68%, list=12%, signal=77%
GO_RESPIRASOME	92	0.749329	1.99422	0.002	0.0209702	0.391	2065	tags=64%, list=12%, signal=72%
GO_FICOLIN_1_RICH_GRANULE	123	0.641337	1.99083	<0.01	0.0217782	0.399	3943	tags=67%, list=23%, signal=86%
GO_NEGATIVE_REGULATION_OF_MITOCHONDRION_ORGANIZATION	48	0.564368	1.98306	<0.01	0.0236703	0.428	3152	tags=46%, list=18%, signal=56%
GO_MITOCHONDRIAL_ELECTRON_TRANSPORT_NADH_TO_UBIQUINONE	52	0.787756	1.98373	0.0019802	0.0238341	0.427	2078	tags=69%, list=12%, signal=78%
GO_PROTEASOME_CORE_COMPLEX	19	0.884107	1.9809	<0.01	0.0243299	0.436	1855	tags=84%, list=11%, signal=94%
GO_RELEASE_OF_CYTOCHROME_C_FROM_MITOCHONDRIA	57	0.570698	1.97506	<0.01	0.0253003	0.46	4013	tags=53%, list=23%, signal=68%
GO_RESPIRATORY_ELECTRON_TRANSPORT_CHAIN	111	0.702435	1.97724	0.006	0.0253463	0.452	2078	tags=58%, list=12%, signal=65%
GO_NEGATIVE_REGULATION_OF_UBIQUITIN_PROTEIN_TRANSFERASE_ACTIVITY	16	0.720782	1.97537	0.00198413	0.0255672	0.459	2531	tags=50%, list=14%, signal=58%
GO_OXIDOREDUCTASE_ACTIVITY_ACTING_ON_NAD_P_H_QUINONE_OR_SIMILAR_COMPOUND_AS_ACCEPTOR	59	0.715398	1.97158	0.00595238	0.0262459	0.467	2065	tags=56%, list=12%, signal=63%
GO_RESPIRATORY_CHAIN_COMPLEX	79	0.757683	1.97021	0.0039604	0.0263592	0.469	2065	tags=66%, list=12%, signal=74%
GO_MITOCHONDRIAL_TRANSPORT	229	0.483611	1.96779	<0.01	0.0266971	0.481	2718	tags=38%, list=16%, signal=45%
GO_OXIDATIVE_PHOSPHORYLATION	119	0.702052	1.96849	0.00604839	0.0267366	0.477	2078	tags=58%, list=12%, signal=65%
GO_POSITIVE_REGULATION_OF_WNT_SIGNALING_PATHWAY	166	0.465296	1.96379	<0.01	0.0276576	0.493	1671	tags=25%, list=10%, signal=28%
GO_APOPTOTIC_MITOCHONDRIAL_CHANGES	114	0.499134	1.96424	<0.01	0.0278813	0.492	4022	tags=48%, list=23%, signal=62%
GO_REGULATION_OF_INTRINSIC_APOPTOTIC_SIGNALING_PATHWAY	148	0.496212	1.95683	<0.01	0.0301813	0.514	3869	tags=43%, list=22%, signal=54%
GO_MITOCHONDRIAL_MEMBRANE_ORGANIZATION	108	0.53917	1.95465	0.00200401	0.0308235	0.521	3368	tags=51%, list=19%, signal=63%
GO_INTRINSIC_COMPONENT_OF_ENDOPLASMIC_RETICULUM_MEMBRANE	149	0.505432	1.95357	<0.01	0.0308731	0.524	3878	tags=46%, list=22%, signal=59%
GO_MAINTENANCE_OF_PROTEIN_LOCATION_IN_NUCLEUS	22	0.569335	1.94656	<0.01	0.0322421	0.546	1298	tags=27%, list=7%, signal=29%
GO_MITOCHONDRIAL_TRANSLATION	135	0.662442	1.94865	0.00806452	0.0323654	0.538	2337	tags=53%, list=13%, signal=60%
GO_REGULATION_OF_VIRAL_TRANSCRIPTION	64	0.550909	1.94697	<0.01	0.0324128	0.545	2738	tags=42%, list=16%, signal=50%
GO_REGULATION_OF_MORPHOGENESIS_OF_AN_EPITHELIUM	172	0.485007	1.94782	<0.01	0.032417	0.541	1119	tags=24%, list=6%, signal=26%
GO_MACROMOLECULE_TRANSMEMBRANE_TRANSPORTER_ACTIVITY	23	0.657053	1.94099	0.00404858	0.0342027	0.561	2085	tags=57%, list=12%, signal=64%
GO_ATP_SYNTHESIS_COUPLED_ELECTRON_TRANSPORT	92	0.740441	1.94109	0.00399202	0.0345813	0.561	2078	tags=65%, list=12%, signal=74%
GO_U2_TYPE_SPLICEOSOMAL_COMPLEX	81	0.63977	1.93604	<0.01	0.0361283	0.578	2408	tags=57%, list=14%, signal=66%
GO_CYTOSOLIC_PART	235	0.56318	1.93301	0.0286885	0.0369835	0.586	3840	tags=59%, list=22%, signal=74%
GO_SM_LIKE_PROTEIN_FAMILY_COMPLEX	73	0.643758	1.9239	0.00403226	0.0393849	0.618	3270	tags=63%, list=19%, signal=77%
GO_REGULATION_OF_MITOCHONDRION_ORGANIZATION	170	0.459361	1.9264	<0.01	0.039413	0.607	3152	tags=38%, list=18%, signal=45%
GO_PROTEIN_DISULFIDE_OXIDOREDUCTASE_ACTIVITY	22	0.634419	1.9253	<0.01	0.0395057	0.613	2703	tags=55%, list=15%, signal=64%
GO_ORGANELLAR_SMALL_RIBOSOMAL_SUBUNIT	28	0.787148	1.92276	0.00198413	0.0395814	0.622	2118	tags=71%, list=12%, signal=81%
GO_MITOCHONDRIAL_GENE_EXPRESSION	160	0.626644	1.92395	0.0121704	0.0397622	0.618	2120	tags=46%, list=12%, signal=52%
GO_FC_EPSILON_RECEPTOR_SIGNALING_PATHWAY	110	0.545503	1.92014	0.00592885	0.0399095	0.628	1903	tags=39%, list=11%, signal=44%
GO_HEMATOPOIETIC_PROGENITOR_CELL_DIFFERENTIATION	154	0.44531	1.92052	0.00197239	0.0401668	0.627	1119	tags=23%, list=6%, signal=25%
GO_NADH_DEHYDROGENASE_ACTIVITY	46	0.773911	1.91679	0.00393701	0.0403221	0.638	2065	tags=65%, list=12%, signal=74%
GO_DISULFIDE_OXIDOREDUCTASE_ACTIVITY	39	0.606732	1.91797	<0.01	0.0404789	0.637	3046	tags=51%, list=17%, signal=62%
GO_AEROBIC_RESPIRATION	85	0.61163	1.91706	0.0100604	0.0405026	0.638	3898	tags=64%, list=22%, signal=81%
GO_POSITIVE_REGULATION_OF_VIRAL_PROCESS	102	0.500668	1.91221	0.00199203	0.0424371	0.655	3004	tags=39%, list=17%, signal=47%
GO_NEGATIVE_REGULATION_OF_WNT_SIGNALING_PATHWAY	193	0.443131	1.90856	<0.01	0.0439625	0.669	1118	tags=20%, list=6%, signal=21%
GO_DICARBOXYLIC_ACID_METABOLIC_PROCESS	59	0.528607	1.90495	0.00581395	0.0447082	0.68	4355	tags=49%, list=25%, signal=65%
GO_PROTEIN_INSERTION_INTO_MEMBRANE	60	0.547037	1.90537	0.00195312	0.0447559	0.68	3525	tags=53%, list=20%, signal=67%
GO_OXIDOREDUCTASE_ACTIVITY_ACTING_ON_A_SULFUR_GROUP_OF_DONORS	57	0.58759	1.90544	<0.01	0.0451549	0.68	3627	tags=54%, list=21%, signal=68%
GO_MAINTENANCE_OF_PROTEIN_LOCALIZATION_IN_ORGANELLE	39	0.530853	1.89859	<0.01	0.0476203	0.7	3005	tags=46%, list=17%, signal=56%
GO_VESICLE_LUMEN	320	0.499356	1.8958	0.0020284	0.0487462	0.711	4023	tags=48%, list=23%, signal=61%
GO_MITOCHONDRIAL_MATRIX	451	0.502185	1.89415	0.00798403	0.0492003	0.716	3805	tags=47%, list=22%, signal=59%
GO_NUCLEOSIDE_MONOPHOSPHATE_BIOSYNTHETIC_PROCESS	44	0.585716	1.89306	0.00197628	0.0493328	0.721	3780	tags=50%, list=22%, signal=64%
GO_RESPONSE_TO_TUMOR_NECROSIS_FACTOR	285	0.454603	1.89085	<0.01	0.0502653	0.73	2646	tags=28%, list=15%, signal=33%
GO_REGULATION_OF_UBIQUITIN_PROTEIN_TRANSFERASE_ACTIVITY	49	0.533633	1.88398	0.00396825	0.0538158	0.75	2943	tags=41%, list=17%, signal=49%
GO_ESTABLISHMENT_OF_PROTEIN_LOCALIZATION_TO_MEMBRANE	315	0.490728	1.88256	0.039604	0.0542249	0.754	3102	tags=45%, list=18%, signal=54%
GO_RIBOSOME	224	0.676059	1.87884	0.0204499	0.0553156	0.77	3075	tags=67%, list=18%, signal=80%
GO_IRON_SULFUR_CLUSTER_ASSEMBLY	18	0.685526	1.8779	<0.01	0.0553698	0.774	3152	tags=67%, list=18%, signal=81%
GO_RESPONSE_TO_HYDROGEN_PEROXIDE	132	0.45178	1.8789	<0.01	0.0557752	0.77	3806	tags=38%, list=22%, signal=48%
GO_COFACTOR_METABOLIC_PROCESS	417	0.408374	1.87906	0.0019802	0.0561799	0.77	5239	tags=50%, list=30%, signal=70%
GO_U12_TYPE_SPLICEOSOMAL_COMPLEX	26	0.721552	1.87517	<0.01	0.0567163	0.784	1601	tags=62%, list=9%, signal=68%
GO_PRECATALYTIC_SPLICEOSOME	44	0.715716	1.87312	0.00403226	0.0576481	0.789	2408	tags=68%, list=14%, signal=79%
GO_NEGATIVE_REGULATION_OF_ENDOPLASMIC_RETICULUM_STRESS_INDUCED_INTRINSIC_APOPTOTIC_SIGNALING_PATHWAY	18	0.678028	1.87	0.00410678	0.0591174	0.795	1411	tags=44%, list=8%, signal=48%
GO_CYTOKINETIC_PROCESS	38	0.584377	1.86569	0.00403226	0.0612743	0.802	4402	tags=50%, list=25%, signal=67%
GO_MITOCHONDRIAL_OUTER_MEMBRANE_PERMEABILIZATION	52	0.539288	1.86606	0.00392927	0.0615338	0.802	3368	tags=52%, list=19%, signal=64%
GO_MITOCHONDRIAL_RESPIRATORY_CHAIN_COMPLEX_IV_ASSEMBLY	20	0.70319	1.86305	0.00601202	0.0627773	0.809	1472	tags=60%, list=8%, signal=65%
GO_VIRAL_GENE_EXPRESSION	190	0.62372	1.85943	0.0430328	0.0646926	0.815	3075	tags=58%, list=18%, signal=70%
GO_U2_TYPE_CATALYTIC_STEP_2_SPLICEOSOME	30	0.703905	1.85117	0.0019685	0.0655922	0.835	2990	tags=67%, list=17%, signal=80%
GO_PROTEIN_TARGETING	410	0.465541	1.8519	0.0308642	0.0656295	0.832	3075	tags=44%, list=18%, signal=52%
GO_REGULATION_OF_SMALL_MOLECULE_METABOLIC_PROCESS	313	0.380989	1.85196	<0.01	0.0660822	0.832	2420	tags=24%, list=14%, signal=28%
GO_AZUROPHIL_GRANULE	148	0.583751	1.85367	0.00965251	0.0663664	0.828	4526	tags=61%, list=26%, signal=82%
GO_CYTOCHROME_COMPLEX_ASSEMBLY	35	0.646777	1.85223	0.00792079	0.0663837	0.831	1472	tags=49%, list=8%, signal=53%
GO_OUTER_MITOCHONDRIAL_MEMBRANE_PROTEIN_COMPLEX	16	0.654027	1.85629	0.00585938	0.0665013	0.822	2497	tags=50%, list=14%, signal=58%
GO_INTRINSIC_APOPTOTIC_SIGNALING_PATHWAY	271	0.420668	1.85487	<0.01	0.066581	0.826	4064	tags=39%, list=23%, signal=50%
GO_INNER_MITOCHONDRIAL_MEMBRANE_ORGANIZATION	29	0.680572	1.85266	0.00201613	0.0666169	0.831	2577	tags=59%, list=15%, signal=69%
GO_AZUROPHIL_GRANULE_LUMEN	85	0.602655	1.85384	0.00788955	0.0667567	0.828	4453	tags=65%, list=25%, signal=86%
GO_REGULATION_OF_MITOCHONDRIAL_OUTER_MEMBRANE_PERMEABILIZATION_INVOLVED_IN_APOPTOTIC_SIGNALING_PATHWAY	43	0.560124	1.85495	0.00200401	0.0670555	0.825	3368	tags=56%, list=19%, signal=69%
GO_PROTEIN_INSERTION_INTO_MITOCHONDRIAL_MEMBRANE	46	0.568472	1.84779	0.00387597	0.0675999	0.843	3368	tags=57%, list=19%, signal=70%
GO_MONOSACCHARIDE_BIOSYNTHETIC_PROCESS	85	0.470098	1.84524	<0.01	0.0685497	0.848	3506	tags=41%, list=20%, signal=51%
GO_ANAPHASE_PROMOTING_COMPLEX	21	0.61742	1.84582	0.00399202	0.0686231	0.847	1907	tags=38%, list=11%, signal=43%
GO_INTRINSIC_COMPONENT_OF_ORGANELLE_MEMBRANE	363	0.406926	1.84361	<0.01	0.0691775	0.849	3878	tags=37%, list=22%, signal=46%
GO_RESPIRATORY_CHAIN_COMPLEX_IV_ASSEMBLY	25	0.676748	1.84101	0.00798403	0.0706314	0.855	1472	tags=52%, list=8%, signal=57%
GO_U2_SNRNP	19	0.796044	1.84015	<0.01	0.0707982	0.855	1886	tags=79%, list=11%, signal=88%
GO_NIK_NF_KAPPAB_SIGNALING	156	0.486088	1.83326	0.00203252	0.0758311	0.867	2242	tags=33%, list=13%, signal=37%
GO_POSITIVE_REGULATION_OF_MEMBRANE_PERMEABILITY	59	0.51037	1.8307	0.00393701	0.0761196	0.873	3102	tags=47%, list=18%, signal=57%
GO_CATALYTIC_STEP_2_SPLICEOSOME	84	0.609991	1.83141	0.00773694	0.0761785	0.871	4307	tags=65%, list=25%, signal=86%
GO_TRANSCRIPTION_COUPLED_NUCLEOTIDE_EXCISION_REPAIR	73	0.537486	1.83142	0.00401606	0.0767004	0.871	3882	tags=60%, list=22%, signal=77%
GO_DISORDERED_DOMAIN_SPECIFIC_BINDING	29	0.562039	1.82886	0.00394477	0.0771414	0.876	3810	tags=52%, list=22%, signal=66%
GO_REGULATION_OF_PROTEIN_MODIFICATION_BY_SMALL_PROTEIN_CONJUGATION_OR_REMOVAL	208	0.427626	1.82677	<0.01	0.0781753	0.878	3953	tags=40%, list=23%, signal=52%
GO_CELL_REDOX_HOMEOSTASIS	74	0.507795	1.82532	0.00790514	0.0783184	0.878	4106	tags=53%, list=23%, signal=69%
GO_TRANSLESION_SYNTHESIS	41	0.565034	1.82473	0.0038835	0.0783751	0.879	2839	tags=54%, list=16%, signal=64%
GO_RIBOSOMAL_SUBUNIT	186	0.715839	1.82587	0.028866	0.0784371	0.878	3075	tags=75%, list=18%, signal=90%
GO_STRUCTURAL_CONSTITUENT_OF_RIBOSOME	155	0.755358	1.82273	0.0206612	0.0795958	0.882	3075	tags=81%, list=18%, signal=98%
GO_ESTABLISHMENT_OF_PROTEIN_LOCALIZATION_TO_MITOCHONDRIAL_MEMBRANE	18	0.728168	1.81985	0.00401606	0.0796719	0.889	1796	tags=61%, list=10%, signal=68%
GO_REGULATION_OF_PROTEASOMAL_PROTEIN_CATABOLIC_PROCESS	177	0.418981	1.82034	<0.01	0.0798351	0.888	3646	tags=38%, list=21%, signal=47%
GO_ERROR_FREE_TRANSLESION_SYNTHESIS	19	0.718017	1.82064	<0.01	0.0800999	0.888	1921	tags=63%, list=11%, signal=71%
GO_2_IRON_2_SULFUR_CLUSTER_BINDING	21	0.675589	1.81889	0.00204918	0.0801341	0.891	3182	tags=67%, list=18%, signal=81%
GO_RNA_CATABOLIC_PROCESS	373	0.507832	1.82127	0.0244898	0.0801568	0.887	3701	tags=51%, list=21%, signal=63%
GO_NUCLEOSIDE_TRIPHOSPHATE_BIOSYNTHETIC_PROCESS	55	0.52098	1.81506	0.00814664	0.0816716	0.894	4032	tags=51%, list=23%, signal=66%
GO_POSITIVE_REGULATION_OF_DEPHOSPHORYLATION	53	0.487174	1.81535	<0.01	0.0819047	0.893	3130	tags=40%, list=18%, signal=48%
GO_PROTEIN_FOLDING	207	0.467164	1.8158	0.00994036	0.0821055	0.892	3992	tags=46%, list=23%, signal=59%
GO_INTRINSIC_COMPONENT_OF_MITOCHONDRIAL_INNER_MEMBRANE	41	0.579006	1.81388	0.0100604	0.0821438	0.896	2836	tags=49%, list=16%, signal=58%
GO_MITOTIC_CYTOKINETIC_PROCESS	23	0.648355	1.81294	0.0083682	0.0824276	0.898	4771	tags=61%, list=27%, signal=84%
GO_INTRINSIC_APOPTOTIC_SIGNALING_PATHWAY_IN_RESPONSE_TO_ENDOPLASMIC_RETICULUM_STRESS	58	0.500197	1.80048	0.00203252	0.086916	0.915	2847	tags=36%, list=16%, signal=43%
GO_CIS_TRANS_ISOMERASE_ACTIVITY	37	0.534635	1.80085	0.00803213	0.0870653	0.914	1428	tags=32%, list=8%, signal=35%
GO_NEGATIVE_REGULATION_OF_OXIDATIVE_STRESS_INDUCED_INTRINSIC_APOPTOTIC_SIGNALING_PATHWAY	17	0.601923	1.80098	0.00401606	0.0874499	0.914	3390	tags=53%, list=19%, signal=66%
GO_COPI_COATED_VESICLE	24	0.660483	1.80548	0.011976	0.0875457	0.909	3879	tags=71%, list=22%, signal=91%
GO_NAD_BINDING	54	0.511161	1.80416	0.00785855	0.0876243	0.911	3726	tags=50%, list=21%, signal=63%
GO_VACUOLAR_LUMEN	159	0.519738	1.80467	0.00808081	0.0877256	0.91	4536	tags=55%, list=26%, signal=74%
GO_COPI_COATED_VESICLE_MEMBRANE	17	0.713069	1.80099	0.0101215	0.0879559	0.914	3879	tags=76%, list=22%, signal=98%
GO_PROTEIN_PEPTIDYL_PROLYL_ISOMERIZATION	36	0.534254	1.79853	0.00808081	0.0879939	0.919	1428	tags=33%, list=8%, signal=36%
GO_RESPONSE_TO_OXYGEN_LEVELS	367	0.396287	1.80251	<0.01	0.0881004	0.911	2640	tags=28%, list=15%, signal=32%
GO_OXIDOREDUCTASE_ACTIVITY_ACTING_ON_A_HEME_GROUP_OF_DONORS	26	0.699841	1.80283	0.015873	0.0883969	0.911	1239	tags=50%, list=7%, signal=54%
GO_PROTEIN_EXIT_FROM_ENDOPLASMIC_RETICULUM	43	0.535657	1.801	0.00796813	0.0884601	0.914	4526	tags=60%, list=26%, signal=81%
GO_RNA_SPLICING_VIA_ENDONUCLEOLYTIC_CLEAVAGE_AND_LIGATION	15	0.612694	1.80116	0.00813008	0.0887705	0.914	3661	tags=60%, list=21%, signal=76%
GO_POSITIVE_REGULATION_OF_PROTEIN_MODIFICATION_BY_SMALL_PROTEIN_CONJUGATION_OR_REMOVAL	122	0.427305	1.79622	<0.01	0.0889558	0.921	4462	tags=43%, list=25%, signal=57%
GO_PROTON_TRANSMEMBRANE_TRANSPORT	133	0.448196	1.79665	0.00402414	0.0891132	0.92	2024	tags=29%, list=12%, signal=32%
GO_REGULATION_OF_SYMBIOSIS_ENCOMPASSING_MUTUALISM_THROUGH_PARASITISM	215	0.412762	1.78926	0.00401606	0.0902224	0.927	3903	tags=37%, list=22%, signal=47%
GO_VIRION_ASSEMBLY	38	0.578065	1.78851	0.00843882	0.0904415	0.927	3917	tags=53%, list=22%, signal=68%
GO_INTRINSIC_APOPTOTIC_SIGNALING_PATHWAY_IN_RESPONSE_TO_DNA_DAMAGE	100	0.427178	1.79373	<0.01	0.0905159	0.924	4734	tags=49%, list=27%, signal=67%
GO_INTRINSIC_APOPTOTIC_SIGNALING_PATHWAY_IN_RESPONSE_TO_DNA_DAMAGE_BY_P53_CLASS_MEDIATOR	43	0.51609	1.78941	0.0102669	0.0906235	0.927	3841	tags=51%, list=22%, signal=65%
GO_NEGATIVE_REGULATION_OF_PROTEIN_MODIFICATION_BY_SMALL_PROTEIN_CONJUGATION_OR_REMOVAL	76	0.474209	1.79002	<0.01	0.0906498	0.927	2910	tags=38%, list=17%, signal=46%
GO_GLUTATHIONE_METABOLIC_PROCESS	34	0.543523	1.78774	0.00808081	0.090669	0.928	5551	tags=68%, list=32%, signal=99%
GO_SMALL_RIBOSOMAL_SUBUNIT	72	0.71687	1.79287	0.0292887	0.0907299	0.925	3142	tags=75%, list=18%, signal=91%
GO_TRNA_5_END_PROCESSING	16	0.70779	1.79036	0.0154143	0.0908365	0.926	3030	tags=63%, list=17%, signal=76%
GO_NEGATIVE_REGULATION_OF_RESPONSE_TO_ENDOPLASMIC_RETICULUM_STRESS	42	0.563692	1.79162	0.00614754	0.0908656	0.926	4891	tags=60%, list=28%, signal=82%
GO_NEGATIVE_REGULATION_OF_CELL_CYCLE_PHASE_TRANSITION	229	0.46544	1.7909	0.0040404	0.090905	0.926	3160	tags=37%, list=18%, signal=45%
GO_NEGATIVE_REGULATION_OF_RELEASE_OF_CYTOCHROME_C_FROM_MITOCHONDRIA	18	0.649134	1.78686	0.00411523	0.0909195	0.93	3152	tags=56%, list=18%, signal=68%
GO_MOVEMENT_IN_ENVIRONMENT_OF_OTHER_ORGANISM_INVOLVED_IN_SYMBIOTIC_INTERACTION	35	0.534317	1.79173	0.0101833	0.0912523	0.926	3862	tags=43%, list=22%, signal=55%
GO_REGULATION_OF_MITOCHONDRIAL_MEMBRANE_PERMEABILITY_INVOLVED_IN_APOPTOTIC_PROCESS	58	0.495861	1.78366	0.00787402	0.0928894	0.933	3102	tags=47%, list=18%, signal=56%
GO_NUCLEOSIDE_PHOSPHATE_BIOSYNTHETIC_PROCESS	249	0.391842	1.78388	0.00194175	0.0931681	0.933	3908	tags=37%, list=22%, signal=47%
GO_REGULATION_OF_CYSTEINE_TYPE_ENDOPEPTIDASE_ACTIVITY_INVOLVED_IN_APOPTOTIC_SIGNALING_PATHWAY	17	0.611335	1.78268	0.00814664	0.0932539	0.933	3869	tags=47%, list=22%, signal=60%
GO_LARGE_RIBOSOMAL_SUBUNIT	116	0.713372	1.78225	0.028866	0.093266	0.933	2727	tags=72%, list=16%, signal=85%
GO_POSITIVE_REGULATION_OF_REACTIVE_OXYGEN_SPECIES_METABOLIC_PROCESS	43	0.547559	1.78159	0.00823045	0.0933601	0.934	2834	tags=42%, list=16%, signal=50%
GO_SPLICEOSOMAL_COMPLEX	170	0.545318	1.77773	0.0160321	0.0956992	0.938	4041	tags=57%, list=23%, signal=73%
GO_ENDOPLASMIC_RETICULUM_TO_CYTOSOL_TRANSPORT	28	0.585316	1.77812	0.00782779	0.0958007	0.938	4458	tags=64%, list=25%, signal=86%
GO_FC_RECEPTOR_SIGNALING_PATHWAY	177	0.501392	1.77857	0.010142	0.0958853	0.938	1903	tags=34%, list=11%, signal=38%
GO_T_CELL_RECEPTOR_SIGNALING_PATHWAY	186	0.454246	1.77477	0.0117188	0.0967288	0.942	2856	tags=33%, list=16%, signal=39%
GO_NUCLEOTIDE_EXCISION_REPAIR_DNA_DAMAGE_RECOGNITION	23	0.641978	1.7749	0.0101626	0.0970942	0.942	3726	tags=70%, list=21%, signal=88%
GO_CRISTAE_FORMATION	16	0.694437	1.77352	0.00402414	0.0972867	0.944	2577	tags=56%, list=15%, signal=66%
GO_MODULATION_OF_TRANSCRIPTION_IN_OTHER_ORGANISM_INVOLVED_IN_SYMBIOTIC_INTERACTION	28	0.545844	1.77508	0.0119048	0.0974725	0.942	2480	tags=36%, list=14%, signal=42%
GO_PROTEIN_IMPORT_INTO_MITOCHONDRIAL_MATRIX	19	0.648305	1.77212	0.0241449	0.0981708	0.946	1431	tags=53%, list=8%, signal=57%
GO_NUCLEOTIDE_EXCISION_REPAIR	107	0.46022	1.7715	0.0116959	0.0981944	0.947	3882	tags=48%, list=22%, signal=61%
GO_REGULATION_OF_CELLULAR_PROTEIN_CATABOLIC_PROCESS	235	0.397758	1.77037	<0.01	0.098226	0.948	3708	tags=37%, list=21%, signal=47%
GO_UNFOLDED_PROTEIN_BINDING	116	0.510792	1.77079	0.0182927	0.0983559	0.947	4458	tags=56%, list=25%, signal=75%
GO_PROTEASOMAL_PROTEIN_CATABOLIC_PROCESS	452	0.394223	1.76353	0.0020284	0.101906	0.951	3018	tags=31%, list=17%, signal=37%
GO_MITOCHONDRIAL_TRANSMEMBRANE_TRANSPORT	76	0.478434	1.76218	0.0199601	0.102205	0.952	2652	tags=37%, list=15%, signal=43%
GO_REGULATION_OF_APOPTOTIC_SIGNALING_PATHWAY	372	0.384362	1.76364	<0.01	0.102322	0.951	3869	tags=35%, list=22%, signal=44%
GO_NUCLEAR_UBIQUITIN_LIGASE_COMPLEX	43	0.494422	1.76146	0.0100806	0.102372	0.952	2943	tags=37%, list=17%, signal=45%
GO_TRICARBOXYLIC_ACID_CYCLE	33	0.641636	1.7624	0.0221774	0.10249	0.952	3867	tags=67%, list=22%, signal=85%
GO_RRNA_BINDING	62	0.62712	1.7607	0.0329218	0.102591	0.953	4041	tags=65%, list=23%, signal=84%
GO_INTRINSIC_APOPTOTIC_SIGNALING_PATHWAY_BY_P53_CLASS_MEDIATOR	74	0.449317	1.76375	0.00608519	0.102732	0.951	3841	tags=45%, list=22%, signal=57%
GO_REGULATION_OF_PROTEIN_HOMODIMERIZATION_ACTIVITY	20	0.546979	1.76412	0.0039604	0.102917	0.951	1488	tags=30%, list=9%, signal=33%
GO_NUCLEOSIDE_SALVAGE	16	0.623227	1.75755	0.00591716	0.105016	0.957	3608	tags=63%, list=21%, signal=79%
GO_GLYCOLYTIC_PROCESS_THROUGH_FRUCTOSE_6_PHOSPHATE	25	0.613343	1.75588	0.0118343	0.106123	0.958	3610	tags=64%, list=21%, signal=81%
GO_ROUGH_ENDOPLASMIC_RETICULUM_MEMBRANE	26	0.629283	1.75452	0.012931	0.106919	0.958	3540	tags=69%, list=20%, signal=87%
GO_REGULATION_OF_CELLULAR_RESPIRATION	27	0.51048	1.75228	0.0135659	0.107626	0.958	3033	tags=41%, list=17%, signal=49%
GO_COFACTOR_BIOSYNTHETIC_PROCESS	204	0.412544	1.75276	0.00604839	0.107684	0.958	5068	tags=50%, list=29%, signal=70%
GO_REGULATION_OF_CELL_CYCLE_G2_M_PHASE_TRANSITION	207	0.466946	1.75283	0.00801603	0.108084	0.958	3018	tags=37%, list=17%, signal=44%
GO_METAL_CLUSTER_BINDING	61	0.485338	1.75017	0.0060241	0.10938	0.958	3336	tags=44%, list=19%, signal=54%
GO_PEPTIDE_METABOLIC_PROCESS	98	0.419619	1.74894	<0.01	0.110073	0.959	2948	tags=32%, list=17%, signal=38%
GO_POSITIVE_REGULATION_OF_APOPTOTIC_SIGNALING_PATHWAY	165	0.407209	1.74711	0.004	0.11086	0.96	3869	tags=36%, list=22%, signal=45%
GO_APOPTOTIC_PROCESS_INVOLVED_IN_MORPHOGENESIS	21	0.588963	1.74758	0.0038835	0.110926	0.96	2467	tags=29%, list=14%, signal=33%
GO_NONRIBOSOMAL_PEPTIDE_BIOSYNTHETIC_PROCESS	18	0.568648	1.74631	0.0175439	0.111276	0.962	4355	tags=67%, list=25%, signal=89%
GO_REGULATION_OF_MEMBRANE_PERMEABILITY	75	0.457495	1.74366	0.00197239	0.111532	0.966	3102	tags=40%, list=18%, signal=48%
GO_POSITIVE_REGULATION_OF_MITOCHONDRION_ORGANIZATION	112	0.422721	1.74435	0.00598802	0.111775	0.964	3102	tags=35%, list=18%, signal=42%
GO_POSITIVE_REGULATION_OF_VIRAL_TRANSCRIPTION	41	0.555981	1.74517	0.0155642	0.111949	0.964	2541	tags=41%, list=15%, signal=48%
GO_UBIQUITIN_PROTEIN_TRANSFERASE_REGULATOR_ACTIVITY	17	0.642305	1.74373	0.0124481	0.111953	0.966	2531	tags=53%, list=14%, signal=62%
GO_CYTOCHROME_COMPLEX	28	0.708348	1.74436	0.0283976	0.112267	0.964	1385	tags=54%, list=8%, signal=58%
GO_PYRIDINE_CONTAINING_COMPOUND_METABOLIC_PROCESS	40	0.512576	1.74012	0.0118812	0.114479	0.969	3372	tags=43%, list=19%, signal=53%
GO_RIBOSE_PHOSPHATE_BIOSYNTHETIC_PROCESS	164	0.401418	1.73956	0.00198413	0.114597	0.969	3908	tags=37%, list=22%, signal=47%
GO_RIBOSOMAL_SMALL_SUBUNIT_ASSEMBLY	17	0.751664	1.73852	0.0238095	0.114683	0.969	2827	tags=76%, list=16%, signal=91%
GO_SUBSTANTIA_NIGRA_DEVELOPMENT	40	0.524527	1.73793	0.00795229	0.114823	0.969	893	tags=33%, list=5%, signal=34%
GO_CELLULAR_AMINO_ACID_METABOLIC_PROCESS	276	0.421234	1.73858	0.00403226	0.115127	0.969	2859	tags=29%, list=16%, signal=35%
GO_PROTEIN_REFOLDING	35	0.564145	1.7362	0.022449	0.115787	0.97	5168	tags=71%, list=30%, signal=101%
GO_COP9_SIGNALOSOME	34	0.520496	1.73639	0.016	0.116106	0.97	3632	tags=56%, list=21%, signal=70%
GO_NEGATIVE_REGULATION_OF_MITOTIC_CELL_CYCLE	298	0.411234	1.73418	0.00400802	0.116334	0.972	3160	tags=33%, list=18%, signal=40%
GO_RESPIRATORY_BURST	29	0.5795	1.73508	0.0173745	0.116412	0.972	3844	tags=52%, list=22%, signal=66%
GO_REGULATION_OF_ENDOPLASMIC_RETICULUM_STRESS_INDUCED_INTRINSIC_APOPTOTIC_SIGNALING_PATHWAY	30	0.537103	1.73448	0.01222	0.116538	0.972	2847	tags=40%, list=16%, signal=48%
GO_RESPONSE_TO_TOPOLOGICALLY_INCORRECT_PROTEIN	188	0.427638	1.73125	0.00630252	0.117525	0.975	4387	tags=47%, list=25%, signal=62%
GO_SMALL_NUCLEOLAR_RIBONUCLEOPROTEIN_COMPLEX	22	0.719247	1.73155	0.0117188	0.117736	0.975	4125	tags=82%, list=24%, signal=107%
GO_SNORNA_BINDING	24	0.678307	1.73183	0.0246212	0.117957	0.975	3954	tags=58%, list=23%, signal=75%
GO_ADP_BINDING	37	0.529693	1.73191	0.0235756	0.118347	0.975	4124	tags=49%, list=24%, signal=64%
GO_REGULATION_OF_LAMELLIPODIUM_ASSEMBLY	33	0.497892	1.72811	0.00399202	0.120138	0.977	729	tags=24%, list=4%, signal=25%
GO_CHAPERONE_BINDING	100	0.423391	1.72713	0.00625	0.120739	0.978	3967	tags=44%, list=23%, signal=57%
GO_REGULATION_OF_ESTABLISHMENT_OF_PROTEIN_LOCALIZATION_TO_MITOCHONDRION	69	0.458829	1.72588	0.00621118	0.121778	0.979	3102	tags=41%, list=18%, signal=49%
GO_PURINE_NUCLEOTIDE_TRANSMEMBRANE_TRANSPORTER_ACTIVITY	15	0.587227	1.72387	0.0117878	0.123245	0.98	2579	tags=33%, list=15%, signal=39%
GO_INTRAMOLECULAR_OXIDOREDUCTASE_ACTIVITY	42	0.522226	1.72333	0.012	0.123284	0.98	3170	tags=45%, list=18%, signal=55%
GO_MULTIVESICULAR_BODY_SORTING_PATHWAY	32	0.544608	1.72242	0.010352	0.123784	0.98	3917	tags=53%, list=22%, signal=68%
GO_RESPONSE_TO_OXIDATIVE_STRESS	415	0.362656	1.7212	<0.01	0.124154	0.98	4128	tags=36%, list=24%, signal=46%
GO_PROTEIN_MATURATION	252	0.363101	1.7216	<0.01	0.124166	0.98	3846	tags=35%, list=22%, signal=45%
GO_NUCLEOTIDE_EXCISION_REPAIR_DNA_GAP_FILLING	23	0.638975	1.71882	0.0157171	0.125196	0.981	3842	tags=74%, list=22%, signal=95%
GO_AMIDE_TRANSMEMBRANE_TRANSPORTER_ACTIVITY	46	0.459903	1.71846	0.00813008	0.125217	0.982	2085	tags=33%, list=12%, signal=37%
GO_RIBONUCLEOSIDE_TRIPHOSPHATE_BIOSYNTHETIC_PROCESS	43	0.536928	1.7163	0.0238095	0.125351	0.983	4032	tags=56%, list=23%, signal=72%
GO_ACTIVATION_OF_CYSTEINE_TYPE_ENDOPEPTIDASE_ACTIVITY_INVOLVED_IN_APOPTOTIC_PROCESS	80	0.445178	1.71906	0.00419287	0.125383	0.981	2931	tags=35%, list=17%, signal=42%
GO_PURINE_CONTAINING_COMPOUND_SALVAGE	15	0.570708	1.71038	0.00803213	0.125443	0.99	3690	tags=40%, list=21%, signal=51%
GO_CARBON_OXYGEN_LYASE_ACTIVITY	68	0.436275	1.71657	0.00590551	0.125589	0.983	3263	tags=29%, list=19%, signal=36%
GO_2_OXOGLUTARATE_METABOLIC_PROCESS	16	0.63101	1.71064	0.0179641	0.125613	0.99	3541	tags=56%, list=20%, signal=70%
GO_REGULATION_OF_AUTOPHAGY_OF_MITOCHONDRION	38	0.516229	1.71095	0.00613497	0.125683	0.989	2917	tags=45%, list=17%, signal=54%
GO_POSITIVE_REGULATION_OF_MULTI_ORGANISM_PROCESS	173	0.395036	1.71919	0.00401606	0.125736	0.981	2886	tags=32%, list=16%, signal=38%
GO_POSITIVE_REGULATION_OF_ESTABLISHMENT_OF_PROTEIN_LOCALIZATION_TO_MITOCHONDRION	56	0.471701	1.71132	0.00986193	0.125764	0.989	3368	tags=45%, list=19%, signal=55%
GO_REGULATION_OF_ANIMAL_ORGAN_MORPHOGENESIS	235	0.401913	1.71175	<0.01	0.125835	0.989	1239	tags=19%, list=7%, signal=20%
GO_CELLULAR_RESPONSE_TO_HYDROGEN_PEROXIDE	86	0.427561	1.70938	0.00201613	0.125904	0.99	3806	tags=38%, list=22%, signal=49%
GO_NEGATIVE_REGULATION_OF_VIRAL_ENTRY_INTO_HOST_CELL	17	0.597185	1.71345	0.0181818	0.125925	0.988	4089	tags=47%, list=23%, signal=61%
GO_POSITIVE_REGULATION_OF_LAMELLIPODIUM_ASSEMBLY	20	0.536927	1.71663	0.00196078	0.125989	0.983	729	tags=30%, list=4%, signal=31%
GO_CHAPERONE_MEDIATED_PROTEIN_FOLDING	56	0.497403	1.71712	0.0143443	0.12602	0.983	4523	tags=59%, list=26%, signal=79%
GO_PEPTIDASE_ACTIVATOR_ACTIVITY	38	0.494755	1.70881	0.0226804	0.126103	0.991	3703	tags=45%, list=21%, signal=57%
GO_ATP_BIOSYNTHETIC_PROCESS	27	0.585931	1.70838	0.0119048	0.126125	0.991	2552	tags=48%, list=15%, signal=56%
GO_CELL_SUBSTRATE_JUNCTION	401	0.390754	1.71421	0.00588235	0.12613	0.985	3334	tags=34%, list=19%, signal=41%
GO_NEGATIVE_REGULATION_OF_APOPTOTIC_SIGNALING_PATHWAY	210	0.390817	1.71187	0.00819672	0.126175	0.989	3207	tags=32%, list=18%, signal=39%
GO_MHC_CLASS_II_PROTEIN_COMPLEX_BINDING	16	0.700602	1.71272	0.0334646	0.12625	0.989	3972	tags=75%, list=23%, signal=97%
GO_LATE_ENDOSOME_MEMBRANE	119	0.44874	1.7136	0.0163934	0.126282	0.987	4624	tags=50%, list=26%, signal=67%
GO_PURINE_CONTAINING_COMPOUND_BIOSYNTHETIC_PROCESS	174	0.386856	1.71432	<0.01	0.126499	0.985	3908	tags=35%, list=22%, signal=45%
GO_DEOXYRIBONUCLEOTIDE_BIOSYNTHETIC_PROCESS	15	0.658005	1.70665	0.0201613	0.126697	0.991	2784	tags=60%, list=16%, signal=71%
GO_MITOCHONDRIAL_FUSION	22	0.580079	1.71455	0.0226337	0.126794	0.985	2682	tags=45%, list=15%, signal=54%
GO_TBP_CLASS_PROTEIN_BINDING	22	0.547548	1.70688	0.011976	0.126919	0.991	2188	tags=41%, list=13%, signal=47%
GO_RIBOSOMAL_SMALL_SUBUNIT_BIOGENESIS	62	0.603474	1.70693	0.0459082	0.127331	0.991	2827	tags=52%, list=16%, signal=61%
GO_REGULATION_OF_VIRAL_ENTRY_INTO_HOST_CELL	28	0.565372	1.70424	0.00804829	0.127871	0.991	4089	tags=46%, list=23%, signal=60%
GO_RESPONSE_TO_CADMIUM_ION	59	0.490955	1.70433	0.00209205	0.128232	0.991	5030	tags=58%, list=29%, signal=81%
GO_MISFOLDED_PROTEIN_BINDING	22	0.585749	1.7033	0.0186722	0.128523	0.991	4387	tags=64%, list=25%, signal=85%
GO_RNA_POLYMERASE_II_CORE_COMPLEX	15	0.655411	1.70057	0.0207469	0.13126	0.993	3593	tags=67%, list=21%, signal=84%
GO_QUINONE_BINDING	17	0.593615	1.70005	0.0179641	0.131401	0.993	1823	tags=41%, list=10%, signal=46%
GO_REGULATION_OF_PROTON_TRANSPORT	18	0.554457	1.69676	0.0138889	0.133555	0.994	2623	tags=44%, list=15%, signal=52%
GO_REGULATION_OF_REACTIVE_OXYGEN_SPECIES_METABOLIC_PROCESS	95	0.461799	1.69758	0.00823045	0.133625	0.994	4780	tags=54%, list=27%, signal=73%
GO_MIDBODY_ABSCISSION	17	0.653317	1.69705	0.0215054	0.133732	0.994	4402	tags=59%, list=25%, signal=79%
GO_POSTREPLICATION_REPAIR	51	0.528405	1.69553	0.0138067	0.134479	0.994	2839	tags=49%, list=16%, signal=58%
GO_SPLICEOSOMAL_SNRNP_ASSEMBLY	38	0.594899	1.69511	0.019802	0.134539	0.994	3367	tags=55%, list=19%, signal=68%
GO_INTERACTION_WITH_HOST	198	0.382441	1.69298	0.00994036	0.136426	0.994	3862	tags=34%, list=22%, signal=44%
GO_DNA_DAMAGE_RESPONSE_DETECTION_OF_DNA_DAMAGE	37	0.59612	1.68859	0.0118577	0.137195	0.995	3842	tags=68%, list=22%, signal=86%
GO_HEAT_SHOCK_PROTEIN_BINDING	117	0.394586	1.68792	0.0122449	0.137496	0.995	3130	tags=36%, list=18%, signal=43%
GO_VACUOLAR_ACIDIFICATION	22	0.604231	1.68865	0.0181087	0.137573	0.995	3232	tags=68%, list=18%, signal=84%
GO_REGULATION_OF_ACTIN_CYTOSKELETON_REORGANIZATION	32	0.516161	1.68896	0.0136986	0.137689	0.995	1420	tags=34%, list=8%, signal=37%
GO_EXIT_FROM_MITOSIS	30	0.521078	1.69048	0.0122951	0.137842	0.995	2292	tags=37%, list=13%, signal=42%
GO_MODIFICATION_OF_MORPHOLOGY_OR_PHYSIOLOGY_OF_OTHER_ORGANISM	129	0.404864	1.68913	0.00838574	0.137945	0.995	3517	tags=35%, list=20%, signal=43%
GO_PEPTIDE_TRANSMEMBRANE_TRANSPORTER_ACTIVITY	32	0.504302	1.68944	0.0224949	0.138026	0.995	2085	tags=41%, list=12%, signal=46%
GO_CELLULAR_MODIFIED_AMINO_ACID_BIOSYNTHETIC_PROCESS	40	0.494915	1.69057	0.00200401	0.1382	0.995	4355	tags=58%, list=25%, signal=76%
GO_DEOXYRIBOSE_PHOSPHATE_CATABOLIC_PROCESS	20	0.572574	1.69087	0.0282486	0.138357	0.995	3915	tags=50%, list=22%, signal=64%
GO_MODIFICATION_OF_MORPHOLOGY_OR_PHYSIOLOGY_OF_OTHER_ORGANISM_INVOLVED_IN_SYMBIOTIC_INTERACTION	102	0.419615	1.68954	0.00662252	0.1384	0.995	3517	tags=36%, list=20%, signal=45%
GO_REGULATION_OF_NUCLEASE_ACTIVITY	21	0.578312	1.68632	0.0237624	0.138836	0.995	2242	tags=43%, list=13%, signal=49%
GO_REGULATION_OF_CELL_CYCLE_PHASE_TRANSITION	423	0.398218	1.68567	0.0120968	0.139086	0.995	3856	tags=38%, list=22%, signal=48%
GO_DNA_SYNTHESIS_INVOLVED_IN_DNA_REPAIR	51	0.500396	1.68348	0.0137255	0.140618	0.996	2839	tags=45%, list=16%, signal=54%
GO_COENZYME_METABOLIC_PROCESS	249	0.382455	1.68115	0.0195695	0.142694	0.996	5239	tags=49%, list=30%, signal=69%
GO_POSITIVE_REGULATION_OF_SUPEROXIDE_ANION_GENERATION	16	0.65293	1.67961	0.0246407	0.143609	0.997	2027	tags=56%, list=12%, signal=64%
GO_DENDRITIC_CELL_MIGRATION	27	0.552943	1.67995	0.0153846	0.143662	0.997	4096	tags=41%, list=23%, signal=53%
GO_REGULATION_OF_OXIDATIVE_PHOSPHORYLATION	25	0.571836	1.67816	0.00982318	0.144925	0.997	3018	tags=44%, list=17%, signal=53%
GO_REGULATION_OF_MRNA_CATABOLIC_PROCESS	186	0.444807	1.67516	0.0102249	0.14643	0.997	3681	tags=42%, list=21%, signal=53%
GO_POSITIVE_REGULATION_OF_PEPTIDASE_ACTIVITY	173	0.396023	1.67642	0.00609756	0.146496	0.997	3017	tags=31%, list=17%, signal=37%
GO_MITOCHONDRIAL_CALCIUM_ION_TRANSMEMBRANE_TRANSPORT	25	0.542612	1.67581	0.0154143	0.146663	0.997	4718	tags=60%, list=27%, signal=82%
GO_PROTEIN_OXIDATION	15	0.566996	1.67412	0.0256917	0.146727	0.997	938	tags=27%, list=5%, signal=28%
GO_LOW_DENSITY_LIPOPROTEIN_PARTICLE_CLEARANCE	33	0.555152	1.67516	0.0158103	0.146902	0.997	5135	tags=58%, list=29%, signal=81%
GO_RETROGRADE_VESICLE_MEDIATED_TRANSPORT_GOLGI_TO_ENDOPLASMIC_RETICULUM	83	0.450471	1.67266	0.0182186	0.146988	0.998	4351	tags=51%, list=25%, signal=67%
GO_SMN_SM_PROTEIN_COMPLEX	17	0.729254	1.67424	0.0181818	0.147017	0.997	3208	tags=65%, list=18%, signal=79%
GO_OUTER_MEMBRANE	191	0.365121	1.67346	<0.01	0.147059	0.997	4308	tags=38%, list=25%, signal=49%
GO_PROTEIN_MODIFICATION_BY_SMALL_PROTEIN_REMOVAL	271	0.401535	1.67103	0.0141988	0.147117	0.998	2772	tags=34%, list=16%, signal=39%
GO_ANTIGEN_PROCESSING_AND_PRESENTATION_OF_PEPTIDE_OR_POLYSACCHARIDE_ANTIGEN_VIA_MHC_CLASS_II	96	0.485677	1.67018	0.0239044	0.147234	0.998	4597	tags=51%, list=26%, signal=69%
GO_REGULATION_OF_OXIDATIVE_STRESS_INDUCED_INTRINSIC_APOPTOTIC_SIGNALING_PATHWAY	25	0.511556	1.67281	0.0138889	0.147329	0.998	3726	tags=44%, list=21%, signal=56%
GO_NUCLEOTIDE_EXCISION_REPAIR_DNA_INCISION	39	0.519188	1.67048	0.0365385	0.147354	0.998	3882	tags=56%, list=22%, signal=72%
GO_PEPTIDE_DISULFIDE_OXIDOREDUCTASE_ACTIVITY	15	0.6705	1.67158	0.0232558	0.147386	0.998	3627	tags=67%, list=21%, signal=84%
GO_RESPONSE_TO_ENDOPLASMIC_RETICULUM_STRESS	265	0.392746	1.67108	0.0120724	0.147501	0.998	4145	tags=38%, list=24%, signal=50%
GO_DE_NOVO_PROTEIN_FOLDING	38	0.554914	1.67163	0.0462777	0.147771	0.998	5346	tags=74%, list=31%, signal=106%
GO_COMPLEMENT_BINDING	17	0.59916	1.66734	0.0155642	0.148348	0.998	3400	tags=41%, list=19%, signal=51%
GO_PROTON_TRANSPORTING_TWO_SECTOR_ATPASE_COMPLEX	30	0.558828	1.66691	0.0165975	0.14839	0.998	4032	tags=63%, list=23%, signal=82%
GO_REGULATION_OF_PROTEIN_TARGETING_TO_MITOCHONDRION	41	0.472231	1.66872	0.0123457	0.148471	0.998	2917	tags=37%, list=17%, signal=44%
GO_POSITIVE_REGULATION_OF_PROTEOLYSIS	331	0.362393	1.66636	0.00204082	0.148645	0.998	3825	tags=35%, list=22%, signal=44%
GO_STEROL_BIOSYNTHETIC_PROCESS	69	0.469083	1.6679	0.0245902	0.148654	0.998	1267	tags=26%, list=7%, signal=28%
GO_ORGANELLE_DISASSEMBLY	94	0.426256	1.66739	0.00813008	0.148769	0.998	4276	tags=47%, list=24%, signal=62%
GO_ANTIOXIDANT_ACTIVITY	77	0.440725	1.66447	0.00607287	0.149225	0.998	3693	tags=39%, list=21%, signal=49%
GO_REGULATION_OF_TRANSLATIONAL_ELONGATION	17	0.561003	1.66489	0.0103734	0.149227	0.998	2415	tags=35%, list=14%, signal=41%
GO_UBIQUITIN_LIKE_PROTEIN_LIGASE_BINDING	296	0.382374	1.6612	0.00817996	0.149986	0.999	3904	tags=39%, list=22%, signal=49%
GO_PEPTIDYL_PROLINE_MODIFICATION	50	0.45055	1.66276	0.020284	0.150341	0.998	1428	tags=26%, list=8%, signal=28%
GO_INTERACTION_WITH_SYMBIONT	73	0.43258	1.66312	0.00865801	0.15038	0.998	3647	tags=38%, list=21%, signal=48%
GO_POSITIVE_REGULATION_OF_CELLULAR_PROTEIN_CATABOLIC_PROCESS	137	0.391539	1.66124	0.00200401	0.150396	0.999	4431	tags=45%, list=25%, signal=59%
GO_CHAPERONE_COFACTOR_DEPENDENT_PROTEIN_REFOLDING	29	0.554357	1.66234	0.0387755	0.150412	0.998	4387	tags=69%, list=25%, signal=92%
GO_T_CELL_MEDIATED_CYTOTOXICITY	47	0.541149	1.66152	0.028866	0.15051	0.999	3735	tags=45%, list=21%, signal=57%
GO_AEROBIC_ELECTRON_TRANSPORT_CHAIN	19	0.745688	1.66169	0.0320641	0.150744	0.998	1053	tags=58%, list=6%, signal=62%
GO_CELLULAR_RESPONSE_TO_OXIDATIVE_STRESS	272	0.364558	1.6587	0.00609756	0.151714	0.999	4169	tags=39%, list=24%, signal=50%
GO_PLATELET_MORPHOGENESIS	21	0.572641	1.65871	0.042065	0.152151	0.999	3322	tags=48%, list=19%, signal=59%
GO_PROTEIN_N_TERMINUS_BINDING	104	0.391116	1.65875	0.00808081	0.152549	0.999	4220	tags=46%, list=24%, signal=60%
GO_CADHERIN_BINDING	315	0.388702	1.65548	0.00612245	0.154148	0.999	3756	tags=36%, list=21%, signal=44%
GO_GLYCOLYTIC_PROCESS	101	0.416363	1.65571	0.0161616	0.154391	0.999	2406	tags=28%, list=14%, signal=32%
GO_PURINE_NUCLEOSIDE_MONOPHOSPHATE_BIOSYNTHETIC_PROCESS	20	0.590306	1.65608	0.040619	0.154472	0.999	3780	tags=45%, list=22%, signal=57%
GO_ZYMOGEN_ACTIVATION	44	0.485014	1.65315	0.0203666	0.155708	0.999	3017	tags=36%, list=17%, signal=44%
GO_PURINE_CONTAINING_COMPOUND_CATABOLIC_PROCESS	46	0.4216	1.65329	0.00196464	0.155997	0.999	3499	tags=41%, list=20%, signal=51%
GO_NEGATIVE_REGULATION_OF_RNA_METABOLIC_PROCESS	47	0.485805	1.65345	0.0238569	0.156259	0.999	3903	tags=55%, list=22%, signal=71%
GO_POSITIVE_REGULATION_OF_MITOCHONDRIAL_OUTER_MEMBRANE_PERMEABILIZATION_INVOLVED_IN_APOPTOTIC_SIGNALING_PATHWAY	34	0.498149	1.65179	0.027451	0.156811	0.999	3368	tags=50%, list=19%, signal=62%
GO_CELL_CYCLE_G2_M_PHASE_TRANSITION	260	0.425454	1.65002	0.0161943	0.158499	0.999	3827	tags=39%, list=22%, signal=49%
GO_RIBONUCLEOSIDE_MONOPHOSPHATE_BIOSYNTHETIC_PROCESS	33	0.533544	1.64882	0.0407767	0.159527	0.999	3780	tags=42%, list=22%, signal=54%
GO_NUCLEOBASE_CONTAINING_SMALL_MOLECULE_CATABOLIC_PROCESS	47	0.458073	1.64758	0.02	0.160053	0.999	3458	tags=43%, list=20%, signal=53%
GO_POST_TRANSLATIONAL_PROTEIN_MODIFICATION	338	0.344908	1.64471	0.002079	0.160822	1	1936	tags=21%, list=11%, signal=23%
GO_REGULATION_OF_PROTEASOMAL_UBIQUITIN_DEPENDENT_PROTEIN_CATABOLIC_PROCESS	119	0.385862	1.6444	0.0122951	0.16083	1	3646	tags=35%, list=21%, signal=44%
GO_PROTEIN_HOMOTETRAMERIZATION	80	0.387621	1.64494	0.0059761	0.160991	1	3029	tags=30%, list=17%, signal=36%
GO_INTRINSIC_COMPONENT_OF_MITOCHONDRIAL_OUTER_MEMBRANE	21	0.499182	1.64511	0.0290456	0.161236	1	2497	tags=38%, list=14%, signal=44%
GO_DNA_BIOSYNTHETIC_PROCESS	183	0.393871	1.64556	0.0117188	0.161678	1	4342	tags=45%, list=25%, signal=60%
GO_NEGATIVE_REGULATION_OF_CELL_CYCLE_PROCESS	315	0.404625	1.64323	0.0261569	0.161923	1	3160	tags=33%, list=18%, signal=39%
GO_REGULATION_OF_INTRINSIC_APOPTOTIC_SIGNALING_PATHWAY_IN_RESPONSE_TO_DNA_DAMAGE	37	0.466199	1.64208	0.0230608	0.16292	1	4734	tags=51%, list=27%, signal=70%
GO_RESPONSE_TO_INCREASED_OXYGEN_LEVELS	28	0.471948	1.63691	0.0077821	0.163607	1	4032	tags=43%, list=23%, signal=56%
GO_REGULATION_OF_PROTEIN_CATABOLIC_PROCESS	359	0.352786	1.63723	<0.01	0.163614	1	4458	tags=39%, list=25%, signal=51%
GO_PEPTIDYL_ASPARAGINE_MODIFICATION	34	0.50471	1.64045	0.0285714	0.163628	1	3362	tags=56%, list=19%, signal=69%
GO_REGULATION_OF_RESPONSE_TO_ENDOPLASMIC_RETICULUM_STRESS	80	0.453008	1.64008	0.0313725	0.163633	1	4458	tags=46%, list=25%, signal=62%
GO_REGULATION_OF_CYSTEINE_TYPE_ENDOPEPTIDASE_ACTIVITY	214	0.376783	1.63651	0.00826446	0.163692	1	3017	tags=29%, list=17%, signal=35%
GO_ENDOPLASMIC_RETICULUM_CALCIUM_ION_HOMEOSTASIS	22	0.529219	1.64071	0.0282828	0.163785	1	2409	tags=45%, list=14%, signal=53%
GO_GLYCOSYL_COMPOUND_CATABOLIC_PROCESS	38	0.520983	1.64108	0.0393701	0.163797	1	2921	tags=47%, list=17%, signal=57%
GO_CELLULAR_PIGMENTATION	49	0.434893	1.63741	0.013834	0.16381	1	3396	tags=39%, list=19%, signal=48%
GO_CELLULAR_RESPONSE_TO_TOXIC_SUBSTANCE	218	0.36904	1.63755	0.00398406	0.164094	1	3694	tags=36%, list=21%, signal=45%
GO_PORE_COMPLEX	16	0.577685	1.63321	0.032882	0.164191	1	2613	tags=50%, list=15%, signal=59%
GO_ISOMERASE_ACTIVITY	139	0.388891	1.63519	0.0136187	0.164402	1	3263	tags=33%, list=19%, signal=40%
GO_INTRINSIC_APOPTOTIC_SIGNALING_PATHWAY_IN_RESPONSE_TO_OXIDATIVE_STRESS	41	0.458239	1.63875	0.0162933	0.164424	1	3726	tags=44%, list=21%, signal=56%
GO_REACTIVE_OXYGEN_SPECIES_METABOLIC_PROCESS	151	0.415332	1.63766	0.00617284	0.164425	1	4106	tags=40%, list=23%, signal=52%
GO_NEGATIVE_REGULATION_OF_PROTEIN_CATABOLIC_PROCESS	117	0.382067	1.63334	0.00860215	0.164456	1	4186	tags=38%, list=24%, signal=50%
GO_RNA_SPLICING	404	0.437055	1.63393	0.0372549	0.164606	1	3827	tags=44%, list=22%, signal=54%
GO_ATPASE_ACTIVITY_COUPLED_TO_TRANSMEMBRANE_MOVEMENT_OF_IONS_ROTATIONAL_MECHANISM	22	0.598157	1.63533	0.0282258	0.164648	1	4032	tags=68%, list=23%, signal=88%
GO_REGULATION_OF_UBIQUITIN_PROTEIN_LIGASE_ACTIVITY	21	0.600401	1.63777	0.0282828	0.164729	1	2943	tags=52%, list=17%, signal=63%
GO_NUCLEOBASE_CONTAINING_SMALL_MOLECULE_BIOSYNTHETIC_PROCESS	98	0.385072	1.63338	0.00980392	0.164846	1	3915	tags=40%, list=22%, signal=51%
GO_PROTEIN_K11_LINKED_UBIQUITINATION	29	0.527745	1.63398	0.0449898	0.164979	1	2943	tags=34%, list=17%, signal=41%
GO_REGULATION_OF_SUPEROXIDE_ANION_GENERATION	20	0.614859	1.63785	0.0333333	0.165066	1	1119	tags=45%, list=6%, signal=48%
GO_GLUTATHIONE_PEROXIDASE_ACTIVITY	17	0.585383	1.63419	0.0246407	0.165205	1	2050	tags=47%, list=12%, signal=53%
GO_POSITIVE_REGULATION_OF_INTRINSIC_APOPTOTIC_SIGNALING_PATHWAY	52	0.465099	1.63175	0.0310559	0.165585	1	2847	tags=35%, list=16%, signal=41%
GO_OXIDOREDUCTASE_ACTIVITY_ACTING_ON_CH_OH_GROUP_OF_DONORS	115	0.380443	1.63138	0.00984252	0.165634	1	3263	tags=32%, list=19%, signal=39%
GO_VIRAL_BUDDING	25	0.572765	1.62941	0.04375	0.167392	1	4624	tags=60%, list=26%, signal=81%
GO_REGULATION_OF_PROTEIN_TARGETING	78	0.415092	1.62829	0.0264228	0.167894	1	3044	tags=37%, list=17%, signal=45%
GO_IRE1_MEDIATED_UNFOLDED_PROTEIN_RESPONSE	63	0.476096	1.62635	0.0348361	0.169396	1	3634	tags=43%, list=21%, signal=54%
GO_REGULATION_OF_INTRINSIC_APOPTOTIC_SIGNALING_PATHWAY_BY_P53_CLASS_MEDIATOR	28	0.537945	1.62549	0.0357143	0.169586	1	2221	tags=43%, list=13%, signal=49%
GO_VESICLE_BUDDING_FROM_MEMBRANE	99	0.429921	1.62582	0.0329218	0.169607	1	3736	tags=38%, list=21%, signal=49%
GO_RNA_SPLICING_VIA_TRANSESTERIFICATION_REACTIONS	320	0.459122	1.62429	0.0355731	0.170265	1	3861	tags=45%, list=22%, signal=57%
GO_PROTON_TRANSPORTING_ATPASE_ACTIVITY_ROTATIONAL_MECHANISM	21	0.601041	1.6245	0.0321932	0.170476	1	3895	tags=67%, list=22%, signal=86%
GO_CHAPERONE_COMPLEX	20	0.66512	1.62298	0.0486815	0.171423	1	3130	tags=65%, list=18%, signal=79%
GO_POSITIVE_REGULATION_OF_PROTEOLYSIS_INVOLVED_IN_CELLULAR_PROTEIN_CATABOLIC_PROCESS	118	0.380953	1.62072	0.00408163	0.172631	1	4431	tags=44%, list=25%, signal=59%
GO_DNA_LIGATION	16	0.596044	1.62174	0.023622	0.172661	1	3615	tags=63%, list=21%, signal=79%
GO_POSITIVE_REGULATION_OF_DNA_BINDING	56	0.408922	1.62076	0.0059761	0.173005	1	3869	tags=39%, list=22%, signal=50%
GO_TRANSLATION_ELONGATION_FACTOR_ACTIVITY	19	0.602018	1.62101	0.0458167	0.173139	1	2319	tags=42%, list=13%, signal=48%
GO_ERROR_PRONE_TRANSLESION_SYNTHESIS	20	0.61419	1.6199	0.0417495	0.173233	1	779	tags=50%, list=4%, signal=52%
GO_POSITIVE_REGULATION_OF_PROTEIN_LOCALIZATION_TO_NUCLEUS	71	0.419297	1.61768	0.032	0.175734	1	4299	tags=46%, list=25%, signal=61%
GO_POSITIVE_REGULATION_OF_CYSTEINE_TYPE_ENDOPEPTIDASE_ACTIVITY	135	0.378733	1.6168	0.00621118	0.176545	1	3825	tags=36%, list=22%, signal=45%
GO_OXIDOREDUCTASE_ACTIVITY_ACTING_ON_PEROXIDE_AS_ACCEPTOR	52	0.470451	1.61623	0.022541	0.176797	1	3693	tags=42%, list=21%, signal=53%
GO_ANTIGEN_RECEPTOR_MEDIATED_SIGNALING_PATHWAY	229	0.40601	1.61588	0.0259481	0.17683	1	3966	tags=38%, list=23%, signal=48%
GO_CYTOPLASMIC_SEQUESTERING_OF_TRANSCRIPTION_FACTOR	17	0.56138	1.61359	0.031746	0.177525	1	3636	tags=53%, list=21%, signal=67%
GO_TRNA_SPECIFIC_RIBONUCLEASE_ACTIVITY	16	0.598666	1.61409	0.0464217	0.177702	1	3661	tags=56%, list=21%, signal=71%
GO_UBIQUITIN_BINDING	74	0.43467	1.61431	0.0164948	0.177867	1	3771	tags=45%, list=22%, signal=57%
GO_NEGATIVE_REGULATION_OF_CELLULAR_PROTEIN_CATABOLIC_PROCESS	76	0.393352	1.61359	0.0283401	0.177943	1	4458	tags=42%, list=25%, signal=56%
GO_RNA_POLYMERASE_II_PREINITIATION_COMPLEX_ASSEMBLY	26	0.491989	1.61446	0.0342742	0.178078	1	2372	tags=42%, list=14%, signal=49%
GO_ACTIVATION_OF_INNATE_IMMUNE_RESPONSE	291	0.416454	1.61233	0.0300601	0.178584	1	3229	tags=35%, list=18%, signal=42%
GO_ENDOSOME_TRANSPORT_VIA_MULTIVESICULAR_BODY_SORTING_PATHWAY	24	0.559111	1.61154	0.0417537	0.17912	1	3917	tags=63%, list=22%, signal=80%
GO_CELLULAR_RESPONSE_TO_TOPOLOGICALLY_INCORRECT_PROTEIN	151	0.39934	1.60877	0.0227273	0.180482	1	4387	tags=44%, list=25%, signal=59%
GO_POSITIVE_REGULATION_OF_PROTEIN_TARGETING_TO_MITOCHONDRION	30	0.493549	1.60964	0.0142566	0.180665	1	2917	tags=40%, list=17%, signal=48%
GO_CELLULAR_RESPONSE_TO_REACTIVE_OXYGEN_SPECIES	149	0.361744	1.6088	0.00601202	0.180869	1	4405	tags=40%, list=25%, signal=53%
GO_REGULATION_OF_EXIT_FROM_MITOSIS	18	0.553457	1.60761	0.0286299	0.181634	1	1997	tags=39%, list=11%, signal=44%
GO_PURINE_NUCLEOSIDE_BIOSYNTHETIC_PROCESS	22	0.53707	1.60509	0.040568	0.184053	1	3873	tags=50%, list=22%, signal=64%
GO_CELLULAR_RESPONSE_TO_BIOTIC_STIMULUS	212	0.408288	1.60048	0.0425101	0.185696	1	3228	tags=35%, list=18%, signal=42%
GO_HYDRO_LYASE_ACTIVITY	51	0.418187	1.6033	0.0210325	0.185854	1	1878	tags=22%, list=11%, signal=24%
GO_LYASE_ACTIVITY	170	0.358881	1.60061	0.0078125	0.185927	1	3263	tags=28%, list=19%, signal=34%
GO_POST_EMBRYONIC_ANIMAL_ORGAN_DEVELOPMENT	15	0.612193	1.60103	0.0319361	0.186295	1	3725	tags=60%, list=21%, signal=76%
GO_HYDROLASE_ACTIVITY_HYDROLYZING_N_GLYCOSYL_COMPOUNDS	21	0.513018	1.59972	0.0453649	0.186307	1	3625	tags=43%, list=21%, signal=54%
GO_MAINTENANCE_OF_PROTEIN_LOCATION	102	0.36804	1.60062	0.008	0.186344	1	3654	tags=37%, list=21%, signal=47%
GO_LATE_ENDOSOME	233	0.382533	1.6023	0.0337972	0.186387	1	4190	tags=40%, list=24%, signal=52%
GO_BLOC_COMPLEX	20	0.535546	1.60159	0.0349076	0.18639	1	3607	tags=50%, list=21%, signal=63%
GO_VIRAL_LIFE_CYCLE	311	0.350687	1.6019	0.010352	0.186441	1	3862	tags=33%, list=22%, signal=41%
GO_SULFUR_COMPOUND_METABOLIC_PROCESS	186	0.35535	1.60108	0.01	0.186651	1	5216	tags=44%, list=30%, signal=62%
GO_COPII_COATED_VESICLE_BUDDING	70	0.439434	1.60233	0.0434783	0.186773	1	3736	tags=37%, list=21%, signal=47%
GO_PURINE_NUCLEOTIDE_TRANSPORT	16	0.532629	1.59847	0.022	0.187023	1	2579	tags=31%, list=15%, signal=37%
GO_PHAGOSOME_MATURATION	43	0.495488	1.59664	0.0443548	0.189022	1	3895	tags=51%, list=22%, signal=66%
GO_NUCLEOBASE_CONTAINING_SMALL_MOLECULE_METABOLIC_PROCESS	344	0.335079	1.59491	0.0139442	0.190477	1	3916	tags=33%, list=22%, signal=41%
GO_POSITIVE_REGULATION_OF_VIRAL_RELEASE_FROM_HOST_CELL	15	0.587182	1.59384	0.0401691	0.191504	1	4402	tags=53%, list=25%, signal=71%
GO_NEGATIVE_REGULATION_OF_VIRAL_TRANSCRIPTION	24	0.49348	1.59139	0.030426	0.193557	1	2738	tags=38%, list=16%, signal=44%
GO_EXTRINSIC_APOPTOTIC_SIGNALING_PATHWAY_VIA_DEATH_DOMAIN_RECEPTORS	76	0.410245	1.59077	0.0185185	0.193939	1	2615	tags=29%, list=15%, signal=34%
GO_COPII_COATED_ER_TO_GOLGI_TRANSPORT_VESICLE	87	0.426638	1.58899	0.042	0.195866	1	3878	tags=44%, list=22%, signal=56%
GO_COENZYME_BIOSYNTHETIC_PROCESS	142	0.37692	1.5886	0.03125	0.195936	1	5068	tags=49%, list=29%, signal=68%
GO_REGULATION_OF_PEPTIDASE_ACTIVITY	364	0.345385	1.58732	0.00996016	0.196813	1	3017	tags=27%, list=17%, signal=32%
GO_RESPONSE_TO_REACTIVE_OXYGEN_SPECIES	211	0.35524	1.58753	0.0139721	0.196981	1	4169	tags=36%, list=24%, signal=46%
GO_PYRUVATE_METABOLIC_PROCESS	24	0.523713	1.58598	0.0374753	0.198115	1	3072	tags=42%, list=18%, signal=50%
GO_NEGATIVE_REGULATION_OF_CALCIUM_ION_TRANSPORT_INTO_CYTOSOL	16	0.571052	1.58474	0.0242915	0.1989	1	1119	tags=38%, list=6%, signal=40%
GO_TELOMERASE_HOLOENZYME_COMPLEX	20	0.590252	1.58503	0.0439771	0.198964	1	3954	tags=55%, list=23%, signal=71%
GO_MYD88_INDEPENDENT_TOLL_LIKE_RECEPTOR_SIGNALING_PATHWAY	32	0.545671	1.58216	0.0490798	0.200526	1	3206	tags=44%, list=18%, signal=53%
GO_CHAPERONE_MEDIATED_AUTOPHAGY	16	0.554556	1.58125	0.0295276	0.200765	1	3551	tags=50%, list=20%, signal=63%
GO_POSITIVE_REGULATION_OF_VIRAL_LIFE_CYCLE	58	0.423729	1.58153	0.037422	0.200862	1	3180	tags=34%, list=18%, signal=42%
GO_NEGATIVE_REGULATION_OF_PROTEASOMAL_PROTEIN_CATABOLIC_PROCESS	50	0.417724	1.57855	0.04	0.204093	1	4458	tags=42%, list=25%, signal=56%
GO_BARBED_END_ACTIN_FILAMENT_CAPPING	18	0.574345	1.57605	0.0467836	0.205652	1	4167	tags=56%, list=24%, signal=73%
GO_RECYCLING_ENDOSOME_MEMBRANE	74	0.443656	1.57628	0.0490196	0.205791	1	4713	tags=51%, list=27%, signal=70%
GO_HISTONE_DEACETYLASE_BINDING	108	0.371188	1.57684	0.0162602	0.205928	1	3795	tags=35%, list=22%, signal=45%
GO_PROTON_TRANSPORTING_V_TYPE_ATPASE_COMPLEX	25	0.541451	1.57628	0.035124	0.206239	1	3232	tags=56%, list=18%, signal=69%
GO_NUCLEAR_ENVELOPE_ORGANIZATION	51	0.471567	1.57386	0.0248963	0.206498	1	4402	tags=47%, list=25%, signal=63%
GO_POSITIVE_REGULATION_OF_TOR_SIGNALING	36	0.430902	1.57395	0.0134875	0.206831	1	1740	tags=31%, list=10%, signal=34%
GO_LIPID_DROPLET	73	0.39353	1.57449	0.01417	0.206891	1	4510	tags=44%, list=26%, signal=59%
GO_ARP2_3_COMPLEX_MEDIATED_ACTIN_NUCLEATION	33	0.490025	1.5748	0.048	0.206924	1	3718	tags=48%, list=21%, signal=61%
GO_PROTON_EXPORTING_ATPASE_ACTIVITY	28	0.51091	1.57323	0.0386179	0.207018	1	3895	tags=54%, list=22%, signal=69%
GO_ERAD_PATHWAY	92	0.416634	1.57258	0.0420842	0.207119	1	4458	tags=43%, list=25%, signal=58%
GO_AUTOPHAGY_OF_MITOCHONDRION	71	0.442958	1.57105	0.0304878	0.207156	1	4276	tags=51%, list=24%, signal=67%
GO_BLASTOCYST_DEVELOPMENT	93	0.369727	1.57401	0.0121212	0.207157	1	2570	tags=27%, list=15%, signal=31%
GO_CULLIN_FAMILY_PROTEIN_BINDING	18	0.515155	1.57135	0.0474227	0.207159	1	1480	tags=33%, list=8%, signal=36%
GO_PROTON_TRANSMEMBRANE_TRANSPORTER_ACTIVITY	108	0.393978	1.57161	0.0273973	0.207221	1	4032	tags=38%, list=23%, signal=49%
GO_CELLULAR_RESPONSE_TO_GAMMA_RADIATION	27	0.471987	1.57221	0.0194932	0.207235	1	3021	tags=44%, list=17%, signal=54%
GO_POSITIVE_REGULATION_OF_DEFENSE_RESPONSE	456	0.37193	1.57189	0.0355731	0.207268	1	3778	tags=33%, list=22%, signal=41%
GO_SNRNA_BINDING	38	0.480208	1.57268	0.0431373	0.207422	1	931	tags=26%, list=5%, signal=28%
GO_REGULATION_OF_EXOSOMAL_SECRETION	16	0.559616	1.56863	0.0469388	0.208032	1	4455	tags=56%, list=25%, signal=75%
GO_REGULATION_OF_INNATE_IMMUNE_RESPONSE	405	0.386815	1.56891	0.0441767	0.208478	1	3770	tags=36%, list=22%, signal=45%
GO_STEM_CELL_DIFFERENTIATION	231	0.344613	1.56978	0.00389105	0.208573	1	2117	tags=19%, list=12%, signal=22%
GO_PRODUCTION_OF_MOLECULAR_MEDIATOR_INVOLVED_IN_INFLAMMATORY_RESPONSE	59	0.432152	1.56913	0.0478088	0.209051	1	3517	tags=39%, list=20%, signal=49%
GO_VACUOLAR_MEMBRANE	386	0.391138	1.56698	0.0473373	0.20959	1	4115	tags=40%, list=24%, signal=52%
GO_MYELOID_CELL_APOPTOTIC_PROCESS	31	0.489428	1.56534	0.0266393	0.211368	1	4296	tags=52%, list=25%, signal=68%
GO_PROTEIN_PROCESSING	188	0.344298	1.56256	0.0038835	0.214033	1	3846	tags=34%, list=22%, signal=42%
GO_MITOCHONDRION_MORPHOGENESIS	20	0.548195	1.56068	0.0340426	0.216207	1	2552	tags=35%, list=15%, signal=41%
GO_GOLGI_ASSOCIATED_VESICLE	165	0.388261	1.5603	0.0412371	0.216254	1	3879	tags=39%, list=22%, signal=49%
GO_ACTIVE_ION_TRANSMEMBRANE_TRANSPORTER_ACTIVITY	52	0.413187	1.55952	0.0316832	0.216506	1	4032	tags=42%, list=23%, signal=55%
GO_4_IRON_4_SULFUR_CLUSTER_BINDING	40	0.451833	1.55963	0.0448343	0.216795	1	2117	tags=33%, list=12%, signal=37%
GO_REGULATION_OF_MULTI_ORGANISM_PROCESS	371	0.341973	1.55893	0.0184805	0.216917	1	2886	tags=28%, list=16%, signal=33%
GO_NUCLEAR_ENVELOPE_REASSEMBLY	18	0.593972	1.55817	0.0492126	0.217092	1	2528	tags=44%, list=14%, signal=52%
GO_PYRIMIDINE_CONTAINING_COMPOUND_BIOSYNTHETIC_PROCESS	55	0.411163	1.55849	0.0328185	0.217096	1	2815	tags=36%, list=16%, signal=43%
GO_PLASMA_LIPOPROTEIN_PARTICLE_CLEARANCE	51	0.462687	1.55668	0.0435644	0.217453	1	5241	tags=53%, list=30%, signal=75%
GO_MODIFICATION_BY_SYMBIONT_OF_HOST_MORPHOLOGY_OR_PHYSIOLOGY	40	0.452091	1.55719	0.0289855	0.217572	1	3517	tags=40%, list=20%, signal=50%
GO_PROTEIN_INSERTION_INTO_MITOCHONDRIAL_MEMBRANE_INVOLVED_IN_APOPTOTIC_SIGNALING_PATHWAY	30	0.487033	1.55677	0.0437376	0.217763	1	5012	tags=67%, list=29%, signal=93%
GO_REGULATION_OF_SUPEROXIDE_METABOLIC_PROCESS	31	0.526844	1.55592	0.0471311	0.218039	1	2100	tags=39%, list=12%, signal=44%
GO_COATED_VESICLE_MEMBRANE	168	0.394702	1.55345	0.037182	0.220736	1	4029	tags=39%, list=23%, signal=50%
GO_NEURAL_NUCLEUS_DEVELOPMENT	55	0.410782	1.55124	0.0360721	0.221744	1	893	tags=24%, list=5%, signal=25%
GO_INFLAMMATORY_CELL_APOPTOTIC_PROCESS	21	0.531149	1.55165	0.0345528	0.222001	1	4296	tags=62%, list=25%, signal=82%
GO_LIPOSACCHARIDE_METABOLIC_PROCESS	48	0.444084	1.54898	0.0494845	0.223702	1	3284	tags=46%, list=19%, signal=56%
GO_PH_REDUCTION	52	0.438394	1.5478	0.0488798	0.224421	1	2813	tags=42%, list=16%, signal=50%
GO_RESPONSE_TO_ARSENIC_CONTAINING_SUBSTANCE	30	0.491937	1.54735	0.040404	0.224621	1	3646	tags=53%, list=21%, signal=67%
GO_POSITIVE_REGULATION_OF_PROTEIN_COMPLEX_ASSEMBLY	235	0.332374	1.54698	0.010101	0.224685	1	2969	tags=30%, list=17%, signal=36%
GO_REGULATION_OF_PROTEIN_SUMOYLATION	20	0.499809	1.54452	0.0397614	0.227462	1	2636	tags=30%, list=15%, signal=35%
GO_REGULATION_OF_PROTEIN_LOCALIZATION_TO_NUCLEUS	107	0.366333	1.54375	0.0382294	0.227747	1	4299	tags=40%, list=25%, signal=53%
GO_NEGATIVE_REGULATION_OF_INTERFERON_GAMMA_PRODUCTION	29	0.468774	1.54398	0.0458167	0.227841	1	4446	tags=48%, list=25%, signal=65%
GO_HSP70_PROTEIN_BINDING	41	0.405151	1.54211	0.0338645	0.229236	1	3537	tags=41%, list=20%, signal=52%
GO_CARBOHYDRATE_DERIVATIVE_TRANSPORT	70	0.383271	1.54166	0.0242424	0.229482	1	2910	tags=29%, list=17%, signal=34%
GO_GTPASE_ACTIVITY	288	0.32494	1.54065	0.012	0.229681	1	3929	tags=31%, list=22%, signal=39%
GO_NEGATIVE_REGULATION_OF_INTRINSIC_APOPTOTIC_SIGNALING_PATHWAY_IN_RESPONSE_TO_DNA_DAMAGE	30	0.455132	1.54069	0.0319149	0.230068	1	1469	tags=27%, list=8%, signal=29%
GO_POSITIVE_REGULATION_OF_BINDING	174	0.343857	1.54095	0.00817996	0.230116	1	3903	tags=34%, list=22%, signal=43%
GO_COATED_VESICLE	271	0.363057	1.53886	0.0373281	0.230972	1	4345	tags=40%, list=25%, signal=52%
GO_REGULATION_OF_HEMOPOIESIS	445	0.332786	1.53791	0.0164948	0.231036	1	3415	tags=30%, list=20%, signal=36%
GO_NEGATIVE_REGULATION_OF_PROTEIN_BINDING	94	0.373725	1.53907	0.0222672	0.231581	1	4342	tags=41%, list=25%, signal=55%
GO_POSITIVE_REGULATION_OF_UBIQUITIN_DEPENDENT_PROTEIN_CATABOLIC_PROCESS	93	0.365816	1.53533	0.019685	0.233606	1	4431	tags=43%, list=25%, signal=57%
GO_NEGATIVE_REGULATION_OF_INTRINSIC_APOPTOTIC_SIGNALING_PATHWAY_BY_P53_CLASS_MEDIATOR	21	0.506055	1.53494	0.045738	0.233747	1	2221	tags=38%, list=13%, signal=44%
GO_REGULATION_OF_UBIQUITIN_DEPENDENT_PROTEIN_CATABOLIC_PROCESS	145	0.354692	1.53556	0.0274841	0.23376	1	3646	tags=33%, list=21%, signal=41%
GO_ATPASE_BINDING	77	0.386851	1.53429	0.0227273	0.233822	1	3232	tags=34%, list=18%, signal=41%
GO_ENDOPLASMIC_RETICULUM_UNFOLDED_PROTEIN_RESPONSE	114	0.39794	1.53143	0.0460922	0.23635	1	3992	tags=40%, list=23%, signal=52%
GO_NEGATIVE_REGULATION_OF_INTRACELLULAR_PROTEIN_TRANSPORT	41	0.412678	1.52802	0.0243408	0.237548	1	3612	tags=41%, list=21%, signal=52%
GO_COFACTOR_BINDING	469	0.3063	1.52867	0.00588235	0.237847	1	3733	tags=30%, list=21%, signal=38%
GO_ENDONUCLEASE_COMPLEX	29	0.440776	1.52806	0.0458891	0.237915	1	2897	tags=41%, list=17%, signal=50%
GO_SPHINGOLIPID_METABOLIC_PROCESS	76	0.392808	1.52899	0.0285714	0.238201	1	3686	tags=41%, list=21%, signal=51%
GO_LEUKOCYTE_APOPTOTIC_PROCESS	102	0.382504	1.5287	0.0330578	0.238249	1	3941	tags=42%, list=23%, signal=54%
GO_COFACTOR_CATABOLIC_PROCESS	59	0.423431	1.52575	0.0434783	0.238769	1	3693	tags=46%, list=21%, signal=58%
GO_MITOCHONDRIAL_CALCIUM_ION_HOMEOSTASIS	22	0.467598	1.52686	0.0307692	0.238838	1	2652	tags=36%, list=15%, signal=43%
GO_POSITIVE_REGULATION_OF_ACTIN_CYTOSKELETON_REORGANIZATION	17	0.521073	1.52521	0.0365854	0.239055	1	1420	tags=35%, list=8%, signal=38%
GO_POSITIVE_REGULATION_OF_PROTEIN_DEPOLYMERIZATION	17	0.501298	1.52488	0.0356436	0.23924	1	3839	tags=47%, list=22%, signal=60%
GO_MAINTENANCE_OF_PROTEIN_LOCATION_IN_CELL	72	0.366732	1.52397	0.0240481	0.239291	1	3219	tags=36%, list=18%, signal=44%
GO_REGULATION_OF_GENERATION_OF_PRECURSOR_METABOLITES_AND_ENERGY	138	0.350011	1.52419	0.0160321	0.239411	1	2337	tags=23%, list=13%, signal=27%
GO_CELLULAR_DETOXIFICATION	99	0.379675	1.52299	0.0290456	0.239965	1	3950	tags=37%, list=23%, signal=48%
GO_NEGATIVE_REGULATION_OF_CYSTEINE_TYPE_ENDOPEPTIDASE_ACTIVITY	81	0.385425	1.51753	0.0184049	0.244699	1	1943	tags=22%, list=11%, signal=25%
GO_ROUGH_ENDOPLASMIC_RETICULUM	82	0.410004	1.5172	0.0339703	0.244713	1	3540	tags=39%, list=20%, signal=49%
GO_UNSATURATED_FATTY_ACID_BIOSYNTHETIC_PROCESS	39	0.434837	1.51679	0.046371	0.24498	1	3977	tags=38%, list=23%, signal=50%
GO_CELLULAR_RESPONSE_TO_ANTIBIOTIC	132	0.340953	1.51786	0.011976	0.24517	1	3806	tags=36%, list=22%, signal=45%
GO_MAINTENANCE_OF_LOCATION_IN_CELL	89	0.34648	1.51536	0.0256917	0.246343	1	3005	tags=33%, list=17%, signal=39%
GO_CELL_DEATH_IN_RESPONSE_TO_OXIDATIVE_STRESS	75	0.381627	1.51488	0.0380762	0.246625	1	3726	tags=37%, list=21%, signal=47%
GO_POSITIVE_REGULATION_OF_UBIQUITIN_PROTEIN_TRANSFERASE_ACTIVITY	31	0.448065	1.511	0.0460922	0.2492	1	2943	tags=39%, list=17%, signal=46%
GO_REGULATION_OF_TRANSCRIPTION_FROM_RNA_POLYMERASE_II_PROMOTER_IN_RESPONSE_TO_HYPOXIA	75	0.770771	2.39981	<0.01	<0.01	0	1118	tags=52%, list=6%, signal=55%

## Sheet: Table S7
Table S7. GSEA analysis between low- and high- SRP14 phenotype in TCGA cohort using the c2 reference gene set.
NAME	SIZE	ES	NES	NOM p-val	FDR q-val	FWER p-val	RANK AT MAX	LEADING EDGE
REACTOME_METABOLISM_OF_POLYAMINES	58	0.809122	2.1637	<0.01	0.00736523	0.043	1231	tags=62%, list=7%, signal=67%
REACTOME_REGULATION_OF_RAS_BY_GAPS	67	0.738725	2.16594	<0.01	0.007512	0.041	1118	tags=55%, list=6%, signal=59%
REACTOME_ASYMMETRIC_LOCALIZATION_OF_PCP_PROTEINS	63	0.773084	2.18717	<0.01	0.00756302	0.026	1118	tags=57%, list=6%, signal=61%
REACTOME_CDK_MEDIATED_PHOSPHORYLATION_AND_REMOVAL_OF_CDC6	71	0.768666	2.19161	<0.01	0.00761982	0.025	1951	tags=63%, list=11%, signal=71%
REACTOME_TNFR2_NON_CANONICAL_NF_KB_PATHWAY	97	0.671571	2.16669	<0.01	0.00764153	0.04	1892	tags=43%, list=11%, signal=48%
REACTOME_ACTIVATION_OF_APC_C_AND_APC_C:CDC20_MEDIATED_DEGRADATION_OF_MITOTIC_PROTEINS	75	0.763751	2.17553	<0.01	0.00778105	0.031	3018	tags=73%, list=17%, signal=88%
YAO_TEMPORAL_RESPONSE_TO_PROGESTERONE_CLUSTER_17	178	0.698623	2.19396	<0.01	0.00789699	0.024	1939	tags=54%, list=11%, signal=60%
WONG_MITOCHONDRIA_GENE_MODULE	201	0.682583	2.16826	<0.01	0.00791986	0.039	2432	tags=56%, list=14%, signal=64%
REACTOME_ABC_TRANSPORTER_DISORDERS	76	0.723457	2.19621	<0.01	0.00801013	0.023	1134	tags=51%, list=6%, signal=55%
BURTON_ADIPOGENESIS_5	110	0.651344	2.17047	<0.01	0.00801981	0.037	3046	tags=58%, list=17%, signal=70%
REACTOME_THE_ROLE_OF_GTSE1_IN_G2_M_PROGRESSION_AFTER_G2_CHECKPOINT	77	0.740733	2.17559	<0.01	0.00815157	0.031	1892	tags=61%, list=11%, signal=68%
REACTOME_DEGRADATION_OF_BETA_CATENIN_BY_THE_DESTRUCTION_COMPLEX	82	0.725097	2.1796	<0.01	0.008293	0.03	1892	tags=55%, list=11%, signal=61%
REACTOME_HEDGEHOG_LIGAND_BIOGENESIS	64	0.788955	2.19838	<0.01	0.00832033	0.023	1118	tags=58%, list=6%, signal=62%
REACTOME_REGULATION_OF_MITOTIC_CELL_CYCLE	85	0.726835	2.14917	<0.01	0.00866266	0.054	3018	tags=67%, list=17%, signal=81%
MOOTHA_PGC	409	0.561883	2.20027	<0.01	0.00876407	0.021	4007	tags=55%, list=23%, signal=70%
REACTOME_BETA_CATENIN_INDEPENDENT_WNT_SIGNALING	140	0.57893	2.15021	<0.01	0.00879562	0.054	1118	tags=35%, list=6%, signal=37%
REACTOME_ACTIVATION_OF_NF_KAPPAB_IN_B_CELLS	66	0.763596	2.09945	<0.01	0.0088343	0.122	1892	tags=64%, list=11%, signal=71%
REACTOME_G1_S_DNA_DAMAGE_CHECKPOINTS	66	0.757652	2.11931	<0.01	0.00886405	0.089	1951	tags=65%, list=11%, signal=73%
REACTOME_SCF_SKP2_MEDIATED_DEGRADATION_OF_P27_P21	60	0.805367	2.12519	<0.01	0.00887129	0.083	1951	tags=72%, list=11%, signal=80%
REACTOME_FBXL7_DOWN_REGULATES_AURKA_DURING_MITOTIC_ENTRY_AND_IN_EARLY_MITOSIS	54	0.835259	2.1212	<0.01	0.00894747	0.087	1118	tags=69%, list=6%, signal=73%
REACTOME_ANTIGEN_PROCESSING_CROSS_PRESENTATION	97	0.73346	2.09999	<0.01	0.00895488	0.121	2281	tags=64%, list=13%, signal=73%
REACTOME_REGULATION_OF_PTEN_STABILITY_AND_ACTIVITY	68	0.74046	2.1318	<0.01	0.00901361	0.074	1892	tags=62%, list=11%, signal=69%
REACTOME_REGULATION_OF_RUNX3_EXPRESSION_AND_ACTIVITY	55	0.831835	2.13918	<0.01	0.00902996	0.069	1892	tags=75%, list=11%, signal=83%
KEGG_HUNTINGTONS_DISEASE	163	0.6254	2.13717	<0.01	0.00904026	0.074	2065	tags=47%, list=12%, signal=52%
REACTOME_DEFECTIVE_CFTR_CAUSES_CYSTIC_FIBROSIS	60	0.800324	2.14439	<0.01	0.00904392	0.061	2140	tags=72%, list=12%, signal=81%
REACTOME_REGULATION_OF_APOPTOSIS	52	0.834764	2.10593	<0.01	0.00904874	0.11	1118	tags=69%, list=6%, signal=74%
REACTOME_DEGRADATION_OF_GLI1_BY_THE_PROTEASOME	59	0.789222	2.1262	<0.01	0.00905528	0.082	1904	tags=69%, list=11%, signal=78%
YAO_TEMPORAL_RESPONSE_TO_PROGESTERONE_CLUSTER_13	159	0.704959	2.10736	<0.01	0.00905574	0.108	3467	tags=74%, list=20%, signal=91%
REACTOME_STABILIZATION_OF_P53	55	0.806849	2.10001	<0.01	0.00913763	0.121	1892	tags=73%, list=11%, signal=81%
STARK_PREFRONTAL_CORTEX_22Q11_DELETION_DN	483	0.611502	2.14064	<0.01	0.00913903	0.065	2419	tags=49%, list=14%, signal=56%
REACTOME_MAPK6_MAPK4_SIGNALING	88	0.630771	2.10334	<0.01	0.00919396	0.117	1904	tags=51%, list=11%, signal=57%
REACTOME_DEGRADATION_OF_DVL	56	0.818364	2.12668	<0.01	0.00922253	0.081	1118	tags=66%, list=6%, signal=70%
REACTOME_DEGRADATION_OF_AXIN	54	0.805851	2.09325	<0.01	0.00922695	0.125	1118	tags=67%, list=6%, signal=71%
REACTOME_CROSS_PRESENTATION_OF_SOLUBLE_EXOGENOUS_ANTIGENS_ENDOSOMES	48	0.836637	2.10101	<0.01	0.00925889	0.12	1855	tags=77%, list=11%, signal=86%
CHUNG_BLISTER_CYTOTOXICITY_UP	133	0.586642	2.10741	<0.01	0.00926155	0.108	3725	tags=59%, list=21%, signal=75%
REACTOME_CYCLIN_A:CDK2_ASSOCIATED_EVENTS_AT_S_PHASE_ENTRY	85	0.69732	2.11362	<0.01	0.0092952	0.101	2084	tags=54%, list=12%, signal=61%
CHIANG_LIVER_CANCER_SUBCLASS_UNANNOTATED_DN	191	0.655843	2.0936	<0.01	0.00931261	0.125	3453	tags=64%, list=20%, signal=79%
REACTOME_HOST_INTERACTIONS_OF_HIV_FACTORS	130	0.663638	2.20033	<0.01	0.00935435	0.02	2315	tags=50%, list=13%, signal=57%
REACTOME_THE_CITRIC_ACID_TCA_CYCLE_AND_RESPIRATORY_ELECTRON_TRANSPORT	156	0.679843	2.10827	<0.01	0.00936637	0.107	2217	tags=56%, list=13%, signal=63%
REACTOME_MITOCHONDRIAL_TRANSLATION	94	0.76595	2.11021	<0.01	0.00939574	0.106	2120	tags=68%, list=12%, signal=77%
KEGG_ALZHEIMERS_DISEASE	146	0.625309	2.12676	<0.01	0.00948603	0.081	2065	tags=44%, list=12%, signal=49%
REACTOME_TRANSCRIPTIONAL_REGULATION_BY_RUNX3	95	0.667963	2.20522	<0.01	0.00955864	0.018	1892	tags=46%, list=11%, signal=52%
REACTOME_DOWNSTREAM_SIGNALING_EVENTS_OF_B_CELL_RECEPTOR_BCR	80	0.710115	2.07931	<0.01	0.00991897	0.149	1118	tags=51%, list=6%, signal=54%
REACTOME_HEDGEHOG_OFF_STATE	112	0.608681	2.22089	<0.01	0.00994179	0.013	1218	tags=38%, list=7%, signal=40%
REACTOME_VIF_MEDIATED_DEGRADATION_OF_APOBEC3G	53	0.833781	2.07986	<0.01	0.00995296	0.149	1118	tags=72%, list=6%, signal=76%
REACTOME_SWITCHING_OF_ORIGINS_TO_A_POST_REPLICATIVE_STATE	89	0.696655	2.07513	<0.01	0.0100782	0.156	2664	tags=58%, list=15%, signal=69%
YAO_TEMPORAL_RESPONSE_TO_PROGESTERONE_CLUSTER_14	136	0.627535	2.08049	<0.01	0.0100981	0.149	3855	tags=61%, list=22%, signal=78%
BASSO_B_LYMPHOCYTE_NETWORK	142	0.572786	2.0735	<0.01	0.0101093	0.158	3436	tags=53%, list=20%, signal=65%
MATTIOLI_MGUS_VS_PCL	100	0.596623	2.07647	<0.01	0.0101374	0.152	3747	tags=53%, list=21%, signal=67%
ALCALA_APOPTOSIS	84	0.61467	2.06846	<0.01	0.0101536	0.166	3610	tags=54%, list=21%, signal=67%
KEGG_PROTEASOME	43	0.855153	2.06908	<0.01	0.0101691	0.162	1118	tags=74%, list=6%, signal=79%
STEIN_ESRRA_TARGETS_UP	371	0.486324	2.08067	0.00194932	0.0102032	0.148	3260	tags=41%, list=19%, signal=49%
MOOTHA_MITOCHONDRIA	420	0.591516	2.20738	<0.01	0.0102384	0.017	3373	tags=52%, list=19%, signal=63%
KAAB_FAILED_HEART_ATRIUM_DN	144	0.546686	2.0692	<0.01	0.0102989	0.161	3571	tags=47%, list=20%, signal=58%
REACTOME_PTEN_REGULATION	137	0.567097	2.08247	<0.01	0.0103129	0.145	2624	tags=47%, list=15%, signal=55%
REACTOME_NEGATIVE_REGULATION_OF_NOTCH4_SIGNALING	54	0.828573	2.08079	<0.01	0.0103887	0.148	2083	tags=78%, list=12%, signal=88%
REACTOME_SIGNALING_BY_HEDGEHOG	149	0.519813	2.06951	<0.01	0.0104291	0.161	1904	tags=32%, list=11%, signal=36%
REACTOME_HEDGEHOG_ON_STATE	85	0.668952	2.21168	<0.01	0.0106867	0.016	1892	tags=48%, list=11%, signal=54%
REACTOME_APC_C:CDH1_MEDIATED_DEGRADATION_OF_CDC20_AND_OTHER_APC_C:CDH1_TARGETED_PROTEINS_IN_LATE_MITOSIS_EARLY_G1	71	0.793531	2.23853	<0.01	0.0107664	0.012	1907	tags=66%, list=11%, signal=74%
REACTOME_HIV_INFECTION	230	0.571679	2.06006	<0.01	0.0110199	0.186	2796	tags=44%, list=16%, signal=52%
MOOTHA_HUMAN_MITODB_6_2002	402	0.598056	2.22156	<0.01	0.0111845	0.013	3373	tags=54%, list=19%, signal=65%
SESTO_RESPONSE_TO_UV_C0	104	0.603942	2.05286	<0.01	0.0116017	0.203	4128	tags=56%, list=24%, signal=73%
REACTOME_REGULATION_OF_MRNA_STABILITY_BY_PROTEINS_THAT_BIND_AU_RICH_ELEMENTS	86	0.699674	2.0537	<0.01	0.0116333	0.198	2127	tags=58%, list=12%, signal=66%
KIM_TIAL1_TARGETS	31	0.674704	2.05395	<0.01	0.0117672	0.198	3076	tags=55%, list=18%, signal=66%
ZHONG_SECRETOME_OF_LUNG_CANCER_AND_FIBROBLAST	120	0.610585	2.05052	<0.01	0.0118704	0.213	3377	tags=52%, list=19%, signal=65%
REACTOME_SIGNALING_BY_NOTCH4	82	0.73438	2.24149	<0.01	0.0121029	0.011	2252	tags=59%, list=13%, signal=67%
SANA_RESPONSE_TO_IFNG_DN	80	0.605569	2.04819	0.00385356	0.0121234	0.217	4429	tags=64%, list=25%, signal=85%
REACTOME_DECTIN_1_MEDIATED_NONCANONICAL_NF_KB_SIGNALING	61	0.790503	2.04586	<0.01	0.0123801	0.222	2010	tags=69%, list=11%, signal=78%
KEGG_PARKINSONS_DISEASE	110	0.713709	2.04198	0.00201207	0.0127874	0.233	2065	tags=55%, list=12%, signal=62%
PELLICCIOTTA_HDAC_IN_ANTIGEN_PRESENTATION_DN	49	0.755	2.04204	<0.01	0.012947	0.232	3046	tags=69%, list=17%, signal=84%
REACTOME_ABC_FAMILY_PROTEINS_MEDIATED_TRANSPORT	102	0.650487	2.28434	<0.01	0.013219	0.004	2140	tags=46%, list=12%, signal=52%
MOOTHA_GLUCONEOGENESIS	29	0.641319	2.0374	<0.01	0.0132384	0.243	1596	tags=41%, list=9%, signal=45%
REACTOME_AUF1_HNRNP_D0_BINDS_AND_DESTABILIZES_MRNA	54	0.821712	2.03846	<0.01	0.0132478	0.242	2127	tags=78%, list=12%, signal=88%
ALONSO_METASTASIS_UP	185	0.572771	2.03593	<0.01	0.0133469	0.246	3942	tags=52%, list=23%, signal=66%
FLECHNER_PBL_KIDNEY_TRANSPLANT_OK_VS_DONOR_UP	149	0.56735	2.03269	<0.01	0.013517	0.255	2646	tags=46%, list=15%, signal=53%
ZHONG_SECRETOME_OF_LUNG_CANCER_AND_MACROPHAGE	71	0.625541	2.0334	<0.01	0.0135888	0.252	3377	tags=55%, list=19%, signal=68%
REACTOME_FCERI_MEDIATED_NF_KB_ACTIVATION	80	0.674052	2.0295	<0.01	0.0138935	0.26	1118	tags=49%, list=6%, signal=52%
REACTOME_INTERLEUKIN_12_SIGNALING	45	0.64603	2.02287	<0.01	0.0142241	0.275	3044	tags=51%, list=17%, signal=62%
SHIPP_DLBCL_VS_FOLLICULAR_LYMPHOMA_UP	44	0.73911	2.02305	<0.01	0.0143216	0.274	4106	tags=91%, list=23%, signal=118%
SESTO_RESPONSE_TO_UV_C7	66	0.588917	2.02345	<0.01	0.0143693	0.269	4570	tags=67%, list=26%, signal=90%
REACTOME_RESPIRATORY_ELECTRON_TRANSPORT	99	0.761226	2.02086	0.00398406	0.0144414	0.287	1926	tags=66%, list=11%, signal=73%
REACTOME_PROGRAMMED_CELL_DEATH	174	0.550428	2.02383	<0.01	0.0144468	0.268	2929	tags=43%, list=17%, signal=51%
REACTOME_SIGNALING_BY_THE_B_CELL_RECEPTOR_BCR	109	0.62171	2.02597	<0.01	0.0145212	0.265	1118	tags=39%, list=6%, signal=42%
REACTOME_PCP_CE_PATHWAY	91	0.733518	2.24182	<0.01	0.0145235	0.011	1118	tags=49%, list=6%, signal=53%
REACTOME_RESPIRATORY_ELECTRON_TRANSPORT_ATP_SYNTHESIS_BY_CHEMIOSMOTIC_COUPLING_AND_HEAT_PRODUCTION_BY_UNCOUPLING_PROTEINS	106	0.743477	2.02089	0.002	0.014582	0.287	1926	tags=62%, list=11%, signal=70%
HSIAO_HOUSEKEEPING_GENES	383	0.681145	2.02409	0.00201207	0.0146018	0.268	4021	tags=74%, list=23%, signal=94%
REACTOME_INFECTIOUS_DISEASE	376	0.597481	2.01785	0.0020202	0.014847	0.299	3037	tags=52%, list=17%, signal=61%
PELLICCIOTTA_HDAC_IN_ANTIGEN_PRESENTATION_UP	61	0.68671	2.01379	0.00199203	0.0155525	0.309	1343	tags=46%, list=8%, signal=50%
CHAUHAN_RESPONSE_TO_METHOXYESTRADIOL_UP	49	0.641924	2.01291	<0.01	0.0156434	0.312	4041	tags=65%, list=23%, signal=85%
TARTE_PLASMA_CELL_VS_PLASMABLAST_DN	303	0.591705	2.01169	<0.01	0.0157213	0.314	3850	tags=55%, list=22%, signal=70%
REACTOME_ORC1_REMOVAL_FROM_CHROMATIN	70	0.730213	2.00447	0.00199203	0.0158781	0.332	2664	tags=66%, list=15%, signal=77%
WINTER_HYPOXIA_UP	92	0.549997	2.01038	<0.01	0.0159153	0.32	2896	tags=40%, list=17%, signal=48%
HU_GENOTOXIC_DAMAGE_24HR	34	0.648218	2.00461	<0.01	0.0160287	0.332	3222	tags=56%, list=18%, signal=68%
REACTOME_ASSEMBLY_OF_THE_PRE_REPLICATIVE_COMPLEX	67	0.73964	2.00482	<0.01	0.016145	0.332	2664	tags=69%, list=15%, signal=81%
REACTOME_GLUCONEOGENESIS	31	0.678689	2.00174	<0.01	0.0161877	0.34	1509	tags=45%, list=9%, signal=49%
KIM_ALL_DISORDERS_DURATION_CORR_DN	140	0.689255	2.00635	<0.01	0.0162477	0.328	3421	tags=65%, list=20%, signal=80%
REACTOME_MTORC1_MEDIATED_SIGNALLING	22	0.669466	2.00485	<0.01	0.0163114	0.332	2070	tags=59%, list=12%, signal=67%
REACTOME_INTERLEUKIN_1_SIGNALING	101	0.639175	2.00671	<0.01	0.0163484	0.328	2242	tags=51%, list=13%, signal=59%
WANG_TUMOR_INVASIVENESS_UP	349	0.518847	1.99869	<0.01	0.0166613	0.344	4272	tags=53%, list=24%, signal=69%
REACTOME_CELLULAR_RESPONSE_TO_HYPOXIA	74	0.741043	2.24288	<0.01	0.0178901	0.01	1118	tags=53%, list=6%, signal=56%
REACTOME_DISORDERS_OF_TRANSMEMBRANE_TRANSPORTERS	167	0.488293	1.99097	<0.01	0.0180036	0.36	2456	tags=35%, list=14%, signal=40%
RAHMAN_TP53_TARGETS_PHOSPHORYLATED	21	0.781645	1.98981	<0.01	0.0181885	0.363	3592	tags=95%, list=21%, signal=120%
REACTOME_MITOCHONDRIAL_PROTEIN_IMPORT	59	0.689795	1.98864	<0.01	0.0183152	0.367	3782	tags=71%, list=22%, signal=91%
REACTOME_DNA_REPLICATION_PRE_INITIATION	84	0.716069	1.98772	<0.01	0.0183266	0.371	2664	tags=63%, list=15%, signal=74%
ZHOU_TNF_SIGNALING_4HR	52	0.599903	1.98451	<0.01	0.0184908	0.377	4106	tags=60%, list=23%, signal=78%
REACTOME_INTERLEUKIN_12_FAMILY_SIGNALING	55	0.605079	1.98538	<0.01	0.0186218	0.376	4354	tags=53%, list=25%, signal=70%
OUELLET_OVARIAN_CANCER_INVASIVE_VS_LMP_UP	113	0.608525	1.98472	0.0020284	0.0186241	0.377	3822	tags=56%, list=22%, signal=71%
REACTOME_REGULATION_OF_RUNX2_EXPRESSION_AND_ACTIVITY	72	0.760314	2.28531	<0.01	0.0189891	0.004	1186	tags=54%, list=7%, signal=58%
SPIELMAN_LYMPHOBLAST_EUROPEAN_VS_ASIAN_UP	469	0.555845	1.97749	<0.01	0.0196461	0.401	3884	tags=55%, list=22%, signal=69%
JIANG_HYPOXIA_CANCER	57	0.560151	1.97822	<0.01	0.0197124	0.399	4859	tags=63%, list=28%, signal=87%
WEIGEL_OXIDATIVE_STRESS_BY_TBH_AND_H2O2	35	0.62139	1.97055	<0.01	0.0197352	0.417	2588	tags=46%, list=15%, signal=54%
MOOTHA_VOXPHOS	72	0.773607	1.97936	<0.01	0.0197642	0.393	1703	tags=67%, list=10%, signal=74%
REACTOME_PROTEIN_LOCALIZATION	154	0.556136	1.97859	<0.01	0.0198201	0.399	4489	tags=62%, list=26%, signal=82%
REACTOME_PYRUVATE_METABOLISM_AND_CITRIC_ACID_TCA_CYCLE	54	0.579271	1.9706	<0.01	0.0198997	0.417	3604	tags=57%, list=21%, signal=72%
REACTOME_APC_C:CDC20_MEDIATED_DEGRADATION_OF_CYCLIN_B	23	0.671262	1.97577	0.00197239	0.0199279	0.404	3018	tags=57%, list=17%, signal=68%
DACOSTA_UV_RESPONSE_VIA_ERCC3_UP	303	0.574233	1.97473	<0.01	0.0199285	0.406	4015	tags=57%, list=23%, signal=72%
RHODES_CANCER_META_SIGNATURE	65	0.648344	1.97083	0.00194175	0.0200243	0.416	3713	tags=60%, list=21%, signal=76%
REACTOME_INTERLEUKIN_1_FAMILY_SIGNALING	134	0.569634	1.97123	<0.01	0.0201048	0.415	2287	tags=42%, list=13%, signal=48%
REACTOME_DNA_REPLICATION	126	0.667995	1.96837	0.00198807	0.0201066	0.423	2664	tags=55%, list=15%, signal=64%
REACTOME_SIGNALING_BY_ROBO_RECEPTORS	214	0.645779	1.97136	0.0121704	0.0202316	0.415	3346	tags=63%, list=19%, signal=76%
TAKAO_RESPONSE_TO_UVB_RADIATION_UP	83	0.73015	1.97222	<0.01	0.0202329	0.412	3242	tags=76%, list=19%, signal=93%
JIANG_VHL_TARGETS	82	0.563251	1.96585	<0.01	0.0203733	0.431	3513	tags=48%, list=20%, signal=59%
REACTOME_COMPLEX_I_BIOGENESIS	55	0.763636	1.9661	0.00197628	0.0204833	0.431	2065	tags=67%, list=12%, signal=76%
REACTOME_DOWNSTREAM_TCR_SIGNALING	93	0.631464	1.96419	0.00193424	0.0206427	0.434	3188	tags=58%, list=18%, signal=71%
LOCKWOOD_AMPLIFIED_IN_LUNG_CANCER	209	0.51181	1.96169	<0.01	0.0210072	0.445	3577	tags=46%, list=20%, signal=57%
MOREIRA_RESPONSE_TO_TSA_UP	27	0.725896	1.96087	<0.01	0.0210333	0.45	2582	tags=63%, list=15%, signal=74%
YAO_TEMPORAL_RESPONSE_TO_PROGESTERONE_CLUSTER_12	75	0.564644	1.96211	<0.01	0.0210904	0.443	3186	tags=47%, list=18%, signal=57%
REACTOME_TRANSLATION	292	0.682771	1.95798	0.00787402	0.0216021	0.461	3075	tags=64%, list=18%, signal=76%
BOUDOUKHA_BOUND_BY_IGF2BP2	93	0.554229	1.95837	<0.01	0.0216553	0.461	2905	tags=44%, list=17%, signal=53%
CHAUHAN_RESPONSE_TO_METHOXYESTRADIOL_DN	97	0.661429	1.95699	<0.01	0.0216648	0.465	4827	tags=78%, list=28%, signal=108%
REACTOME_GENE_AND_PROTEIN_EXPRESSION_BY_JAK_STAT_SIGNALING_AFTER_INTERLEUKIN_12_STIMULATION	36	0.67241	1.95307	<0.01	0.0225122	0.476	4354	tags=69%, list=25%, signal=92%
HWANG_PROSTATE_CANCER_MARKERS	28	0.633614	1.95213	<0.01	0.022582	0.481	2221	tags=39%, list=13%, signal=45%
FERRANDO_T_ALL_WITH_MLL_ENL_FUSION_DN	86	0.59894	1.94998	<0.01	0.0229126	0.49	3850	tags=60%, list=22%, signal=77%
ZHOU_TNF_SIGNALING_30MIN	49	0.660739	1.94637	0.00195312	0.0235872	0.5	3629	tags=65%, list=21%, signal=82%
KEGG_OXIDATIVE_PHOSPHORYLATION	111	0.68676	1.94701	0.00203252	0.0236243	0.5	2065	tags=56%, list=12%, signal=63%
WONG_EMBRYONIC_STEM_CELL_CORE	328	0.608101	1.94249	<0.01	0.0241327	0.51	3973	tags=59%, list=23%, signal=75%
REACTOME_APC_CDC20_MEDIATED_DEGRADATION_OF_NEK2A	25	0.670737	1.94295	0.00200803	0.0242028	0.509	3016	tags=56%, list=17%, signal=68%
TOOKER_GEMCITABINE_RESISTANCE_UP	77	0.540765	1.94312	<0.01	0.0243311	0.509	3758	tags=51%, list=21%, signal=64%
REACTOME_METABOLISM_OF_AMINO_ACIDS_AND_DERIVATIVES	357	0.530318	1.94061	0.0133843	0.0245069	0.517	3178	tags=46%, list=18%, signal=56%
REACTOME_REGULATION_OF_EXPRESSION_OF_SLITS_AND_ROBOS	169	0.721525	1.93981	0.0139165	0.0245772	0.517	3075	tags=71%, list=18%, signal=85%
NAKAMURA_TUMOR_ZONE_PERIPHERAL_VS_CENTRAL_UP	267	0.46483	1.93647	<0.01	0.0252495	0.527	3208	tags=35%, list=18%, signal=42%
YAO_TEMPORAL_RESPONSE_TO_PROGESTERONE_CLUSTER_10	67	0.62538	1.93525	0.00394477	0.0253035	0.535	3114	tags=54%, list=18%, signal=65%
LI_AMPLIFIED_IN_LUNG_CANCER	169	0.587288	1.93433	0.0040404	0.0254526	0.538	4319	tags=56%, list=25%, signal=73%
REACTOME_METABOLISM_OF_NUCLEOTIDES	98	0.497264	1.93534	<0.01	0.0254575	0.535	3873	tags=47%, list=22%, signal=60%
REACTOME_CLEC7A_DECTIN_1_SIGNALING	99	0.622269	1.93377	<0.01	0.0255534	0.542	2010	tags=48%, list=11%, signal=54%
REACTOME_MITOTIC_G1_G1_S_PHASES	149	0.601113	1.93183	0.00199203	0.0260482	0.55	3368	tags=52%, list=19%, signal=64%
BURTON_ADIPOGENESIS_4	42	0.59849	1.93056	<0.01	0.0261951	0.555	1546	tags=33%, list=9%, signal=36%
REACTOME_MRNA_SPLICING_MINOR_PATHWAY	52	0.683023	1.92861	0.00201613	0.0264377	0.562	2230	tags=58%, list=13%, signal=66%
LUI_THYROID_CANCER_PAX8_PPARG_DN	45	0.710019	1.92796	0.00202429	0.0264649	0.563	2559	tags=64%, list=15%, signal=75%
REACTOME_TCR_SIGNALING	113	0.599384	1.92882	<0.01	0.0265434	0.561	1903	tags=43%, list=11%, signal=48%
MALONEY_RESPONSE_TO_17AAG_DN	74	0.661802	1.92192	0.0101626	0.0282527	0.576	3840	tags=74%, list=22%, signal=95%
DANG_MYC_TARGETS_UP	126	0.636124	1.92042	0.00595238	0.0285457	0.58	3954	tags=63%, list=23%, signal=80%
MODY_HIPPOCAMPUS_POSTNATAL	50	0.581351	1.91919	<0.01	0.0287291	0.581	2303	tags=42%, list=13%, signal=48%
SMITH_TERT_TARGETS_DN	84	0.502681	1.91672	<0.01	0.0295129	0.597	5174	tags=54%, list=30%, signal=76%
KEGG_CITRATE_CYCLE_TCA_CYCLE	29	0.694663	1.91557	0.00967118	0.0296637	0.601	3604	tags=72%, list=21%, signal=91%
ELVIDGE_HYPOXIA_DN	144	0.51788	1.91327	0.00197628	0.0301743	0.611	3979	tags=51%, list=23%, signal=66%
JIANG_AGING_HYPOTHALAMUS_UP	37	0.656351	1.91139	<0.01	0.0304138	0.616	3263	tags=68%, list=19%, signal=83%
MARKS_HDAC_TARGETS_UP	22	0.633268	1.91068	<0.01	0.0304787	0.618	3825	tags=59%, list=22%, signal=76%
ZHU_CMV_24_HR_UP	81	0.529629	1.90997	<0.01	0.0305422	0.62	3929	tags=46%, list=22%, signal=59%
GOLDRATH_ANTIGEN_RESPONSE	339	0.512714	1.91147	0.00998004	0.0305687	0.616	5326	tags=60%, list=30%, signal=85%
AKL_HTLV1_INFECTION_UP	26	0.615644	1.91191	<0.01	0.0305694	0.615	3064	tags=54%, list=18%, signal=65%
REACTOME_NUCLEOTIDE_SALVAGE	23	0.608007	1.90809	<0.01	0.0310379	0.623	3690	tags=57%, list=21%, signal=72%
LI_LUNG_CANCER	40	0.610062	1.9073	0.00389864	0.0311393	0.626	3133	tags=50%, list=18%, signal=61%
REACTOME_TRANSCRIPTIONAL_REGULATION_BY_RUNX2	116	0.644396	2.30089	<0.01	0.0314338	0.003	1939	tags=42%, list=11%, signal=47%
WONG_PROTEASOME_GENE_MODULE	49	0.671155	1.90412	0.00400802	0.0323397	0.64	1503	tags=47%, list=9%, signal=51%
REACTOME_HSF1_ACTIVATION	30	0.630971	1.90273	<0.01	0.0327555	0.646	3130	tags=60%, list=18%, signal=73%
REACTOME_MITOTIC_G2_G2_M_PHASES	198	0.518762	1.90148	0.00395257	0.0329743	0.649	3739	tags=49%, list=21%, signal=62%
ZAMORA_NOS2_TARGETS_UP	50	0.609007	1.89982	<0.01	0.03315	0.657	3712	tags=68%, list=21%, signal=86%
PEART_HDAC_PROLIFERATION_CLUSTER_UP	52	0.558682	1.8992	0.002	0.0331835	0.658	4131	tags=56%, list=24%, signal=73%
MULLIGHAN_MLL_SIGNATURE_1_UP	373	0.64536	1.90021	0.00408163	0.0331837	0.655	3314	tags=61%, list=19%, signal=73%
BARIS_THYROID_CANCER_UP	24	0.627371	1.89499	<0.01	0.0345145	0.668	2813	tags=46%, list=16%, signal=55%
KEGG_SPLICEOSOME	126	0.609736	1.89135	0.00603622	0.0356403	0.676	2632	tags=54%, list=15%, signal=63%
LANDIS_ERBB2_BREAST_PRENEOPLASTIC_DN	57	0.538019	1.88932	<0.01	0.0358672	0.68	2601	tags=35%, list=15%, signal=41%
MEINHOLD_OVARIAN_CANCER_LOW_GRADE_DN	18	0.726707	1.88976	<0.01	0.035949	0.678	2779	tags=61%, list=16%, signal=73%
REACTOME_MRNA_SPLICING	185	0.600009	1.89004	0.00401606	0.0360402	0.678	3593	tags=57%, list=21%, signal=71%
REACTOME_S_PHASE	160	0.588419	1.88725	0.006	0.0365012	0.682	3368	tags=52%, list=19%, signal=64%
SHEPARD_CRUSH_AND_BURN_MUTANT_UP	197	0.457582	1.88589	<0.01	0.0369057	0.685	4471	tags=49%, list=26%, signal=65%
REACTOME_PROTEIN_FOLDING	98	0.46625	1.88441	0.00194932	0.0373281	0.691	3480	tags=41%, list=20%, signal=51%
REACTOME_C_TYPE_LECTIN_RECEPTORS_CLRS	134	0.550086	1.88349	<0.01	0.0374548	0.692	2010	tags=39%, list=11%, signal=44%
NATSUME_RESPONSE_TO_INTERFERON_BETA_DN	50	0.660381	1.87993	0.00196078	0.0383603	0.701	3499	tags=60%, list=20%, signal=75%
REACTOME_TERMINATION_OF_TRANSLESION_DNA_SYNTHESIS	32	0.633137	1.88021	0.00576923	0.038472	0.701	2590	tags=56%, list=15%, signal=66%
ZHAN_V2_LATE_DIFFERENTIATION_GENES	44	0.584903	1.88038	0.0020202	0.0386335	0.701	5189	tags=68%, list=30%, signal=97%
REACTOME_UCH_PROTEINASES	99	0.646403	1.87845	0.00196464	0.0387045	0.706	1892	tags=46%, list=11%, signal=52%
WAMUNYOKOLI_OVARIAN_CANCER_LMP_UP	261	0.47665	1.87493	0.00194932	0.0393046	0.719	3841	tags=42%, list=22%, signal=53%
ENK_UV_RESPONSE_EPIDERMIS_UP	282	0.441825	1.87545	<0.01	0.0393417	0.718	3658	tags=39%, list=21%, signal=48%
GAVIN_FOXP3_TARGETS_CLUSTER_T7	94	0.558532	1.87654	0.00194932	0.0393486	0.712	3589	tags=57%, list=21%, signal=72%
KAAB_FAILED_HEART_VENTRICLE_DN	41	0.587861	1.87603	<0.01	0.0393536	0.715	4089	tags=46%, list=23%, signal=60%
TIEN_INTESTINE_PROBIOTICS_6HR_UP	49	0.716643	1.873	0.0201207	0.0394998	0.727	2976	tags=73%, list=17%, signal=88%
MUNSHI_MULTIPLE_MYELOMA_UP	74	0.531603	1.87325	0.00189753	0.0395792	0.726	4061	tags=51%, list=23%, signal=67%
REACTOME_TRANSLESION_SYNTHESIS_BY_POLH	19	0.718017	1.87229	0.00384615	0.039605	0.728	1921	tags=63%, list=11%, signal=71%
GOTZMANN_EPITHELIAL_TO_MESENCHYMAL_TRANSITION_DN	190	0.46442	1.87356	0.00202429	0.0396694	0.724	4131	tags=45%, list=24%, signal=58%
BURTON_ADIPOGENESIS_PEAK_AT_16HR	40	0.688809	1.86959	0.0116054	0.0404453	0.737	3779	tags=68%, list=22%, signal=86%
SESTO_RESPONSE_TO_UV_C6	38	0.575626	1.86975	<0.01	0.0405936	0.737	4733	tags=61%, list=27%, signal=83%
BENPORATH_MYC_TARGETS_WITH_EBOX	219	0.478718	1.86843	0.00195312	0.0406854	0.737	4092	tags=48%, list=23%, signal=62%
REACTOME_NEDDYLATION	225	0.445848	1.86408	0.00402414	0.0421286	0.751	1908	tags=31%, list=11%, signal=34%
GRUETZMANN_PANCREATIC_CANCER_UP	337	0.46717	1.86319	<0.01	0.0422016	0.752	4300	tags=42%, list=25%, signal=55%
KEGG_PENTOSE_PHOSPHATE_PATHWAY	25	0.608316	1.86425	0.00386847	0.0423011	0.751	3915	tags=64%, list=22%, signal=82%
NADLER_OBESITY_DN	44	0.552441	1.86225	0.00191205	0.042362	0.755	2695	tags=39%, list=15%, signal=46%
MULLIGHAN_MLL_SIGNATURE_2_UP	411	0.62833	1.86101	0.00813008	0.0424126	0.756	3177	tags=58%, list=18%, signal=69%
MARTINEZ_RESPONSE_TO_TRABECTEDIN_UP	68	0.611407	1.86444	0.0020202	0.0424281	0.75	3329	tags=57%, list=19%, signal=71%
REACTOME_GLYCOGEN_STORAGE_DISEASES	16	0.667498	1.86037	0.00201207	0.0424693	0.757	3562	tags=50%, list=20%, signal=63%
KEGG_CARDIAC_MUSCLE_CONTRACTION	71	0.566425	1.86103	0.00198413	0.0426145	0.756	1900	tags=35%, list=11%, signal=39%
NADLER_OBESITY_UP	56	0.670074	1.85847	0.00385356	0.0430727	0.765	3497	tags=63%, list=20%, signal=78%
ACEVEDO_NORMAL_TISSUE_ADJACENT_TO_LIVER_TUMOR_DN	335	0.472753	1.85714	<0.01	0.0435434	0.77	4538	tags=49%, list=26%, signal=65%
BURTON_ADIPOGENESIS_6	184	0.46472	1.85505	<0.01	0.0443789	0.777	4717	tags=51%, list=27%, signal=69%
AIYAR_COBRA1_TARGETS_DN	28	0.580847	1.85363	0.00397614	0.0448422	0.781	1958	tags=43%, list=11%, signal=48%
REACTOME_TP53_REGULATES_METABOLIC_GENES	84	0.499638	1.85279	0.00978474	0.045057	0.783	1740	tags=38%, list=10%, signal=42%
DAIRKEE_CANCER_PRONE_RESPONSE_E2	28	0.545907	1.85148	0.00200803	0.045523	0.786	4372	tags=46%, list=25%, signal=62%
PAL_PRMT5_TARGETS_UP	191	0.504072	1.84224	0.00596422	0.0492941	0.803	3897	tags=45%, list=22%, signal=57%
LEE_LIVER_CANCER_SURVIVAL_DN	174	0.531096	1.84157	0.0163599	0.0494197	0.805	4733	tags=60%, list=27%, signal=82%
DIRMEIER_LMP1_RESPONSE_LATE_DN	29	0.750935	1.84232	<0.01	0.0494625	0.803	3014	tags=72%, list=17%, signal=87%
TIEN_INTESTINE_PROBIOTICS_2HR_UP	27	0.645733	1.8426	0.0125261	0.0495779	0.803	2976	tags=63%, list=17%, signal=76%
ZHAN_VARIABLE_EARLY_DIFFERENTIATION_GENES_DN	29	0.636128	1.84021	0.00197239	0.0496698	0.806	2817	tags=55%, list=16%, signal=66%
WU_HBX_TARGETS_2_UP	22	0.598876	1.83918	0.00381679	0.04967	0.808	2180	tags=45%, list=12%, signal=52%
FOURNIER_ACINAR_DEVELOPMENT_LATE_2	278	0.522338	1.83961	0.0209924	0.0497234	0.806	4744	tags=55%, list=27%, signal=74%
REACTOME_DUAL_INCISION_IN_TC_NER	65	0.536814	1.84022	0.00198807	0.049903	0.806	2590	tags=48%, list=15%, signal=56%
LI_DCP2_BOUND_MRNA	86	0.683632	1.83722	0.003861	0.050477	0.812	3472	tags=69%, list=20%, signal=85%
REACTOME_TRANSLESION_SYNTHESIS_BY_Y_FAMILY_DNA_POLYMERASES_BYPASSES_LESIONS_ON_DNA_TEMPLATE	39	0.588513	1.8365	0.00391389	0.0506092	0.814	2787	tags=56%, list=16%, signal=67%
CHNG_MULTIPLE_MYELOMA_HYPERPLOID_DN	30	0.608103	1.83361	0.0077821	0.051846	0.82	4718	tags=63%, list=27%, signal=87%
CHEN_HOXA5_TARGETS_9HR_DN	42	0.551041	1.83158	0.00578035	0.0524329	0.825	4352	tags=52%, list=25%, signal=70%
JOSEPH_RESPONSE_TO_SODIUM_BUTYRATE_UP	30	0.670287	1.83197	0.00603622	0.0525036	0.825	2720	tags=57%, list=16%, signal=67%
GNATENKO_PLATELET_SIGNATURE	44	0.644745	1.82901	0.00389864	0.0532998	0.833	2046	tags=55%, list=12%, signal=62%
REACTOME_FC_EPSILON_RECEPTOR_FCERI_SIGNALING	130	0.516953	1.82941	0.00191939	0.053338	0.832	1903	tags=38%, list=11%, signal=42%
MOOTHA_GLYCOLYSIS	19	0.686568	1.8276	0.00763359	0.0536057	0.837	2768	tags=63%, list=16%, signal=75%
GRADE_COLON_AND_RECTAL_CANCER_UP	284	0.485966	1.82653	0.00803213	0.0536881	0.839	4127	tags=49%, list=24%, signal=63%
YAO_TEMPORAL_RESPONSE_TO_PROGESTERONE_CLUSTER_7	69	0.513207	1.82781	0.00395257	0.0537271	0.836	4128	tags=52%, list=24%, signal=68%
KEGG_GLUTATHIONE_METABOLISM	42	0.554957	1.82654	0.00199203	0.0539081	0.839	3829	tags=60%, list=22%, signal=76%
PECE_MAMMARY_STEM_CELL_UP	127	0.663885	1.82488	0.0184049	0.0542546	0.843	3572	tags=65%, list=20%, signal=82%
DACOSTA_UV_RESPONSE_VIA_ERCC3_COMMON_UP	73	0.532316	1.8231	0.00196078	0.054284	0.846	5417	tags=66%, list=31%, signal=95%
GAL_LEUKEMIC_STEM_CELL_DN	222	0.500573	1.82391	0.0176471	0.0543548	0.845	4994	tags=56%, list=29%, signal=78%
RHODES_UNDIFFERENTIATED_CANCER	68	0.686277	1.82243	0.0177866	0.054422	0.849	3813	tags=75%, list=22%, signal=96%
KAAB_HEART_ATRIUM_VS_VENTRICLE_DN	255	0.421307	1.82322	<0.01	0.0544557	0.846	2577	tags=30%, list=15%, signal=35%
HOLLMANN_APOPTOSIS_VIA_CD40_UP	196	0.444981	1.82185	<0.01	0.0545017	0.851	3795	tags=41%, list=22%, signal=52%
REACTOME_NUCLEOTIDE_EXCISION_REPAIR	110	0.517023	1.82403	0.0019802	0.0545176	0.845	3882	tags=56%, list=22%, signal=72%
ROSS_AML_WITH_MLL_FUSIONS	77	0.67967	1.82147	0.0160643	0.0545334	0.853	3877	tags=71%, list=22%, signal=91%
DAZARD_RESPONSE_TO_UV_NHEK_UP	204	0.538795	1.81974	0.0138614	0.0550287	0.854	5028	tags=61%, list=29%, signal=84%
DAZARD_UV_RESPONSE_CLUSTER_G1	57	0.619642	1.81916	0.0181818	0.0551666	0.857	4936	tags=75%, list=28%, signal=105%
REACTOME_TRANSCRIPTION_COUPLED_NUCLEOTIDE_EXCISION_REPAIR_TC_NER	78	0.537291	1.81976	0.00590551	0.0552619	0.854	3882	tags=59%, list=22%, signal=75%
FERNANDEZ_BOUND_BY_MYC	172	0.442874	1.81736	<0.01	0.0558041	0.859	4165	tags=47%, list=24%, signal=60%
REACTOME_PREFOLDIN_MEDIATED_TRANSFER_OF_SUBSTRATE_TO_CCT_TRIC	28	0.641673	1.81757	0.011811	0.0558764	0.858	4858	tags=79%, list=28%, signal=109%
REACTOME_HIV_LIFE_CYCLE	149	0.486885	1.81515	0.0117188	0.0565149	0.863	3917	tags=47%, list=22%, signal=60%
REACTOME_PROCESSING_OF_CAPPED_INTRON_CONTAINING_PRE_MRNA	236	0.556182	1.81446	0.0121212	0.0566366	0.867	2632	tags=44%, list=15%, signal=52%
IGLESIAS_E2F_TARGETS_UP	140	0.493666	1.81519	0.00191939	0.0567423	0.862	3933	tags=44%, list=22%, signal=57%
DELLA_RESPONSE_TO_TSA_AND_BUTYRATE	20	0.666014	1.81333	0.00782779	0.0568976	0.869	4131	tags=75%, list=24%, signal=98%
JIANG_AGING_HYPOTHALAMUS_DN	34	0.606999	1.81364	0.00769231	0.0569408	0.869	3814	tags=50%, list=22%, signal=64%
ZHONG_SECRETOME_OF_LUNG_CANCER_AND_ENDOTHELIUM	61	0.553304	1.81279	0.00194553	0.0569598	0.87	4455	tags=57%, list=25%, signal=77%
COLLIS_PRKDC_REGULATORS	19	0.641003	1.81238	0.00773694	0.0569885	0.87	2761	tags=53%, list=16%, signal=62%
KOKKINAKIS_METHIONINE_DEPRIVATION_96HR_DN	72	0.476209	1.81122	<0.01	0.0572045	0.871	4015	tags=53%, list=23%, signal=68%
ANDERSEN_LIVER_CANCER_KRT19_UP	34	0.685651	1.80612	0.0306748	0.0572993	0.883	3221	tags=68%, list=18%, signal=83%
HONMA_DOCETAXEL_RESISTANCE	34	0.660322	1.8087	0.00194553	0.0573193	0.877	2515	tags=59%, list=14%, signal=69%
CAFFAREL_RESPONSE_TO_THC_DN	31	0.619938	1.81142	0.0135659	0.0573201	0.87	3950	tags=68%, list=23%, signal=87%
REACTOME_MITOTIC_METAPHASE_AND_ANAPHASE	199	0.529208	1.80641	0.0159046	0.0573221	0.883	3160	tags=46%, list=18%, signal=55%
OUELLET_CULTURED_OVARIAN_CANCER_INVASIVE_VS_LMP_UP	69	0.498661	1.80671	<0.01	0.0573263	0.882	3638	tags=43%, list=21%, signal=55%
ZAMORA_NOS2_TARGETS_DN	75	0.526667	1.80904	0.0154739	0.0574135	0.876	3551	tags=45%, list=20%, signal=57%
KEGG_PHENYLALANINE_METABOLISM	17	0.634725	1.80947	0.002	0.0574634	0.875	2483	tags=47%, list=14%, signal=55%
MORI_MATURE_B_LYMPHOCYTE_DN	71	0.53909	1.80672	0.0135659	0.0575485	0.882	4283	tags=54%, list=24%, signal=71%
REACTOME_GLYCOGEN_SYNTHESIS	16	0.640712	1.80519	0.0019802	0.0575866	0.883	2755	tags=44%, list=16%, signal=52%
DER_IFN_GAMMA_RESPONSE_UP	71	0.562621	1.80952	0.0157791	0.0576743	0.874	4978	tags=62%, list=28%, signal=86%
SMITH_TERT_TARGETS_UP	142	0.470911	1.80726	0.00779727	0.0576831	0.88	3401	tags=42%, list=19%, signal=52%
BARRIER_CANCER_RELAPSE_TUMOR_SAMPLE_UP	15	0.741294	1.8068	0.00206612	0.0577323	0.882	1517	tags=53%, list=9%, signal=58%
REACTOME_HSP90_CHAPERONE_CYCLE_FOR_STEROID_HORMONE_RECEPTORS_SHR	55	0.524038	1.80989	0.0100402	0.0577384	0.873	5150	tags=67%, list=29%, signal=95%
LIANG_HEMATOPOIESIS_STEM_CELL_NUMBER_LARGE_VS_TINY_UP	41	0.510933	1.80734	0.00194553	0.0578526	0.879	5659	tags=68%, list=32%, signal=101%
REACTOME_COOPERATION_OF_PREFOLDIN_AND_TRIC_CCT_IN_ACTIN_AND_TUBULIN_FOLDING	33	0.603837	1.8043	0.0159363	0.0578824	0.886	2928	tags=52%, list=17%, signal=62%
GALE_APL_WITH_FLT3_MUTATED_DN	15	0.829521	1.80376	0.00389105	0.0579436	0.887	2150	tags=80%, list=12%, signal=91%
HILLION_HMGA1B_TARGETS	73	0.517085	1.80248	0.00389105	0.0582421	0.89	3173	tags=41%, list=18%, signal=50%
MOOTHA_TCA	15	0.788749	1.80268	0.00389864	0.0583488	0.89	2217	tags=80%, list=13%, signal=92%
IRITANI_MAD1_TARGETS_DN	41	0.660691	1.80174	0.00591716	0.0584471	0.891	4435	tags=68%, list=25%, signal=91%
JIANG_HYPOXIA_VIA_VHL	19	0.619486	1.80105	<0.01	0.0586917	0.894	5763	tags=79%, list=33%, signal=118%
MORI_LARGE_PRE_BII_LYMPHOCYTE_UP	83	0.657767	1.79645	0.0213592	0.0593665	0.901	4621	tags=73%, list=26%, signal=99%
REACTOME_SEMA3A_PAK_DEPENDENT_AXON_REPULSION	16	0.631669	1.79609	0.00585938	0.0593962	0.901	1903	tags=38%, list=11%, signal=42%
REACTOME_INTRACELLULAR_SIGNALING_BY_SECOND_MESSENGERS	295	0.398619	1.79656	<0.01	0.0595	0.9	2624	tags=29%, list=15%, signal=34%
APPIERTO_RESPONSE_TO_FENRETINIDE_DN	48	0.526121	1.79684	0.00391389	0.059516	0.899	4089	tags=65%, list=23%, signal=84%
HILLION_HMGA1_TARGETS	73	0.507978	1.79691	0.00197239	0.0596915	0.899	3282	tags=44%, list=19%, signal=54%
JOHNSTONE_PARVB_TARGETS_2_UP	142	0.54048	1.79495	0.0093633	0.059834	0.902	4177	tags=53%, list=24%, signal=69%
BRACHAT_RESPONSE_TO_CAMPTOTHECIN_DN	38	0.546112	1.79699	<0.01	0.0598622	0.899	4864	tags=63%, list=28%, signal=87%
MOOTHA_FFA_OXYDATION	23	0.640131	1.79757	0.0040568	0.0599941	0.898	2923	tags=61%, list=17%, signal=73%
BIOCARTA_MPR_PATHWAY	21	0.578877	1.79705	0.00769231	0.0600254	0.899	3378	tags=52%, list=19%, signal=65%
REACTOME_SRP_DEPENDENT_COTRANSLATIONAL_PROTEIN_TARGETING_TO_MEMBRANE	112	0.755149	1.79784	0.039604	0.0600314	0.898	3075	tags=83%, list=18%, signal=100%
KEGG_GLYCOLYSIS_GLUCONEOGENESIS	56	0.513335	1.79795	0.00764818	0.0601896	0.898	3802	tags=48%, list=22%, signal=61%
TOMIDA_METASTASIS_DN	18	0.663153	1.79322	0.00796813	0.0605649	0.905	2629	tags=50%, list=15%, signal=59%
REACTOME_CITRIC_ACID_CYCLE_TCA_CYCLE	22	0.712593	1.79279	0.00394477	0.0605964	0.905	3604	tags=77%, list=21%, signal=97%
REACTOME_NEUTROPHIL_DEGRANULATION	466	0.542211	1.79227	0.0159363	0.0606852	0.906	4481	tags=55%, list=26%, signal=72%
HU_ANGIOGENESIS_DN	35	0.629896	1.79174	0.0141988	0.0607177	0.906	3327	tags=57%, list=19%, signal=70%
LU_EZH2_TARGETS_UP	259	0.543258	1.79041	0.002	0.061215	0.907	4808	tags=59%, list=27%, signal=80%
HU_GENOTOXIC_DAMAGE_4HR	35	0.605711	1.78886	0.0160643	0.0616898	0.909	3746	tags=57%, list=21%, signal=73%
CHIARADONNA_NEOPLASTIC_TRANSFORMATION_KRAS_CDC25_UP	56	0.507847	1.78896	<0.01	0.0618542	0.909	2132	tags=36%, list=12%, signal=41%
DACOSTA_UV_RESPONSE_VIA_ERCC3_TTD_UP	57	0.617578	1.78625	0.00383142	0.062211	0.911	2894	tags=53%, list=17%, signal=63%
REACTOME_MTOR_SIGNALLING	39	0.509561	1.7865	0.00573614	0.0622997	0.911	2226	tags=41%, list=13%, signal=47%
HU_GENOTOXIN_ACTION_DIRECT_VS_INDIRECT_24HR	46	0.537652	1.78716	0.00200401	0.0623777	0.911	5199	tags=65%, list=30%, signal=93%
KEGG_PROTEIN_EXPORT	23	0.703512	1.78667	0.0123457	0.0624254	0.911	3005	tags=65%, list=17%, signal=79%
DARWICHE_SKIN_TUMOR_PROMOTER_UP	128	0.431491	1.78355	<0.01	0.0631581	0.916	4459	tags=43%, list=25%, signal=57%
TSENG_IRS1_TARGETS_UP	104	0.434696	1.78388	<0.01	0.0631755	0.913	4623	tags=37%, list=26%, signal=49%
WELCSH_BRCA1_TARGETS_DN	138	0.583959	1.78195	0.0134615	0.0639087	0.92	4962	tags=61%, list=28%, signal=84%
ZHAN_MULTIPLE_MYELOMA_SUBGROUPS	30	0.656774	1.78124	0.014	0.0639129	0.92	2873	tags=57%, list=16%, signal=68%
SWEET_LUNG_CANCER_KRAS_UP	433	0.429134	1.7814	<0.01	0.0640421	0.92	4184	tags=40%, list=24%, signal=51%
SCHLOSSER_MYC_AND_SERUM_RESPONSE_SYNERGY	31	0.711353	1.7799	0.00948767	0.0646297	0.921	3635	tags=74%, list=21%, signal=93%
WEST_ADRENOCORTICAL_TUMOR_UP	293	0.474303	1.77825	0.0183299	0.0654341	0.923	3328	tags=41%, list=19%, signal=49%
CHICAS_RB1_TARGETS_LOW_SERUM	88	0.540708	1.77743	0.016	0.0656925	0.923	2664	tags=47%, list=15%, signal=55%
LEE_LIVER_CANCER_MYC_UP	49	0.504601	1.77709	0.00814664	0.0657022	0.923	3051	tags=43%, list=17%, signal=52%
AMIT_EGF_RESPONSE_120_MCF10A	41	0.548382	1.77519	0.00607287	0.0665038	0.926	5071	tags=66%, list=29%, signal=93%
BOHN_PRIMARY_IMMUNODEFICIENCY_SYNDROM_UP	45	0.517791	1.7743	0.00803213	0.0666169	0.926	3599	tags=44%, list=21%, signal=56%
REACTOME_RHO_GTPASES_ACTIVATE_PAKS	21	0.621226	1.77523	0.00590551	0.0666859	0.926	1903	tags=43%, list=11%, signal=48%
REACTOME_G2_M_CHECKPOINTS	164	0.562845	1.77431	0.0102249	0.0668255	0.926	2664	tags=41%, list=15%, signal=48%
JOHANSSON_GLIOMAGENESIS_BY_PDGFB_UP	53	0.515837	1.77349	0.0060241	0.0668889	0.926	4872	tags=64%, list=28%, signal=89%
GROSS_HYPOXIA_VIA_ELK3_AND_HIF1A_DN	101	0.4304	1.77208	0.00399202	0.0675312	0.926	3986	tags=43%, list=23%, signal=55%
MOREAUX_B_LYMPHOCYTE_MATURATION_BY_TACI_DN	75	0.558621	1.77113	0.0139165	0.0679542	0.928	3463	tags=51%, list=20%, signal=63%
MUELLER_PLURINET	296	0.504947	1.76938	0.0117647	0.0687456	0.928	3897	tags=51%, list=22%, signal=64%
KYNG_RESPONSE_TO_H2O2	68	0.50799	1.76878	0.00787402	0.0688357	0.928	4177	tags=57%, list=24%, signal=75%
LUI_TARGETS_OF_PAX8_PPARG_FUSION	33	0.705908	1.7671	0.00816326	0.0695023	0.928	4974	tags=94%, list=28%, signal=131%
JISON_SICKLE_CELL_DISEASE_UP	179	0.509663	1.76727	0.0135659	0.0695835	0.928	4322	tags=47%, list=25%, signal=62%
REACTOME_MACROAUTOPHAGY	89	0.498463	1.76588	0.00195312	0.0700469	0.93	2226	tags=36%, list=13%, signal=41%
REACTOME_AUTOPHAGY	108	0.489204	1.76467	0.00582524	0.0701283	0.933	3934	tags=48%, list=22%, signal=62%
KESHELAVA_MULTIPLE_DRUG_RESISTANCE	72	0.554186	1.76494	0.00397614	0.0702232	0.932	4527	tags=60%, list=26%, signal=80%
REACTOME_HSF1_DEPENDENT_TRANSACTIVATION	37	0.520592	1.76498	0.00389105	0.0704226	0.932	3130	tags=43%, list=18%, signal=53%
YAO_TEMPORAL_RESPONSE_TO_PROGESTERONE_CLUSTER_9	69	0.465556	1.76081	0.00801603	0.0719832	0.937	3671	tags=38%, list=21%, signal=47%
LOPEZ_MBD_TARGETS_IMPRINTED_AND_X_LINKED	15	0.663608	1.7609	0.00790514	0.072135	0.937	3275	tags=67%, list=19%, signal=82%
ZHAN_V1_LATE_DIFFERENTIATION_GENES_DN	15	0.720007	1.76118	0.00968992	0.072205	0.936	4285	tags=80%, list=24%, signal=106%
REACTOME_GLUCOSE_METABOLISM	89	0.474707	1.76127	0.00959693	0.0723536	0.935	3610	tags=40%, list=21%, signal=51%
IIZUKA_LIVER_CANCER_PROGRESSION_L0_L1_DN	17	0.758611	1.75873	0.00574713	0.073047	0.937	2781	tags=76%, list=16%, signal=91%
REACTOME_GLOBAL_GENOME_NUCLEOTIDE_EXCISION_REPAIR_GG_NER	84	0.519289	1.759	0.00796813	0.0730707	0.937	3882	tags=56%, list=22%, signal=72%
JAZAG_TGFB1_SIGNALING_VIA_SMAD4_UP	100	0.452731	1.75619	0.00201207	0.0744933	0.941	3943	tags=48%, list=23%, signal=62%
LEI_MYB_TARGETS	303	0.423281	1.75639	0.0038835	0.0745848	0.94	4936	tags=47%, list=28%, signal=65%
ZHU_CMV_ALL_UP	106	0.490988	1.75225	0.00614754	0.0770254	0.946	4989	tags=51%, list=29%, signal=71%
PURBEY_TARGETS_OF_CTBP1_AND_SATB1_DN	155	0.418644	1.75179	0.00389105	0.0771218	0.946	3276	tags=35%, list=19%, signal=43%
VANOEVELEN_MYOGENESIS_SIN3A_TARGETS	214	0.397872	1.74981	0.0038835	0.078385	0.948	2675	tags=36%, list=15%, signal=41%
REACTOME_DUAL_INCISION_IN_GG_NER	41	0.571958	1.74876	0.0157171	0.0788096	0.95	3882	tags=61%, list=22%, signal=78%
CAFFAREL_RESPONSE_TO_THC_24HR_5_DN	53	0.525156	1.74893	0.0180723	0.0789128	0.949	3779	tags=53%, list=22%, signal=67%
REACTOME_CELLULAR_RESPONSES_TO_STRESS	429	0.437478	1.74685	0.00603622	0.079738	0.953	3627	tags=38%, list=21%, signal=47%
WELCSH_BRCA1_TARGETS_UP	192	0.463198	1.74703	0.012024	0.0797962	0.952	4102	tags=45%, list=23%, signal=58%
REACTOME_METABOLISM_OF_COFACTORS	19	0.629831	1.74401	0.01222	0.0806944	0.958	4179	tags=63%, list=24%, signal=83%
SHIN_B_CELL_LYMPHOMA_CLUSTER_8	37	0.535756	1.74411	0.0100806	0.0808716	0.957	4346	tags=51%, list=25%, signal=68%
POMEROY_MEDULLOBLASTOMA_PROGNOSIS_DN	42	0.632147	1.74411	0.025641	0.0811125	0.957	4512	tags=71%, list=26%, signal=96%
ROSS_LEUKEMIA_WITH_MLL_FUSIONS	78	0.530662	1.74123	0.0245902	0.0811354	0.959	3802	tags=54%, list=22%, signal=68%
BYSTRYKH_HEMATOPOIESIS_STEM_CELL_QTL_CIS	121	0.414636	1.74447	0.00404858	0.081144	0.957	3696	tags=38%, list=21%, signal=48%
CAVARD_LIVER_CANCER_MALIGNANT_VS_BENIGN	22	0.597621	1.74276	0.00784314	0.0813095	0.958	3467	tags=50%, list=20%, signal=62%
KEGG_BASE_EXCISION_REPAIR	33	0.590414	1.74126	0.00576923	0.0813669	0.959	3726	tags=61%, list=21%, signal=77%
MACLACHLAN_BRCA1_TARGETS_UP	21	0.667058	1.74139	0.00795229	0.0815359	0.959	4097	tags=67%, list=23%, signal=87%
ELVIDGE_HIF1A_AND_HIF2A_TARGETS_UP	40	0.536565	1.74181	0.0101626	0.0817156	0.959	5060	tags=63%, list=29%, signal=88%
RHEIN_ALL_GLUCOCORTICOID_THERAPY_DN	360	0.519735	1.7414	0.0224033	0.0817742	0.959	3324	tags=47%, list=19%, signal=56%
JAZAERI_BREAST_CANCER_BRCA1_VS_BRCA2_UP	47	0.560962	1.73963	0.00974659	0.0821298	0.959	3594	tags=53%, list=21%, signal=67%
BASAKI_YBX1_TARGETS_UP	278	0.496777	1.73905	0.0309478	0.0823394	0.959	4827	tags=56%, list=28%, signal=76%
SESTO_RESPONSE_TO_UV_C4	18	0.599462	1.73654	0.0135922	0.083854	0.961	3165	tags=50%, list=18%, signal=61%
MODY_HIPPOCAMPUS_PRENATAL	38	0.662031	1.73598	0.0365854	0.0839988	0.962	4114	tags=68%, list=24%, signal=89%
BURTON_ADIPOGENESIS_8	76	0.482918	1.73342	0.00196464	0.0854604	0.963	3107	tags=41%, list=18%, signal=49%
WIELAND_UP_BY_HBV_INFECTION	98	0.63613	1.73355	0.0209924	0.0856238	0.963	3878	tags=62%, list=22%, signal=80%
DITTMER_PTHLH_TARGETS_UP	108	0.456899	1.73082	0.018	0.0860641	0.965	3173	tags=41%, list=18%, signal=49%
LEE_AGING_NEOCORTEX_UP	75	0.491059	1.73107	<0.01	0.0861316	0.964	4236	tags=48%, list=24%, signal=63%
LEE_CALORIE_RESTRICTION_MUSCLE_UP	35	0.573994	1.7303	0.0175781	0.0861506	0.965	3796	tags=46%, list=22%, signal=58%
REACTOME_PHOSPHORYLATION_OF_THE_APC_C	19	0.609913	1.73128	0.0205761	0.0862046	0.964	3018	tags=47%, list=17%, signal=57%
REACTOME_GAP_FILLING_DNA_REPAIR_SYNTHESIS_AND_LIGATION_IN_GG_NER	25	0.66339	1.73149	0.0119284	0.086285	0.964	3842	tags=76%, list=22%, signal=97%
REACTOME_GLUTATHIONE_CONJUGATION	30	0.530752	1.73173	0.00970874	0.0863576	0.964	3829	tags=53%, list=22%, signal=68%
MANN_RESPONSE_TO_AMIFOSTINE_UP	19	0.65902	1.73176	0.00795229	0.0865793	0.964	3856	tags=74%, list=22%, signal=94%
KYNG_DNA_DAMAGE_DN	174	0.416749	1.72621	0.00195312	0.0883036	0.968	5290	tags=48%, list=30%, signal=68%
KEGG_AMYOTROPHIC_LATERAL_SCLEROSIS_ALS	50	0.477601	1.72692	<0.01	0.0883339	0.968	2623	tags=36%, list=15%, signal=42%
BLALOCK_ALZHEIMERS_DISEASE_INCIPIENT_DN	158	0.417134	1.72649	0.0118812	0.0883361	0.968	3197	tags=37%, list=18%, signal=45%
REACTOME_DNA_DAMAGE_RECOGNITION_IN_GG_NER	38	0.582775	1.72712	0.015625	0.0884541	0.968	3726	tags=63%, list=21%, signal=80%
MOHANKUMAR_HOXA1_TARGETS_UP	390	0.399166	1.72567	0.0133333	0.0884903	0.968	4760	tags=46%, list=27%, signal=61%
LIN_APC_TARGETS	69	0.603499	1.72453	0.0116054	0.0891991	0.97	3803	tags=59%, list=22%, signal=76%
KEGG_PYRIMIDINE_METABOLISM	97	0.470628	1.72384	0.00763359	0.0892716	0.97	3873	tags=44%, list=22%, signal=57%
REACTOME_PINK_PARKIN_MEDIATED_MITOPHAGY	21	0.659723	1.72396	0.0100604	0.0894178	0.97	3237	tags=62%, list=18%, signal=76%
REACTOME_INHIBITION_OF_THE_PROTEOLYTIC_ACTIVITY_OF_APC_C_REQUIRED_FOR_THE_ONSET_OF_ANAPHASE_BY_MITOTIC_SPINDLE_CHECKPOINT_COMPONENTS	20	0.617144	1.72231	0.0187891	0.0901926	0.971	2009	tags=40%, list=11%, signal=45%
TOMIDA_METASTASIS_UP	26	0.565486	1.72035	0.00585938	0.0914438	0.973	3713	tags=62%, list=21%, signal=78%
SESTO_RESPONSE_TO_UV_C1	66	0.501251	1.7196	0.0246914	0.0915245	0.973	4307	tags=45%, list=25%, signal=60%
BOGNI_TREATMENT_RELATED_MYELOID_LEUKEMIA_UP	30	0.546543	1.71987	0.0156863	0.0915685	0.973	3689	tags=50%, list=21%, signal=63%
KEGG_VIBRIO_CHOLERAE_INFECTION	52	0.506517	1.71803	0.00982318	0.0919273	0.975	2914	tags=46%, list=17%, signal=55%
ZHAN_MULTIPLE_MYELOMA_HP_DN	46	0.516975	1.71864	0.00769231	0.0919515	0.974	4604	tags=54%, list=26%, signal=74%
KYNG_ENVIRONMENTAL_STRESS_RESPONSE_UP	50	0.469042	1.7181	0.00610998	0.092122	0.975	3377	tags=34%, list=19%, signal=42%
KEGG_PATHOGENIC_ESCHERICHIA_COLI_INFECTION	54	0.513469	1.71649	0.0193424	0.0926653	0.976	3751	tags=48%, list=21%, signal=61%
HASLINGER_B_CLL_WITH_17P13_DELETION	23	0.597339	1.71659	0.0221774	0.0928535	0.976	4288	tags=61%, list=25%, signal=81%
DAIRKEE_CANCER_PRONE_RESPONSE_BPA_E2	115	0.448009	1.71514	0.00998004	0.0934717	0.978	3273	tags=42%, list=19%, signal=51%
MORI_PRE_BI_LYMPHOCYTE_UP	79	0.565167	1.71358	0.0465116	0.094146	0.978	4621	tags=65%, list=26%, signal=87%
PID_HDAC_CLASSII_PATHWAY	34	0.526925	1.71393	0.0191571	0.0941465	0.978	2684	tags=44%, list=15%, signal=52%
LINDGREN_BLADDER_CANCER_CLUSTER_3_UP	318	0.479993	1.71192	0.0325671	0.0943832	0.982	4435	tags=49%, list=25%, signal=65%
BORCZUK_MALIGNANT_MESOTHELIOMA_UP	304	0.48161	1.71277	0.0401606	0.094474	0.981	3747	tags=45%, list=21%, signal=57%
REACTOME_SULFUR_AMINO_ACID_METABOLISM	28	0.536045	1.71212	0.0135135	0.0945043	0.982	3308	tags=50%, list=19%, signal=62%
REACTOME_MHC_CLASS_II_ANTIGEN_PRESENTATION	119	0.469876	1.71216	0.0118343	0.0947186	0.982	4597	tags=49%, list=26%, signal=66%
FRIDMAN_SENESCENCE_UP	73	0.503241	1.71113	0.00982318	0.0947571	0.983	2372	tags=34%, list=14%, signal=39%
DARWICHE_SQUAMOUS_CELL_CARCINOMA_UP	130	0.41139	1.71051	0.00199203	0.0949239	0.983	4649	tags=44%, list=27%, signal=59%
SASSON_RESPONSE_TO_GONADOTROPHINS_UP	80	0.5001	1.70927	0.0117417	0.0954006	0.984	4084	tags=48%, list=23%, signal=62%
REACTOME_WNT5A_DEPENDENT_INTERNALIZATION_OF_FZD4	15	0.687861	1.70945	0.0172745	0.0955326	0.984	812	tags=33%, list=5%, signal=35%
CHANDRAN_METASTASIS_TOP50_DN	42	0.527111	1.70838	0.0121212	0.0956724	0.985	4528	tags=57%, list=26%, signal=77%
DANG_REGULATED_BY_MYC_UP	67	0.510405	1.70853	0.0153846	0.0957944	0.984	3800	tags=43%, list=22%, signal=55%
HOEBEKE_LYMPHOID_STEM_CELL_DN	87	0.472385	1.70611	0.0199203	0.0960748	0.986	5172	tags=54%, list=30%, signal=76%
AGUIRRE_PANCREATIC_CANCER_COPY_NUMBER_UP	287	0.416515	1.70423	0.0114504	0.0960831	0.988	3889	tags=44%, list=22%, signal=55%
KYNG_WERNER_SYNDROM_AND_NORMAL_AGING_DN	185	0.38888	1.70347	0.00192678	0.0961757	0.988	3736	tags=38%, list=21%, signal=48%
SESTO_RESPONSE_TO_UV_C3	22	0.650606	1.70376	0.0138614	0.096192	0.988	4954	tags=73%, list=28%, signal=101%
ZHANG_RESPONSE_TO_CANTHARIDIN_DN	63	0.580836	1.70627	0.0290135	0.0962241	0.986	3273	tags=63%, list=19%, signal=78%
REACTOME_BUDDING_AND_MATURATION_OF_HIV_VIRION	28	0.608112	1.7075	0.00980392	0.0962483	0.986	4624	tags=64%, list=26%, signal=87%
ICHIBA_GRAFT_VERSUS_HOST_DISEASE_D7_UP	105	0.563136	1.7065	0.0358491	0.0962823	0.986	4949	tags=65%, list=28%, signal=90%
REACTOME_RNA_POLYMERASE_II_TRANSCRIPTION_PRE_INITIATION_AND_PROMOTER_OPENING	47	0.501833	1.70428	0.0194553	0.0962886	0.988	3654	tags=49%, list=21%, signal=62%
REACTOME_FORMATION_OF_TC_NER_PRE_INCISION_COMPLEX	53	0.519201	1.70545	0.0118812	0.0964035	0.986	2582	tags=45%, list=15%, signal=53%
REACTOME_SIGNALING_BY_FGFR2_IIIA_TM	18	0.614395	1.70442	0.0176817	0.0964241	0.988	2541	tags=50%, list=15%, signal=58%
REACTOME_LDL_CLEARANCE	19	0.656472	1.70681	0.0116732	0.0964791	0.986	2279	tags=42%, list=13%, signal=48%
HOFFMANN_IMMATURE_TO_MATURE_B_LYMPHOCYTE_DN	41	0.523784	1.70445	0.00193424	0.096653	0.988	4471	tags=59%, list=26%, signal=78%
YORDY_RECIPROCAL_REGULATION_BY_ETS1_AND_SP100_UP	23	0.576184	1.70174	0.0132827	0.0972694	0.988	3919	tags=52%, list=22%, signal=67%
GUTIERREZ_MULTIPLE_MYELOMA_UP	34	0.641623	1.70037	0.0282258	0.0982156	0.988	4220	tags=74%, list=24%, signal=97%
REACTOME_ATTENUATION_PHASE	27	0.540437	1.69812	0.0119284	0.0995318	0.988	3130	tags=52%, list=18%, signal=63%
SASAKI_ADULT_T_CELL_LEUKEMIA	160	0.432252	1.69837	0.0138614	0.0995592	0.988	3895	tags=44%, list=22%, signal=56%
ADDYA_ERYTHROID_DIFFERENTIATION_BY_HEMIN	72	0.464031	1.69694	0.0178571	0.100376	0.988	4852	tags=53%, list=28%, signal=73%
REACTOME_DISEASES_OF_CARBOHYDRATE_METABOLISM	33	0.545807	1.69561	0.0114943	0.100687	0.988	3874	tags=48%, list=22%, signal=62%
REACTOME_IRON_UPTAKE_AND_TRANSPORT	56	0.502538	1.69619	0.0117647	0.100773	0.988	2813	tags=41%, list=16%, signal=49%
HOFMANN_MYELODYSPLASTIC_SYNDROM_LOW_RISK_DN	25	0.583047	1.69572	0.0178571	0.100836	0.988	3728	tags=44%, list=21%, signal=56%
CAFFAREL_RESPONSE_TO_THC_24HR_5_UP	31	0.541727	1.69323	0.0224033	0.101195	0.988	4403	tags=55%, list=25%, signal=73%
ABRAHAM_ALPC_VS_MULTIPLE_MYELOMA_DN	20	0.577721	1.69348	0.0192308	0.101224	0.988	4320	tags=60%, list=25%, signal=80%
BERTUCCI_MEDULLARY_VS_DUCTAL_BREAST_CANCER_UP	194	0.43948	1.69281	0.00980392	0.101229	0.988	4626	tags=45%, list=26%, signal=61%
GAJATE_RESPONSE_TO_TRABECTEDIN_UP	63	0.476425	1.69459	0.00598802	0.101286	0.988	4936	tags=51%, list=28%, signal=70%
DEMAGALHAES_AGING_DN	15	0.613071	1.69356	0.00403226	0.101404	0.988	368	tags=27%, list=2%, signal=27%
REACTOME_MITOCHONDRIAL_CALCIUM_ION_TRANSPORT	23	0.60471	1.69371	0.0198413	0.101484	0.988	4718	tags=70%, list=27%, signal=95%
DEMAGALHAES_AGING_UP	52	0.591855	1.69392	0.027668	0.101534	0.988	5496	tags=69%, list=31%, signal=101%
CHOW_RASSF1_TARGETS_DN	30	0.582408	1.68947	0.0233918	0.102427	0.989	3312	tags=50%, list=19%, signal=62%
BURTON_ADIPOGENESIS_PEAK_AT_24HR	43	0.652605	1.68967	0.0413386	0.102501	0.989	4889	tags=74%, list=28%, signal=103%
SCHMIDT_POR_TARGETS_IN_LIMB_BUD_UP	26	0.634136	1.68905	0.0201207	0.102573	0.989	2940	tags=46%, list=17%, signal=55%
HOSHIDA_LIVER_CANCER_SUBCLASS_S1	230	0.486113	1.68977	0.0178571	0.102674	0.989	4169	tags=47%, list=24%, signal=61%
REACTOME_MITOPHAGY	28	0.597323	1.68845	0.0195695	0.102838	0.989	3237	tags=50%, list=18%, signal=61%
JIANG_AGING_CEREBRAL_CORTEX_DN	46	0.53177	1.68982	0.0261569	0.102869	0.989	3751	tags=52%, list=21%, signal=66%
REACTOME_INTRINSIC_PATHWAY_FOR_APOPTOSIS	50	0.487119	1.68982	0.015748	0.103117	0.989	3368	tags=44%, list=19%, signal=54%
BURTON_ADIPOGENESIS_PEAK_AT_8HR	37	0.500748	1.68756	0.00803213	0.103297	0.989	5050	tags=51%, list=29%, signal=72%
PRAMOONJAGO_SOX4_TARGETS_DN	47	0.528436	1.68991	0.00965251	0.103312	0.989	5551	tags=72%, list=32%, signal=106%
REACTOME_DNA_DAMAGE_BYPASS	48	0.52554	1.68576	0.0259481	0.103991	0.99	2886	tags=50%, list=16%, signal=60%
REACTOME_DETOXIFICATION_OF_REACTIVE_OXYGEN_SPECIES	34	0.54113	1.68593	0.0140562	0.10404	0.99	2522	tags=47%, list=14%, signal=55%
REACTOME_RUNX1_REGULATES_TRANSCRIPTION_OF_GENES_INVOLVED_IN_DIFFERENTIATION_OF_HSCS	124	0.587295	1.68638	0.0377734	0.104125	0.99	1118	tags=31%, list=6%, signal=33%
KIM_LRRC3B_TARGETS	30	0.654734	1.68593	0.0322581	0.104286	0.99	4155	tags=70%, list=24%, signal=92%
SASSON_RESPONSE_TO_FORSKOLIN_UP	82	0.503981	1.68374	0.0215686	0.104786	0.99	3502	tags=41%, list=20%, signal=52%
PUIFFE_INVASION_INHIBITED_BY_ASCITES_UP	73	0.458315	1.68387	0.0194553	0.104927	0.99	4882	tags=52%, list=28%, signal=72%
COLINA_TARGETS_OF_4EBP1_AND_4EBP2	333	0.37188	1.68396	0.0116959	0.105076	0.99	4469	tags=39%, list=26%, signal=52%
REACTOME_INSERTION_OF_TAIL_ANCHORED_PROTEINS_INTO_THE_ENDOPLASMIC_RETICULUM_MEMBRANE	22	0.674188	1.68301	0.00609756	0.105169	0.991	3802	tags=73%, list=22%, signal=93%
BAE_BRCA1_TARGETS_UP	71	0.480244	1.68408	0.011976	0.105231	0.99	4475	tags=48%, list=26%, signal=64%
REACTOME_PCNA_DEPENDENT_LONG_PATCH_BASE_EXCISION_REPAIR	21	0.690291	1.68208	0.0233463	0.105752	0.992	3842	tags=76%, list=22%, signal=98%
REACTOME_SYNTHESIS_OF_SUBSTRATES_IN_N_GLYCAN_BIOSYTHESIS	61	0.443563	1.68159	0.00404858	0.105883	0.992	3573	tags=43%, list=20%, signal=53%
GAZDA_DIAMOND_BLACKFAN_ANEMIA_MYELOID_DN	36	0.520026	1.68097	0.0238095	0.105936	0.992	3270	tags=47%, list=19%, signal=58%
PID_PRL_SIGNALING_EVENTS_PATHWAY	23	0.576218	1.67935	0.0252427	0.106998	0.992	4644	tags=61%, list=27%, signal=83%
REACTOME_RESOLUTION_OF_ABASIC_SITES_AP_SITES	38	0.579537	1.67848	0.0235756	0.107453	0.992	3842	tags=61%, list=22%, signal=77%
QI_PLASMACYTOMA_UP	246	0.476894	1.67802	0.0228571	0.107686	0.992	4564	tags=49%, list=26%, signal=66%
REACTOME_OTHER_INTERLEUKIN_SIGNALING	275	0.381315	1.67745	0.00198413	0.107928	0.992	2094	tags=24%, list=12%, signal=26%
BLUM_RESPONSE_TO_SALIRASIB_UP	240	0.458619	1.67659	0.0262097	0.108396	0.992	5052	tags=52%, list=29%, signal=73%
NUTT_GBM_VS_AO_GLIOMA_UP	45	0.546226	1.67599	0.0174419	0.108664	0.992	5250	tags=62%, list=30%, signal=89%
GALLUZZI_PERMEABILIZE_MITOCHONDRIA	41	0.491766	1.6745	0.0139721	0.109699	0.992	2437	tags=39%, list=14%, signal=45%
BYSTRYKH_HEMATOPOIESIS_STEM_CELL_AND_BRAIN_QTL_CIS	63	0.452244	1.6739	0.0120482	0.109722	0.993	4371	tags=51%, list=25%, signal=67%
HOUSTIS_ROS	32	0.547425	1.67403	0.0196078	0.109847	0.992	4455	tags=66%, list=25%, signal=88%
MARKEY_RB1_ACUTE_LOF_DN	220	0.484606	1.67306	0.0380952	0.110187	0.993	4382	tags=47%, list=25%, signal=62%
KAYO_AGING_MUSCLE_DN	113	0.4033	1.67273	0.015873	0.110215	0.993	3489	tags=35%, list=20%, signal=44%
YAO_TEMPORAL_RESPONSE_TO_PROGESTERONE_CLUSTER_11	98	0.483239	1.67172	0.0426357	0.110566	0.993	4896	tags=51%, list=28%, signal=70%
KEGG_PURINE_METABOLISM	152	0.391577	1.67183	0.00581395	0.110718	0.993	3873	tags=35%, list=22%, signal=44%
RODWELL_AGING_KIDNEY_UP	450	0.450389	1.66913	0.0228137	0.110838	0.993	4040	tags=42%, list=23%, signal=54%
PID_ALPHA_SYNUCLEIN_PATHWAY	30	0.563778	1.66914	0.00585938	0.111076	0.993	3262	tags=43%, list=19%, signal=53%
CREIGHTON_AKT1_SIGNALING_VIA_MTOR_DN	23	0.7307	1.6708	0.0137525	0.111152	0.993	2221	tags=61%, list=13%, signal=70%
REACTOME_RECOGNITION_OF_DNA_DAMAGE_BY_PCNA_CONTAINING_REPLICATION_COMPLEX	30	0.60317	1.6693	0.0275591	0.111215	0.993	2886	tags=57%, list=16%, signal=68%
MACLACHLAN_BRCA1_TARGETS_DN	17	0.616182	1.66958	0.0268199	0.111282	0.993	2330	tags=41%, list=13%, signal=47%
REN_ALVEOLAR_RHABDOMYOSARCOMA_DN	400	0.444301	1.66962	0.0255403	0.111493	0.993	4293	tags=41%, list=25%, signal=53%
REACTOME_CELL_CYCLE_CHECKPOINTS	285	0.493566	1.66984	0.0415842	0.111555	0.993	3588	tags=44%, list=21%, signal=54%
GALLUZZI_PREVENT_MITOCHONDIAL_PERMEABILIZATION	23	0.561293	1.66536	0.0245283	0.112358	0.995	2001	tags=39%, list=11%, signal=44%
GHO_ATF5_TARGETS_DN	16	0.6574	1.66621	0.015873	0.112364	0.994	1377	tags=50%, list=8%, signal=54%
REACTOME_BIOSYNTHESIS_OF_THE_N_GLYCAN_PRECURSOR_DOLICHOL_LIPID_LINKED_OLIGOSACCHARIDE_LLO_AND_TRANSFER_TO_A_NASCENT_PROTEIN	76	0.403432	1.66674	0.0137255	0.112433	0.994	3573	tags=42%, list=20%, signal=53%
KOKKINAKIS_METHIONINE_DEPRIVATION_48HR_DN	61	0.421169	1.6655	<0.01	0.112495	0.994	3873	tags=43%, list=22%, signal=55%
DARWICHE_PAPILLOMA_RISK_HIGH_UP	128	0.395463	1.66633	0.00616016	0.11253	0.994	4377	tags=39%, list=25%, signal=52%
REACTOME_CYTOSOLIC_TRNA_AMINOACYLATION	24	0.662387	1.66281	0.0403071	0.114087	0.996	4021	tags=67%, list=23%, signal=86%
REACTOME_TRANSLESION_SYNTHESIS_BY_POLK	17	0.650824	1.66283	0.0257426	0.114311	0.996	779	tags=59%, list=4%, signal=62%
KEGG_PEROXISOME	75	0.416149	1.6598	0.0116505	0.116578	0.996	4312	tags=45%, list=25%, signal=60%
AGUIRRE_PANCREATIC_CANCER_COPY_NUMBER_DN	229	0.376276	1.65849	0.00395257	0.117598	0.996	4763	tags=43%, list=27%, signal=59%
SIMBULAN_PARP1_TARGETS_DN	17	0.684675	1.6576	0.0192678	0.11809	0.996	4114	tags=76%, list=24%, signal=100%
MCCABE_HOXC6_TARGETS_CANCER_DN	20	0.518317	1.65705	0.028169	0.11829	0.996	2562	tags=35%, list=15%, signal=41%
AMIT_SERUM_RESPONSE_480_MCF10A	33	0.496223	1.65546	0.0222222	0.119198	0.996	5197	tags=58%, list=30%, signal=82%
PROVENZANI_METASTASIS_DN	137	0.458324	1.65448	0.0234375	0.119307	0.997	4588	tags=47%, list=26%, signal=64%
FRIDMAN_IMMORTALIZATION_DN	31	0.524901	1.65501	0.0255403	0.119336	0.997	2372	tags=32%, list=14%, signal=37%
PID_AURORA_A_PATHWAY	31	0.548809	1.65284	0.0397614	0.119462	0.997	4097	tags=61%, list=23%, signal=80%
REACTOME_TGF_BETA_RECEPTOR_SIGNALING_ACTIVATES_SMADS	32	0.526234	1.65346	0.0139165	0.119498	0.997	1892	tags=38%, list=11%, signal=42%
FLECHNER_BIOPSY_KIDNEY_TRANSPLANT_REJECTED_VS_OK_UP	86	0.577254	1.65308	0.0398482	0.119515	0.997	3314	tags=48%, list=19%, signal=59%
PID_P73PATHWAY	77	0.430973	1.65377	0.0119284	0.119519	0.997	3307	tags=39%, list=19%, signal=48%
LAMB_CCND1_TARGETS	17	0.624763	1.65454	0.017341	0.119522	0.997	2421	tags=53%, list=14%, signal=61%
REACTOME_CELLULAR_RESPONSE_TO_HEAT_STRESS	100	0.429393	1.65387	0.03125	0.119698	0.997	3130	tags=34%, list=18%, signal=41%
REACTOME_ABORTIVE_ELONGATION_OF_HIV_1_TRANSCRIPT_IN_THE_ABSENCE_OF_TAT	23	0.644051	1.65185	0.0322581	0.1199	0.997	3004	tags=57%, list=17%, signal=68%
REACTOME_MAPK_FAMILY_SIGNALING_CASCADES	279	0.371658	1.65198	0.00582524	0.120004	0.997	3021	tags=29%, list=17%, signal=34%
FERRANDO_T_ALL_WITH_MLL_ENL_FUSION_UP	86	0.478232	1.64993	0.018	0.120461	0.997	3836	tags=43%, list=22%, signal=55%
CHEN_LUNG_CANCER_SURVIVAL	27	0.582236	1.64961	0.026975	0.120484	0.997	3638	tags=48%, list=21%, signal=61%
REACTOME_TRANSCRIPTIONAL_REGULATION_BY_TP53	357	0.382059	1.64924	0.00598802	0.120536	0.997	3654	tags=38%, list=21%, signal=48%
WIERENGA_PML_INTERACTOME	40	0.51256	1.65016	0.0314342	0.120538	0.997	3551	tags=50%, list=20%, signal=63%
RICKMAN_METASTASIS_DN	242	0.491819	1.65093	0.0297398	0.120557	0.997	3602	tags=43%, list=21%, signal=53%
KORKOLA_TERATOMA	40	0.49894	1.65018	0.0271845	0.120781	0.997	4300	tags=45%, list=25%, signal=60%
LY_AGING_PREMATURE_DN	29	0.607159	1.6502	0.0374753	0.120995	0.997	5016	tags=72%, list=29%, signal=101%
REACTOME_ENDOSOMAL_SORTING_COMPLEX_REQUIRED_FOR_TRANSPORT_ESCRT	31	0.57564	1.64744	0.0177165	0.1212	0.997	3917	tags=58%, list=22%, signal=75%
REACTOME_PLASMA_LIPOPROTEIN_CLEARANCE	32	0.546426	1.64802	0.0139165	0.121407	0.997	2412	tags=34%, list=14%, signal=40%
DAZARD_RESPONSE_TO_UV_SCC_UP	102	0.488367	1.64747	0.0427699	0.121428	0.997	5028	tags=53%, list=29%, signal=74%
MA_MYELOID_DIFFERENTIATION_UP	36	0.477475	1.64747	0.0122449	0.121674	0.997	4918	tags=56%, list=28%, signal=77%
SAGIV_CD24_TARGETS_DN	44	0.522023	1.64659	0.00968992	0.121726	0.997	4342	tags=48%, list=25%, signal=63%
WHITEHURST_PACLITAXEL_SENSITIVITY	34	0.461911	1.64612	0.011215	0.121878	0.997	2266	tags=29%, list=13%, signal=34%
REACTOME_EXTENSION_OF_TELOMERES	30	0.680629	1.64566	0.0373281	0.122124	0.997	3954	tags=73%, list=23%, signal=95%
BIOCARTA_NDKDYNAMIN_PATHWAY	17	0.57406	1.64476	0.0234375	0.122162	0.997	911	tags=41%, list=5%, signal=43%
MORI_SMALL_PRE_BII_LYMPHOCYTE_DN	70	0.43696	1.64442	0.00396825	0.122216	0.997	4483	tags=51%, list=26%, signal=69%
REACTOME_APOPTOTIC_FACTOR_MEDIATED_RESPONSE	15	0.605426	1.64411	0.0251046	0.122259	0.997	1878	tags=40%, list=11%, signal=45%
REACTOME_ASPARAGINE_N_LINKED_GLYCOSYLATION	295	0.400177	1.64245	0.018	0.123105	0.998	3671	tags=39%, list=21%, signal=48%
TONG_INTERACT_WITH_PTTG1	54	0.47393	1.64278	0.0224033	0.123259	0.998	4574	tags=57%, list=26%, signal=77%
WANG_ADIPOGENIC_GENES_REPRESSED_BY_SIRT1	25	0.534719	1.64249	0.0326923	0.123289	0.998	1674	tags=36%, list=10%, signal=40%
REACTOME_TRANSCRIPTION_OF_THE_HIV_GENOME	70	0.464475	1.64175	0.0343511	0.123534	0.998	3654	tags=44%, list=21%, signal=56%
PARK_APL_PATHOGENESIS_DN	48	0.560401	1.63923	0.0417495	0.124854	0.998	5078	tags=65%, list=29%, signal=91%
BYSTROEM_CORRELATED_WITH_IL5_UP	39	0.513598	1.6387	0.0314961	0.124858	0.998	4012	tags=46%, list=23%, signal=60%
REACTOME_RESOLUTION_OF_AP_SITES_VIA_THE_MULTIPLE_NUCLEOTIDE_PATCH_REPLACEMENT_PATHWAY	25	0.647921	1.63824	0.0295858	0.125038	0.998	3842	tags=72%, list=22%, signal=92%
YU_MYC_TARGETS_UP	41	0.679828	1.63925	0.0474308	0.125079	0.998	3164	tags=61%, list=18%, signal=74%
REACTOME_ACTIVATION_OF_IRF3_IRF7_MEDIATED_BY_TBK1_IKK_EPSILON	17	0.643004	1.63975	0.0136452	0.125117	0.998	3206	tags=53%, list=18%, signal=65%
MULLIGHAN_NPM1_MUTATED_SIGNATURE_2_DN	74	0.494551	1.6393	0.0357815	0.125271	0.998	3436	tags=42%, list=20%, signal=52%
WATANABE_RECTAL_CANCER_RADIOTHERAPY_RESPONSIVE_UP	108	0.413163	1.63732	0.00978474	0.125448	0.998	4320	tags=48%, list=25%, signal=64%
REACTOME_LYSOSOME_VESICLE_BIOGENESIS	35	0.530047	1.63744	0.0178926	0.125599	0.998	4597	tags=57%, list=26%, signal=77%
NAKAMURA_METASTASIS_MODEL_UP	42	0.499871	1.63643	0.0208729	0.125929	0.998	4978	tags=57%, list=28%, signal=80%
SWEET_KRAS_ONCOGENIC_SIGNATURE	84	0.474561	1.63577	0.0221774	0.126041	0.998	4700	tags=49%, list=27%, signal=66%
REACTOME_TGF_BETA_RECEPTOR_SIGNALING_IN_EMT_EPITHELIAL_TO_MESENCHYMAL_TRANSITION	16	0.637466	1.63595	0.0198413	0.126118	0.998	1892	tags=44%, list=11%, signal=49%
OUYANG_PROSTATE_CANCER_PROGRESSION_DN	20	0.580206	1.63646	0.0230326	0.126148	0.998	2671	tags=45%, list=15%, signal=53%
ELVIDGE_HYPOXIA_BY_DMOG_DN	59	0.456887	1.63368	0.0254902	0.126156	0.998	3979	tags=46%, list=23%, signal=59%
ELLWOOD_MYC_TARGETS_DN	40	0.447675	1.63274	0.00613497	0.126294	0.998	4127	tags=43%, list=24%, signal=55%
FAELT_B_CLL_WITH_VH_REARRANGEMENTS_DN	47	0.465082	1.63516	0.03	0.126319	0.998	3816	tags=45%, list=22%, signal=57%
SEMENZA_HIF1_TARGETS	34	0.539168	1.63373	0.0366089	0.126349	0.998	2460	tags=35%, list=14%, signal=41%
CREIGHTON_AKT1_SIGNALING_VIA_MTOR_UP	33	0.611895	1.63305	0.0336634	0.126522	0.998	3358	tags=61%, list=19%, signal=75%
BIOCARTA_MITOCHONDRIA_PATHWAY	19	0.561704	1.63149	0.0495049	0.126528	0.998	1857	tags=32%, list=11%, signal=35%
REACTOME_PROCESSING_OF_CAPPED_INTRONLESS_PRE_MRNA	28	0.580272	1.63164	0.0265306	0.126639	0.998	2269	tags=39%, list=13%, signal=45%
AMIT_EGF_RESPONSE_40_MCF10A	16	0.605058	1.63421	0.029703	0.126667	0.998	4766	tags=69%, list=27%, signal=94%
PEART_HDAC_PROLIFERATION_CLUSTER_DN	74	0.438284	1.63389	0.0291262	0.126711	0.998	3873	tags=46%, list=22%, signal=59%
RAMASWAMY_METASTASIS_UP	64	0.455933	1.63099	0.01222	0.126761	0.998	2315	tags=33%, list=13%, signal=38%
HAHTOLA_CTCL_CUTANEOUS	26	0.531909	1.63172	0.0239521	0.1268	0.998	4503	tags=58%, list=26%, signal=78%
PID_CERAMIDE_PATHWAY	44	0.481923	1.63193	0.015748	0.126879	0.998	3264	tags=41%, list=19%, signal=50%
HOLLEMAN_PREDNISOLONE_RESISTANCE_ALL_UP	18	0.614481	1.62917	0.0213592	0.127045	0.999	3559	tags=67%, list=20%, signal=84%
LENAOUR_DENDRITIC_CELL_MATURATION_DN	127	0.506668	1.62942	0.0458891	0.127053	0.999	4436	tags=52%, list=25%, signal=69%
GROSS_HYPOXIA_VIA_HIF1A_UP	73	0.446636	1.62946	0.0256917	0.127254	0.999	3949	tags=42%, list=23%, signal=55%
CROMER_METASTASIS_DN	72	0.469019	1.63013	0.0157171	0.127369	0.999	3810	tags=44%, list=22%, signal=57%
HUANG_GATA2_TARGETS_UP	143	0.481606	1.62982	0.0466926	0.12738	0.999	4440	tags=52%, list=25%, signal=70%
REACTOME_RHO_GTPASES_ACTIVATE_ROCKS	19	0.592447	1.62756	0.0389864	0.128134	0.999	1903	tags=42%, list=11%, signal=47%
WALLACE_JAK2_TARGETS_UP	22	0.63112	1.62688	0.0268714	0.128257	0.999	2084	tags=55%, list=12%, signal=62%
HOLLEMAN_PREDNISOLONE_RESISTANCE_B_ALL_UP	20	0.649648	1.62503	0.028169	0.128409	0.999	3559	tags=75%, list=20%, signal=94%
REACTOME_PURINE_CATABOLISM	17	0.58216	1.62694	0.0307377	0.128449	0.999	3360	tags=59%, list=19%, signal=73%
REACTOME_MAP2K_AND_MAPK_ACTIVATION	37	0.510717	1.62467	0.0396975	0.128473	0.999	3580	tags=43%, list=20%, signal=54%
SCHRAETS_MLL_TARGETS_DN	32	0.524154	1.62546	0.0214844	0.128501	0.999	4388	tags=44%, list=25%, signal=58%
YIH_RESPONSE_TO_ARSENITE_C3	29	0.528914	1.62587	0.0365112	0.12856	0.999	4250	tags=55%, list=24%, signal=73%
LUI_THYROID_CANCER_CLUSTER_3	27	0.706963	1.62605	0.0470348	0.128624	0.999	2413	tags=67%, list=14%, signal=77%
PID_P75_NTR_PATHWAY	64	0.430918	1.62374	0.0177515	0.129219	0.999	2720	tags=36%, list=16%, signal=42%
WENG_POR_TARGETS_LIVER_UP	36	0.466302	1.62198	0.0255403	0.130427	0.999	4421	tags=42%, list=25%, signal=56%
GENTILE_UV_LOW_DOSE_UP	25	0.552943	1.62133	0.0435644	0.130776	0.999	4131	tags=52%, list=24%, signal=68%
KASLER_HDAC7_TARGETS_1_UP	182	0.436925	1.62042	0.0365631	0.131354	0.999	3352	tags=40%, list=19%, signal=48%
WENG_POR_TARGETS_GLOBAL_UP	17	0.562763	1.61853	0.0287908	0.131395	0.999	7410	tags=88%, list=42%, signal=153%
REACTOME_DOWNREGULATION_OF_TGF_BETA_RECEPTOR_SIGNALING	26	0.518822	1.61803	0.019802	0.131422	0.999	1892	tags=35%, list=11%, signal=39%
REACTOME_COPI_MEDIATED_ANTEROGRADE_TRANSPORT	99	0.444295	1.6182	0.0293542	0.131475	0.999	4646	tags=53%, list=27%, signal=71%
IVANOVA_HEMATOPOIESIS_INTERMEDIATE_PROGENITOR	125	0.403563	1.61857	0.0210728	0.13161	0.999	3610	tags=42%, list=21%, signal=52%
YAGI_AML_WITH_11Q23_REARRANGED	320	0.350512	1.61734	0.0060241	0.131649	0.999	3223	tags=28%, list=18%, signal=33%
REACTOME_EPH_EPHRIN_SIGNALING	92	0.471749	1.61953	0.0251451	0.131711	0.999	841	tags=23%, list=5%, signal=24%
CONCANNON_APOPTOSIS_BY_EPOXOMICIN_DN	164	0.405669	1.61869	0.0239044	0.131751	0.999	3415	tags=36%, list=20%, signal=44%
REACTOME_CONVERSION_FROM_APC_C:CDC20_TO_APC_C:CDH1_IN_LATE_ANAPHASE	19	0.535631	1.61919	0.0346232	0.131787	0.999	1907	tags=32%, list=11%, signal=35%
YAGI_AML_RELAPSE_PROGNOSIS	34	0.567444	1.61878	0.0499002	0.131907	0.999	3249	tags=59%, list=19%, signal=72%
TAKAO_RESPONSE_TO_UVB_RADIATION_DN	98	0.418383	1.61667	0.0272374	0.132012	0.999	5372	tags=54%, list=31%, signal=78%
RODRIGUES_THYROID_CARCINOMA_UP	15	0.544129	1.61474	0.0260521	0.132474	0.999	3632	tags=53%, list=21%, signal=67%
ZHAN_V1_LATE_DIFFERENTIATION_GENES_UP	32	0.552519	1.61546	0.0438247	0.132476	0.999	4872	tags=63%, list=28%, signal=86%
REACTOME_SIGNALING_BY_MODERATE_KINASE_ACTIVITY_BRAF_MUTANTS	42	0.505357	1.6159	0.039548	0.1325	0.999	3580	tags=40%, list=20%, signal=51%
FLECHNER_PBL_KIDNEY_TRANSPLANT_REJECTED_VS_OK_UP	63	0.439506	1.61479	0.0265655	0.132645	0.999	5035	tags=57%, list=29%, signal=80%
GUO_HEX_TARGETS_DN	64	0.461787	1.61343	0.0262097	0.133541	0.999	4496	tags=52%, list=26%, signal=69%
NEMETH_INFLAMMATORY_RESPONSE_LPS_UP	84	0.503848	1.6114	0.0444874	0.135254	0.999	4982	tags=57%, list=28%, signal=79%
REACTOME_METABOLISM_OF_PORPHYRINS	15	0.699668	1.61062	0.0461538	0.135336	0.999	4430	tags=80%, list=25%, signal=107%
PID_P38_MK2_PATHWAY	21	0.56186	1.61084	0.0348162	0.135363	0.999	3102	tags=48%, list=18%, signal=58%
ZHAN_MULTIPLE_MYELOMA_CD1_AND_CD2_DN	54	0.424655	1.61099	0.0176471	0.135425	0.999	3488	tags=31%, list=20%, signal=39%
GOLUB_ALL_VS_AML_DN	23	0.641443	1.60734	0.046371	0.138051	0.999	5344	tags=78%, list=31%, signal=113%
REACTOME_RHO_GTPASES_ACTIVATE_WASPS_AND_WAVES	36	0.567173	1.60559	0.0382294	0.138382	0.999	2342	tags=39%, list=13%, signal=45%
SYED_ESTRADIOL_RESPONSE	18	0.526282	1.6066	0.0296443	0.13857	0.999	3726	tags=50%, list=21%, signal=63%
CHESLER_BRAIN_QTL_CIS	67	0.396997	1.60572	0.016	0.138709	0.999	2487	tags=30%, list=14%, signal=35%
REACTOME_SIGNALING_BY_NOTCH	228	0.440351	1.60586	0.042	0.139065	0.999	3543	tags=36%, list=20%, signal=44%
REACTOME_ROS_AND_RNS_PRODUCTION_IN_PHAGOCYTES	35	0.565856	1.60158	0.0302419	0.141787	0.999	3895	tags=60%, list=22%, signal=77%
REACTOME_COOPERATION_OF_PDCL_PHLP1_AND_TRIC_CCT_IN_G_PROTEIN_BETA_FOLDING	38	0.468375	1.60125	0.0157791	0.141862	0.999	2161	tags=32%, list=12%, signal=36%
REACTOME_RNA_POLYMERASE_II_PRE_TRANSCRIPTION_EVENTS	81	0.445539	1.60101	0.0355731	0.14188	0.999	3925	tags=46%, list=22%, signal=59%
WANG_ESOPHAGUS_CANCER_VS_NORMAL_UP	117	0.427687	1.6002	0.0311891	0.142125	0.999	4888	tags=48%, list=28%, signal=66%
ZHANG_PROLIFERATING_VS_QUIESCENT	47	0.515078	1.59921	0.0477137	0.142523	0.999	4097	tags=51%, list=23%, signal=66%
REACTOME_HIV_ELONGATION_ARREST_AND_RECOVERY	33	0.578028	1.59931	0.0423077	0.142691	0.999	3903	tags=58%, list=22%, signal=74%
KAPOSI_LIVER_CANCER_MET_UP	18	0.535521	1.59752	0.0346154	0.143759	0.999	3052	tags=50%, list=17%, signal=60%
DARWICHE_PAPILLOMA_RISK_LOW_UP	140	0.3735	1.59672	0.00804829	0.144339	0.999	4728	tags=42%, list=27%, signal=57%
RIZ_ERYTHROID_DIFFERENTIATION_CCNE1	43	0.47179	1.5956	0.0239521	0.145127	0.999	3368	tags=44%, list=19%, signal=55%
REACTOME_TRANS_GOLGI_NETWORK_VESICLE_BUDDING	72	0.459734	1.59536	0.0340681	0.145161	0.999	4396	tags=49%, list=25%, signal=65%
REACTOME_DISEASES_OF_SIGNAL_TRANSDUCTION	373	0.348878	1.59467	0.00785855	0.145329	0.999	2256	tags=24%, list=13%, signal=27%
REACTOME_CYTOSOLIC_SENSORS_OF_PATHOGEN_ASSOCIATED_DNA	61	0.446252	1.59478	0.0276134	0.145464	0.999	3543	tags=48%, list=20%, signal=59%
REACTOME_TP53_REGULATES_TRANSCRIPTION_OF_GENES_INVOLVED_IN_G2_CELL_CYCLE_ARREST	18	0.585228	1.59331	0.0430328	0.146448	0.999	3018	tags=61%, list=17%, signal=74%
REACTOME_NOTCH3_ACTIVATION_AND_TRANSMISSION_OF_SIGNAL_TO_THE_NUCLEUS	25	0.51142	1.59297	0.0216963	0.146473	0.999	2429	tags=40%, list=14%, signal=46%
DAZARD_UV_RESPONSE_CLUSTER_G4	17	0.696057	1.59063	0.0291829	0.146585	0.999	3502	tags=59%, list=20%, signal=73%
WEIGEL_OXIDATIVE_STRESS_BY_HNE_AND_H2O2	36	0.497157	1.5876	0.0399202	0.146631	0.999	2480	tags=39%, list=14%, signal=45%
TUOMISTO_TUMOR_SUPPRESSION_BY_COL13A1_UP	16	0.581095	1.59152	0.0298805	0.146709	0.999	4037	tags=50%, list=23%, signal=65%
RAMPON_ENRICHED_LEARNING_ENVIRONMENT_LATE_UP	20	0.554854	1.58722	0.0221328	0.14675	0.999	2919	tags=45%, list=17%, signal=54%
REACTOME_FORMATION_OF_INCISION_COMPLEX_IN_GG_NER	43	0.487747	1.59161	0.0456349	0.146857	0.999	3882	tags=51%, list=22%, signal=66%
GROSS_HYPOXIA_VIA_ELK3_UP	201	0.366552	1.59008	0.0155642	0.146885	0.999	4041	tags=36%, list=23%, signal=47%
FAELT_B_CLL_WITH_VH3_21_DN	49	0.47486	1.59105	0.038835	0.146916	0.999	3816	tags=47%, list=22%, signal=60%
WANG_CISPLATIN_RESPONSE_AND_XPC_UP	170	0.378575	1.58582	0.0288462	0.146933	0.999	4124	tags=38%, list=24%, signal=49%
FLECHNER_PBL_KIDNEY_TRANSPLANT_REJECTED_VS_OK_DN	50	0.479565	1.58606	0.0392927	0.146936	0.999	2873	tags=38%, list=16%, signal=45%
LINDGREN_BLADDER_CANCER_CLUSTER_1_DN	368	0.402422	1.58777	0.0458167	0.14695	0.999	4082	tags=38%, list=23%, signal=49%
PID_HIF1A_PATHWAY	19	0.541598	1.58944	0.0304878	0.147027	0.999	2515	tags=42%, list=14%, signal=49%
SHEPARD_BMYB_MORPHOLINO_UP	205	0.35658	1.59167	0.00200401	0.147036	0.999	5009	tags=41%, list=29%, signal=57%
PID_ARF6_DOWNSTREAM_PATHWAY	15	0.619255	1.58617	0.0321285	0.147077	0.999	1608	tags=40%, list=9%, signal=44%
KEGG_STEROID_BIOSYNTHESIS	17	0.6093	1.58829	0.0446602	0.147138	0.999	4359	tags=53%, list=25%, signal=70%
LAU_APOPTOSIS_CDKN2A_UP	55	0.437597	1.5851	0.0469667	0.147148	0.999	2495	tags=31%, list=14%, signal=36%
PID_ARF_3PATHWAY	19	0.638957	1.58782	0.0433071	0.147156	0.999	3958	tags=63%, list=23%, signal=82%
REACTOME_REGULATION_OF_ACTIN_DYNAMICS_FOR_PHAGOCYTIC_CUP_FORMATION	60	0.527875	1.58801	0.0479042	0.147176	0.999	3197	tags=43%, list=18%, signal=53%
VECCHI_GASTRIC_CANCER_EARLY_UP	408	0.413297	1.58953	0.0450098	0.147186	0.999	4367	tags=44%, list=25%, signal=57%
KEGG_PRION_DISEASES	33	0.536623	1.58839	0.0277228	0.147288	0.999	3239	tags=45%, list=19%, signal=56%
PROVENZANI_METASTASIS_UP	191	0.366507	1.58451	0.0290698	0.14751	0.999	4744	tags=44%, list=27%, signal=60%
REACTOME_ENERGY_DEPENDENT_REGULATION_OF_MTOR_BY_LKB1_AMPK	28	0.479371	1.58383	0.026975	0.147948	0.999	2226	tags=36%, list=13%, signal=41%
HOLLEMAN_ASPARAGINASE_RESISTANCE_ALL_DN	25	0.603427	1.58199	0.0402414	0.149525	0.999	4272	tags=64%, list=24%, signal=85%
REACTOME_PYRUVATE_METABOLISM	30	0.469434	1.58151	0.0480167	0.149727	0.999	3506	tags=50%, list=20%, signal=62%
REACTOME_GLYCOLYSIS	71	0.431072	1.58128	0.0416667	0.14973	0.999	3610	tags=38%, list=21%, signal=48%
WANG_TARGETS_OF_MLL_CBP_FUSION_DN	43	0.471723	1.58078	0.0397614	0.149988	0.999	4898	tags=56%, list=28%, signal=77%
REACTOME_CLASS_I_MHC_MEDIATED_ANTIGEN_PROCESSING_PRESENTATION	357	0.363246	1.58007	0.0181818	0.150126	0.999	3016	tags=31%, list=17%, signal=36%
REACTOME_INSULIN_RECEPTOR_RECYCLING	24	0.567581	1.5795	0.0396825	0.150477	0.999	3895	tags=63%, list=22%, signal=80%
VANTVEER_BREAST_CANCER_ESR1_DN	257	0.370793	1.57812	0.0119522	0.151155	0.999	5030	tags=42%, list=29%, signal=59%
REACTOME_FORMATION_OF_THE_EARLY_ELONGATION_COMPLEX	33	0.527243	1.57826	0.0494297	0.151265	0.999	3004	tags=42%, list=17%, signal=51%
KEGG_RNA_POLYMERASE	29	0.540146	1.57692	0.0389864	0.151836	0.999	2541	tags=41%, list=15%, signal=48%
KYNG_DNA_DAMAGE_BY_4NQO_OR_UV	56	0.443917	1.57656	0.015873	0.151963	0.999	5555	tags=59%, list=32%, signal=86%
JIANG_TIP30_TARGETS_DN	22	0.567481	1.5762	0.045977	0.152087	0.999	3017	tags=50%, list=17%, signal=60%
KEGG_PYRUVATE_METABOLISM	39	0.453585	1.57503	0.0423077	0.152848	0.999	3924	tags=46%, list=22%, signal=59%
REACTOME_CHAPERONE_MEDIATED_AUTOPHAGY	16	0.562389	1.57458	0.040568	0.153075	0.999	3679	tags=50%, list=21%, signal=63%
TOOKER_GEMCITABINE_RESISTANCE_DN	122	0.393724	1.57176	0.0353635	0.154459	0.999	3267	tags=30%, list=19%, signal=37%
CHENG_RESPONSE_TO_NICKEL_ACETATE	42	0.450196	1.57077	0.036965	0.15505	0.999	4644	tags=48%, list=27%, signal=65%
LI_WILMS_TUMOR_VS_FETAL_KIDNEY_2_UP	28	0.488637	1.5702	0.0314961	0.155403	0.999	4703	tags=50%, list=27%, signal=68%
SWEET_KRAS_TARGETS_DN	59	0.412588	1.56992	0.0116959	0.155441	0.999	5587	tags=53%, list=32%, signal=77%
WENG_POR_DOSAGE	20	0.525989	1.56888	0.0226804	0.156034	0.999	5199	tags=55%, list=30%, signal=78%
HAHTOLA_SEZARY_SYNDROM_UP	99	0.434499	1.56693	0.0464646	0.157624	0.999	4115	tags=42%, list=24%, signal=55%
REACTOME_GLYCOSPHINGOLIPID_METABOLISM	43	0.489264	1.56459	0.0381526	0.159278	0.999	3284	tags=47%, list=19%, signal=57%
REACTOME_FGFR2_ALTERNATIVE_SPLICING	27	0.519262	1.56397	0.0449219	0.159654	0.999	3593	tags=52%, list=21%, signal=65%
REACTOME_GOLGI_TO_ER_RETROGRADE_TRANSPORT	129	0.406729	1.56106	0.040568	0.161969	0.999	5300	tags=54%, list=30%, signal=77%
ELVIDGE_HIF1A_TARGETS_UP	66	0.444165	1.55898	0.0329897	0.163478	0.999	4009	tags=42%, list=23%, signal=55%
FONTAINE_FOLLICULAR_THYROID_ADENOMA_DN	67	0.371022	1.55868	0.0117647	0.163587	0.999	2986	tags=31%, list=17%, signal=38%
BOYAULT_LIVER_CANCER_SUBCLASS_G1_DN	39	0.438726	1.55771	0.030303	0.164083	0.999	4599	tags=49%, list=26%, signal=66%
SANSOM_APC_TARGETS_REQUIRE_MYC	212	0.424768	1.55791	0.0498155	0.164143	0.999	5132	tags=54%, list=29%, signal=75%
MARTINEZ_RB1_TARGETS_DN	487	0.313817	1.5555	<0.01	0.165429	0.999	4061	tags=30%, list=23%, signal=38%
SIG_REGULATION_OF_THE_ACTIN_CYTOSKELETON_BY_RHO_GTPASES	33	0.451211	1.55459	0.026975	0.165695	0.999	2799	tags=36%, list=16%, signal=43%
WINTER_HYPOXIA_METAGENE	231	0.377298	1.55402	0.0264228	0.16581	0.999	5092	tags=42%, list=29%, signal=58%
RIZKI_TUMOR_INVASIVENESS_3D_DN	246	0.338422	1.55275	0.00772201	0.166711	0.999	3844	tags=34%, list=22%, signal=43%
LANDIS_BREAST_CANCER_PROGRESSION_UP	42	0.430237	1.55165	0.024	0.167701	0.999	6579	tags=69%, list=38%, signal=110%
LANDIS_ERBB2_BREAST_TUMORS_324_DN	141	0.381145	1.55051	0.0263158	0.168673	0.999	2616	tags=26%, list=15%, signal=30%
REACTOME_THE_NLRP3_INFLAMMASOME	15	0.616088	1.54981	0.0419162	0.168995	0.999	3521	tags=73%, list=20%, signal=92%
BANDRES_RESPONSE_TO_CARMUSTIN_WITHOUT_MGMT_48HR_DN	28	0.517043	1.54877	0.0421456	0.169922	0.999	2230	tags=32%, list=13%, signal=37%
GERHOLD_ADIPOGENESIS_DN	57	0.425499	1.54808	0.0311284	0.170112	0.999	3377	tags=35%, list=19%, signal=43%
REACTOME_TP53_REGULATES_TRANSCRIPTION_OF_GENES_INVOLVED_IN_CYTOCHROME_C_RELEASE	20	0.480041	1.54677	0.0299401	0.170133	0.999	2929	tags=40%, list=17%, signal=48%
IVANOVA_HEMATOPOIESIS_LATE_PROGENITOR	485	0.352797	1.54716	0.0398406	0.170673	0.999	4128	tags=39%, list=24%, signal=49%
REACTOME_G1_PHASE	44	0.428335	1.54444	0.0425101	0.171908	0.999	4969	tags=52%, list=28%, signal=73%
REACTOME_INLB_MEDIATED_ENTRY_OF_LISTERIA_MONOCYTOGENES_INTO_HOST_CELL	15	0.562882	1.54407	0.0247934	0.172053	0.999	2376	tags=53%, list=14%, signal=62%
CHIBA_RESPONSE_TO_TSA	41	0.483943	1.54273	0.046875	0.17334	0.999	5767	tags=68%, list=33%, signal=102%
REACTOME_GOLGI_ASSOCIATED_VESICLE_BIOGENESIS	56	0.442722	1.54181	0.0469388	0.173639	0.999	4597	tags=48%, list=26%, signal=65%
KOINUMA_COLON_CANCER_MSI_UP	16	0.558937	1.54138	0.0447154	0.173797	0.999	5380	tags=69%, list=31%, signal=99%
BURTON_ADIPOGENESIS_2	66	0.406838	1.53786	0.0229446	0.177148	0.999	2761	tags=27%, list=16%, signal=32%
KEGG_FRUCTOSE_AND_MANNOSE_METABOLISM	31	0.476024	1.53606	0.0447471	0.177956	0.999	3170	tags=45%, list=18%, signal=55%
REACTOME_PIWI_INTERACTING_RNA_PIRNA_BIOGENESIS	27	0.477465	1.53674	0.0252918	0.178173	0.999	1837	tags=30%, list=10%, signal=33%
GROSS_HIF1A_TARGETS_DN	25	0.491494	1.53232	0.0477137	0.180871	0.999	2167	tags=40%, list=12%, signal=46%
REACTOME_CLATHRIN_MEDIATED_ENDOCYTOSIS	143	0.405381	1.53236	0.0319361	0.181066	0.999	4345	tags=41%, list=25%, signal=54%
HUMMERICH_SKIN_CANCER_PROGRESSION_DN	94	0.39531	1.53032	0.00986193	0.181296	0.999	3807	tags=39%, list=22%, signal=50%
BIOCARTA_MCALPAIN_PATHWAY	18	0.530981	1.53054	0.0464217	0.181319	0.999	3378	tags=56%, list=19%, signal=69%
GERHOLD_ADIPOGENESIS_UP	48	0.474988	1.53094	0.0438247	0.181327	0.999	5438	tags=56%, list=31%, signal=81%
CHESLER_BRAIN_HIGHEST_GENETIC_VARIANCE	35	0.408233	1.5306	0.0323887	0.181486	0.999	2041	tags=26%, list=12%, signal=29%
REACTOME_EPHB_MEDIATED_FORWARD_SIGNALING	42	0.503868	1.53128	0.0496032	0.181503	0.999	729	tags=26%, list=4%, signal=27%
HOLLMANN_APOPTOSIS_VIA_CD40_DN	254	0.342527	1.52937	0.0176125	0.181822	0.999	3866	tags=32%, list=22%, signal=40%
REACTOME_FGFR2_MUTANT_RECEPTOR_ACTIVATION	29	0.479998	1.52752	0.0423387	0.182447	0.999	2541	tags=31%, list=15%, signal=36%
LEE_CALORIE_RESTRICTION_NEOCORTEX_UP	61	0.412467	1.52761	0.0273438	0.18258	0.999	5876	tags=52%, list=34%, signal=79%
REACTOME_REGULATION_OF_TP53_EXPRESSION_AND_DEGRADATION	37	0.429507	1.52463	0.0299401	0.182897	0.999	3813	tags=43%, list=22%, signal=55%
REACTOME_NUCLEOBASE_CATABOLISM	35	0.440727	1.52473	0.0321932	0.18303	0.999	3458	tags=40%, list=20%, signal=50%
MARTORIATI_MDM4_TARGETS_NEUROEPITHELIUM_UP	164	0.340731	1.52359	0.00948767	0.183136	0.999	4297	tags=37%, list=25%, signal=48%
STONER_ESOPHAGEAL_CARCINOGENESIS_UP	35	0.44367	1.52398	0.0465587	0.183166	0.999	4333	tags=49%, list=25%, signal=64%
LEE_AGING_MUSCLE_UP	32	0.440307	1.52521	0.0327869	0.183248	0.999	4097	tags=50%, list=23%, signal=65%
MARTIN_INTERACT_WITH_HDAC	42	0.413231	1.52627	0.0379507	0.183307	0.999	3188	tags=40%, list=18%, signal=49%
TERAMOTO_OPN_TARGETS_CLUSTER_6	26	0.488558	1.52407	0.0446602	0.183334	0.999	4208	tags=46%, list=24%, signal=61%
REACTOME_DOWNREGULATION_OF_ERBB2_SIGNALING	28	0.452157	1.52575	0.0204918	0.183411	0.999	2834	tags=36%, list=16%, signal=43%
REACTOME_TP53_REGULATES_TRANSCRIPTION_OF_CELL_DEATH_GENES	44	0.425793	1.52592	0.0396825	0.18344	0.999	3305	tags=36%, list=19%, signal=45%
KRIEG_KDM3A_TARGETS_NOT_HYPOXIA	189	0.356692	1.51787	0.0455487	0.185921	0.999	3805	tags=37%, list=22%, signal=47%
KEGG_VASOPRESSIN_REGULATED_WATER_REABSORPTION	43	0.415708	1.51562	0.0379242	0.187834	0.999	2061	tags=28%, list=12%, signal=32%
MARTORIATI_MDM4_TARGETS_FETAL_LIVER_UP	222	0.334963	1.51343	0.00998004	0.18902	0.999	4089	tags=33%, list=23%, signal=42%
BANDRES_RESPONSE_TO_CARMUSTIN_MGMT_48HR_DN	141	0.417104	1.51408	0.0405405	0.189081	0.999	2448	tags=26%, list=14%, signal=30%
KEGG_GALACTOSE_METABOLISM	24	0.496564	1.51376	0.046332	0.189182	0.999	3610	tags=46%, list=21%, signal=58%
IZADPANAH_STEM_CELL_ADIPOSE_VS_BONE_UP	123	0.378965	1.50991	0.0395257	0.19164	0.999	5293	tags=49%, list=30%, signal=69%
CHEOK_RESPONSE_TO_MERCAPTOPURINE_DN	20	0.461116	1.50391	0.0321932	0.194177	0.999	1832	tags=30%, list=10%, signal=33%
ONGUSAHA_TP53_TARGETS	33	0.462521	1.50633	0.0472441	0.19419	0.999	5360	tags=55%, list=31%, signal=78%
LIM_MAMMARY_STEM_CELL_DN	397	0.307948	1.50475	0.00788955	0.194225	0.999	3934	tags=30%, list=22%, signal=38%
REACTOME_CARGO_RECOGNITION_FOR_CLATHRIN_MEDIATED_ENDOCYTOSIS	104	0.402269	1.505	0.04	0.194426	0.999	2753	tags=29%, list=16%, signal=34%
REACTOME_ANTIGEN_PROCESSING:_UBIQUITINATION_PROTEASOME_DEGRADATION	296	0.343784	1.50505	0.0336134	0.194616	0.999	1660	tags=22%, list=9%, signal=23%
ALFANO_MYC_TARGETS	225	0.338597	1.50201	0.0380952	0.195132	0.999	4835	tags=40%, list=28%, signal=54%
FOSTER_KDM1A_TARGETS_DN	195	0.364917	1.49755	0.0447471	0.198373	0.999	4078	tags=37%, list=23%, signal=48%
REACTOME_LISTERIA_MONOCYTOGENES_ENTRY_INTO_HOST_CELLS	20	0.50117	1.49651	0.0324544	0.199342	0.999	2376	tags=40%, list=14%, signal=46%
PID_CASPASE_PATHWAY	51	0.411326	1.49124	0.0488281	0.20221	1	2401	tags=25%, list=14%, signal=29%
WANG_SMARCE1_TARGETS_DN	360	0.335765	1.48989	0.0376238	0.20309	1	3823	tags=31%, list=22%, signal=39%
BERTUCCI_INVASIVE_CARCINOMA_DUCTAL_VS_LOBULAR_UP	24	0.440495	1.48705	0.0480962	0.205637	1	2127	tags=33%, list=12%, signal=38%
NADLER_HYPERGLYCEMIA_AT_OBESITY	55	0.405416	1.4858	0.0453649	0.206058	1	4170	tags=42%, list=24%, signal=55%
HELLER_HDAC_TARGETS_DN	283	0.32306	1.48489	0.0136986	0.206908	1	4700	tags=38%, list=27%, signal=51%
KIM_WT1_TARGETS_12HR_DN	205	0.336891	1.48428	0.0315582	0.207362	1	4382	tags=34%, list=25%, signal=45%
PID_P53_DOWNSTREAM_PATHWAY	131	0.359607	1.48033	0.0319361	0.211031	1	4920	tags=42%, list=28%, signal=58%
POMEROY_MEDULLOBLASTOMA_DESMOPLASIC_VS_CLASSIC_UP	59	0.407686	1.47898	0.0457143	0.212345	1	4926	tags=51%, list=28%, signal=71%
REACTOME_UPTAKE_AND_ACTIONS_OF_BACTERIAL_TOXINS	29	0.447669	1.47499	0.0486815	0.215033	1	5095	tags=48%, list=29%, signal=68%
LIANG_HEMATOPOIESIS_STEM_CELL_NUMBER_SMALL_VS_HUGE_DN	32	0.406399	1.47267	0.0408998	0.217422	1	1791	tags=31%, list=10%, signal=35%
HAHTOLA_MYCOSIS_FUNGOIDES_SKIN_UP	173	0.348381	1.46419	0.0472279	0.222699	1	4272	tags=39%, list=24%, signal=51%
BOCHKIS_FOXA2_TARGETS	385	0.288359	1.46498	0.00796813	0.223265	1	4135	tags=33%, list=24%, signal=42%
LASTOWSKA_NEUROBLASTOMA_COPY_NUMBER_UP	174	0.331913	1.46104	0.0450281	0.224053	1	4127	tags=36%, list=24%, signal=47%
JAZAG_TGFB1_SIGNALING_DN	33	0.418328	1.45959	0.0462428	0.224849	1	4019	tags=36%, list=23%, signal=47%
SHETH_LIVER_CANCER_VS_TXNIP_LOSS_PAM1	245	0.310723	1.44792	0.0178926	0.231482	1	4378	tags=33%, list=25%, signal=44%
LU_AGING_BRAIN_DN	143	0.336314	1.44662	0.0336134	0.231933	1	3102	tags=26%, list=18%, signal=31%
MONNIER_POSTRADIATION_TUMOR_ESCAPE_DN	358	0.307953	1.43742	0.0271399	0.238526	1	4610	tags=37%, list=26%, signal=50%
PURBEY_TARGETS_OF_CTBP1_NOT_SATB1_UP	275	0.289328	1.43046	0.0155945	0.244676	1	3732	tags=28%, list=21%, signal=35%

## Sheet: Table S8
Table S8.GSEA analysis between low- and high- SRP14 phenotype in GSE12417 cohort using the c5 reference gene set.
NAME	SIZE	ES	NES	NOM p-val	FDR q-val	FWER p-val	RANK AT MAX	LEADING EDGE
GO_NUCLEAR_TRANSCRIBED_MRNA_CATABOLIC_PROCESS_NONSENSE_MEDIATED_DECAY	110	0.573222	1.99652	<0.01	0.076612	0.082	3879	tags=64%, list=29%, signal=89%
GO_COTRANSLATIONAL_PROTEIN_TARGETING_TO_MEMBRANE	90	0.578295	1.95456	<0.01	0.0785138	0.155	3879	tags=62%, list=29%, signal=87%
GO_ESTABLISHMENT_OF_PROTEIN_LOCALIZATION_TO_ENDOPLASMIC_RETICULUM	100	0.523712	1.88949	0.00386847	0.0797918	0.372	3883	tags=60%, list=29%, signal=84%
GO_RNA_SPLICING_VIA_TRANSESTERIFICATION_REACTIONS	270	0.584268	1.87679	<0.01	0.0836785	0.42	3206	tags=53%, list=24%, signal=68%
GO_U2_TYPE_CATALYTIC_STEP_2_SPLICEOSOME	25	0.693742	1.89321	<0.01	0.0899524	0.354	2896	tags=64%, list=22%, signal=82%
GO_SM_LIKE_PROTEIN_FAMILY_COMPLEX	58	0.661179	1.78707	0.00394477	0.0902925	0.772	2994	tags=62%, list=23%, signal=80%
GO_HISTONE_UBIQUITINATION	35	0.636224	1.79803	0.00392927	0.0912624	0.744	2710	tags=51%, list=21%, signal=65%
GO_METHYLATION	251	0.511689	1.80065	<0.01	0.0930451	0.74	2437	tags=35%, list=18%, signal=42%
GO_CYTOSOLIC_RIBOSOME	93	0.52331	1.78801	0.0153257	0.0933654	0.768	3879	tags=61%, list=29%, signal=86%
GO_RIBOSOME	170	0.546515	1.78166	0.00588235	0.0936288	0.8	3879	tags=62%, list=29%, signal=86%
GO_BASAL_TRANSCRIPTION_MACHINERY_BINDING	46	0.640749	1.75566	0.00189394	0.0940128	0.872	1801	tags=37%, list=14%, signal=43%
GO_REGULATION_OF_HISTONE_METHYLATION	49	0.603719	1.76071	0.00197628	0.0940875	0.863	1845	tags=35%, list=14%, signal=40%
GO_RRNA_METABOLIC_PROCESS	157	0.59116	1.76317	<0.01	0.0941787	0.854	3098	tags=54%, list=23%, signal=70%
GO_RNA_POLYMERASE_CORE_ENZYME_BINDING	34	0.621417	1.74688	0.0019685	0.094709	0.888	1755	tags=32%, list=13%, signal=37%
GO_SPLICEOSOMAL_SNRNP_ASSEMBLY	34	0.676396	1.75669	0.0019305	0.0956192	0.871	2606	tags=56%, list=20%, signal=69%
GO_RNA_SPLICING	333	0.532507	1.76667	<0.01	0.0959136	0.848	3206	tags=50%, list=24%, signal=65%
GO_PRE_MRNA_BINDING	25	0.636824	1.74759	0.0135922	0.0964313	0.887	3158	tags=64%, list=24%, signal=84%
GO_TRANSLATION_PREINITIATION_COMPLEX	17	0.72573	1.78927	0.00596422	0.0965466	0.763	2922	tags=82%, list=22%, signal=106%
GO_RIBOSOMAL_SUBUNIT	143	0.567523	1.76362	0.00970874	0.0967348	0.853	3879	tags=63%, list=29%, signal=88%
GO_NUCLEAR_TRANSCRIBED_MRNA_CATABOLIC_PROCESS	166	0.509515	1.90164	<0.01	0.0968526	0.319	3896	tags=57%, list=29%, signal=80%
GO_PEPTIDYL_LYSINE_METHYLATION	90	0.565525	1.80174	<0.01	0.0970173	0.739	2630	tags=41%, list=20%, signal=51%
GO_LARGE_RIBOSOMAL_SUBUNIT	86	0.563092	1.75123	0.013834	0.0972533	0.882	4082	tags=63%, list=31%, signal=90%
GO_TRANSLATION_FACTOR_ACTIVITY_RNA_BINDING	66	0.581796	1.73837	0.00194932	0.0975022	0.911	3085	tags=55%, list=23%, signal=71%
GO_PROTEIN_LOCALIZATION_TO_ENDOPLASMIC_RETICULUM	120	0.434823	1.74835	0.0150376	0.0981603	0.886	4003	tags=55%, list=30%, signal=78%
GO_LYSINE_N_METHYLTRANSFERASE_ACTIVITY	37	0.546457	1.76712	0.00368324	0.0987426	0.847	2630	tags=41%, list=20%, signal=50%
GO_POSITIVE_REGULATION_OF_DNA_TEMPLATED_TRANSCRIPTION_ELONGATION	26	0.590538	1.74138	0.0139442	0.0988056	0.902	2781	tags=38%, list=21%, signal=49%
GO_RNA_METHYLATION	53	0.640359	1.73892	<0.01	0.0992897	0.91	3202	tags=53%, list=24%, signal=69%
GO_REGULATION_OF_MRNA_PROCESSING	106	0.515945	1.7339	0.014	0.100509	0.919	3501	tags=52%, list=26%, signal=70%
GO_REGULATION_OF_MRNA_SPLICING_VIA_SPLICEOSOME	75	0.569039	1.80272	0.00201207	0.101472	0.734	3698	tags=59%, list=28%, signal=81%
GO_RIBONUCLEOPROTEIN_COMPLEX_BIOGENESIS	350	0.596684	1.76726	<0.01	0.102047	0.847	3098	tags=53%, list=23%, signal=68%
GO_STRESS_GRANULE_ASSEMBLY	17	0.635597	1.73059	0.00196464	0.102122	0.923	2610	tags=47%, list=20%, signal=59%
GO_TRANSLATION_REGULATOR_ACTIVITY_NUCLEIC_ACID_BINDING	81	0.571781	1.72844	<0.01	0.102451	0.929	3085	tags=49%, list=23%, signal=64%
GO_U2_TYPE_SPLICEOSOMAL_COMPLEX	67	0.637862	1.83878	0.00197628	0.102931	0.592	2896	tags=58%, list=22%, signal=74%
GO_CYTOPLASMIC_TRANSLATIONAL_INITIATION	27	0.696269	1.72586	0.00188324	0.103323	0.931	2236	tags=67%, list=17%, signal=80%
GO_CYTOSOLIC_LARGE_RIBOSOMAL_SUBUNIT	50	0.568436	1.76844	0.0302457	0.104126	0.844	4248	tags=66%, list=32%, signal=97%
GO_SPLICEOSOMAL_COMPLEX_ASSEMBLY	43	0.700245	1.85201	<0.01	0.106835	0.537	2444	tags=58%, list=18%, signal=71%
GO_CATALYTIC_STEP_2_SPLICEOSOME	70	0.606183	1.71812	0.015534	0.106903	0.946	3158	tags=60%, list=24%, signal=78%
GO_MACROMOLECULE_METHYLATION	211	0.53084	1.80392	<0.01	0.106975	0.733	2437	tags=36%, list=18%, signal=43%
GO_STRUCTURAL_CONSTITUENT_OF_RIBOSOME	126	0.580062	1.76882	0.0174419	0.107991	0.844	3879	tags=63%, list=29%, signal=88%
GO_RIBOSOMAL_LARGE_SUBUNIT_ASSEMBLY	26	0.607186	1.71826	0.00753296	0.109011	0.945	3701	tags=69%, list=28%, signal=96%
GO_REGULATION_OF_DNA_TEMPLATED_TRANSCRIPTION_ELONGATION	39	0.60827	1.84106	0.0020284	0.110209	0.582	2781	tags=41%, list=21%, signal=52%
GO_HISTONE_MONOUBIQUITINATION	20	0.677369	1.69222	0.015534	0.111304	0.977	1891	tags=50%, list=14%, signal=58%
GO_RIBOSOME_BIOGENESIS	215	0.586542	1.71331	0.00589391	0.11134	0.952	3636	tags=60%, list=28%, signal=82%
GO_N_METHYLTRANSFERASE_ACTIVITY	62	0.601339	1.71827	<0.01	0.111366	0.945	2630	tags=47%, list=20%, signal=58%
GO_DNA_TEMPLATED_TRANSCRIPTION_ELONGATION	92	0.577499	1.71141	0.00401606	0.111687	0.953	3024	tags=48%, list=23%, signal=62%
GO_MRNA_SPLICE_SITE_SELECTION	20	0.722854	1.69304	0.00587084	0.112166	0.976	2444	tags=65%, list=18%, signal=80%
GO_PROTEIN_ACTIVATION_CASCADE	28	0.589206	1.69892	0.0117647	0.112238	0.964	251	tags=14%, list=2%, signal=15%
GO_TRANSLATION_REGULATOR_ACTIVITY	105	0.519475	1.69365	<0.01	0.113372	0.975	3085	tags=44%, list=23%, signal=57%
GO_HISTONE_METHYLATION	105	0.56066	1.82545	<0.01	0.113594	0.654	2630	tags=40%, list=20%, signal=50%
GO_RNA_METHYLTRANSFERASE_ACTIVITY	40	0.652058	1.69463	0.00189036	0.113965	0.969	2301	tags=43%, list=17%, signal=51%
GO_PROTEIN_METHYLATION	130	0.532213	1.80411	<0.01	0.114016	0.733	2437	tags=38%, list=18%, signal=46%
GO_NCRNA_PROCESSING	268	0.557004	1.68911	0.00763359	0.114058	0.978	3202	tags=50%, list=24%, signal=65%
GO_SNRNA_BINDING	28	0.621815	1.69906	0.0038835	0.114058	0.964	2959	tags=57%, list=22%, signal=73%
GO_NEGATIVE_REGULATION_OF_EPIDERMIS_DEVELOPMENT	15	0.571025	1.6802	0.0177165	0.114206	0.984	2383	tags=27%, list=18%, signal=32%
GO_VIRAL_GENE_EXPRESSION	179	0.439089	1.68755	0.003861	0.114483	0.979	3900	tags=58%, list=30%, signal=81%
GO_PRECATALYTIC_SPLICEOSOME	37	0.655462	1.68476	0.0121457	0.114918	0.982	3083	tags=65%, list=23%, signal=84%
GO_CILIARY_TRANSITION_ZONE	46	0.562325	1.69522	0.00959693	0.115083	0.969	2405	tags=35%, list=18%, signal=42%
GO_CAJAL_BODY	46	0.645965	1.81285	<0.01	0.115171	0.708	2903	tags=61%, list=22%, signal=78%
GO_RIBOSOME_ASSEMBLY	50	0.586549	1.69966	0.0119284	0.115349	0.964	3701	tags=58%, list=28%, signal=80%
GO_EUKARYOTIC_TRANSLATION_INITIATION_FACTOR_3_COMPLEX	15	0.698427	1.68159	0.00585938	0.115678	0.984	3413	tags=87%, list=26%, signal=117%
GO_ALTERNATIVE_MRNA_SPLICING_VIA_SPLICEOSOME	59	0.52647	1.68033	0.014	0.115747	0.984	3698	tags=54%, list=28%, signal=75%
GO_REGULATION_OF_HEMATOPOIETIC_PROGENITOR_CELL_DIFFERENTIATION	73	0.567371	1.68534	<0.01	0.11577	0.982	3733	tags=62%, list=28%, signal=85%
GO_TRANSLATIONAL_INITIATION	165	0.50618	1.80761	<0.01	0.116001	0.726	3879	tags=59%, list=29%, signal=82%
GO_REGULATION_OF_RETINOIC_ACID_RECEPTOR_SIGNALING_PATHWAY	15	0.714071	1.68251	0.00568182	0.116095	0.984	1625	tags=33%, list=12%, signal=38%
GO_REGULATION_OF_RNA_SPLICING	106	0.495865	1.67398	0.0121704	0.116322	0.986	3501	tags=49%, list=26%, signal=66%
GO_PHOTORECEPTOR_CONNECTING_CILIUM	28	0.558893	1.69995	0.00784314	0.116951	0.964	2041	tags=32%, list=15%, signal=38%
GO_TRANSFERASE_ACTIVITY_TRANSFERRING_ONE_CARBON_GROUPS	148	0.534063	1.67685	0.00191205	0.117084	0.985	2437	tags=36%, list=18%, signal=44%
GO_S_ADENOSYLMETHIONINE_DEPENDENT_METHYLTRANSFERASE_ACTIVITY	101	0.55557	1.70548	0.00189394	0.117391	0.956	2630	tags=41%, list=20%, signal=50%
GO_HISTONE_METHYLTRANSFERASE_ACTIVITY	41	0.558389	1.6744	0.00914077	0.117407	0.986	2630	tags=41%, list=20%, signal=52%
GO_METHYLTRANSFERASE_COMPLEX	95	0.539774	1.70226	0.00575816	0.117645	0.961	3722	tags=57%, list=28%, signal=79%
GO_NUCLEOID	37	0.641902	1.70054	0.00395257	0.118178	0.964	3444	tags=68%, list=26%, signal=91%
GO_PROTEIN_METHYLTRANSFERASE_ACTIVITY	57	0.553083	1.67456	0.00574713	0.118732	0.986	2630	tags=44%, list=20%, signal=55%
GO_RIBONUCLEOPROTEIN_COMPLEX_BINDING	101	0.561286	1.70243	<0.01	0.1198	0.961	3401	tags=57%, list=26%, signal=77%
GO_RRNA_MODIFICATION	24	0.726769	1.66926	0.00380228	0.121047	0.987	2394	tags=58%, list=18%, signal=71%
GO_CYTOPLASMIC_TRANSLATION	76	0.593467	1.9055	0.00191571	0.121151	0.3	2988	tags=57%, list=23%, signal=73%
GO_RIBONUCLEOPROTEIN_COMPLEX_SUBUNIT_ORGANIZATION	200	0.597533	1.81441	<0.01	0.12212	0.703	2610	tags=46%, list=20%, signal=56%
GO_REGULATION_OF_CILIUM_ASSEMBLY	36	0.503135	1.66613	0.00584795	0.124129	0.989	2755	tags=36%, list=21%, signal=45%
GO_SPLICEOSOMAL_TRI_SNRNP_COMPLEX	27	0.680721	1.6643	0.0213592	0.125391	0.992	2606	tags=59%, list=20%, signal=74%
GO_SPLICEOSOMAL_COMPLEX	138	0.538273	1.66056	0.00603622	0.12622	0.993	2911	tags=54%, list=22%, signal=68%
GO_HISTONE_LYSINE_N_METHYLTRANSFERASE_ACTIVITY	32	0.524974	1.66255	0.021978	0.126575	0.992	3680	tags=50%, list=28%, signal=69%
GO_METANEPHRIC_EPITHELIUM_DEVELOPMENT	22	0.533558	1.66094	0.00959693	0.127205	0.993	825	tags=14%, list=6%, signal=15%
GO_POSITIVE_REGULATION_OF_RNA_SPLICING	26	0.586702	1.65374	0.0121457	0.134912	0.994	2551	tags=46%, list=19%, signal=57%
GO_TRANSLATION_INITIATION_FACTOR_ACTIVITY	44	0.631474	1.64855	0.00391389	0.138246	0.994	3085	tags=64%, list=23%, signal=83%
GO_UBIQUITIN_LIKE_PROTEIN_CONJUGATING_ENZYME_BINDING	23	0.636144	1.64697	0.0200401	0.138958	0.994	1917	tags=35%, list=15%, signal=41%
GO_RIBOSOME_BINDING	38	0.58266	1.64885	0.00392157	0.139487	0.994	3318	tags=53%, list=25%, signal=70%
GO_RNA_POLYMERASE_II_HOLOENZYME	68	0.581558	1.64905	0.00399202	0.140754	0.994	3205	tags=54%, list=24%, signal=71%
GO_REGULATION_OF_STEM_CELL_DIFFERENTIATION	95	0.506585	1.64471	0.00197628	0.141079	0.995	3732	tags=52%, list=28%, signal=71%
GO_HISTONE_H3_K4_METHYLATION	44	0.578793	1.64288	0.0116505	0.142341	0.995	2269	tags=41%, list=17%, signal=49%
GO_MRNA_METABOLIC_PROCESS	412	0.475712	1.63826	0.00612245	0.145146	0.996	3158	tags=46%, list=24%, signal=59%
GO_U2_SNRNP	17	0.709988	1.64007	0.0172745	0.145298	0.996	2314	tags=71%, list=18%, signal=85%
GO_VOLTAGE_GATED_SODIUM_CHANNEL_ACTIVITY	16	0.604002	1.63842	0.0225989	0.146483	0.996	356	tags=13%, list=3%, signal=13%
GO_NLS_BEARING_PROTEIN_IMPORT_INTO_NUCLEUS	16	0.761846	1.63289	0.0175781	0.149169	0.997	2734	tags=88%, list=21%, signal=110%
GO_INTRACELLULAR_PROTEIN_TRANSMEMBRANE_TRANSPORT	39	0.506371	1.63353	0.0118812	0.149761	0.996	3505	tags=59%, list=27%, signal=80%
GO_INTRACILIARY_TRANSPORT_INVOLVED_IN_CILIUM_ASSEMBLY	31	0.681853	1.63402	0.00592885	0.150506	0.996	2860	tags=58%, list=22%, signal=74%
GO_NCRNA_METABOLIC_PROCESS	319	0.541437	1.63053	0.00974659	0.151506	0.997	3477	tags=53%, list=26%, signal=71%
GO_HISTONE_H2A_UBIQUITINATION	19	0.663844	1.62934	0.0358566	0.151712	0.997	1891	tags=47%, list=14%, signal=55%
GO_U5_SNRNP	15	0.678099	1.62818	0.0313112	0.151979	0.998	1860	tags=40%, list=14%, signal=46%
GO_POSITIVE_REGULATION_OF_TRANSCRIPTION_BY_RNA_POLYMERASE_I	18	0.582719	1.61947	0.0345489	0.162251	0.999	3306	tags=50%, list=25%, signal=67%
GO_TERMINATION_OF_RNA_POLYMERASE_II_TRANSCRIPTION	27	0.645113	1.62003	0.0060241	0.162889	0.999	1993	tags=52%, list=15%, signal=61%
GO_TRNA_METHYLTRANSFERASE_ACTIVITY	22	0.691366	1.62075	0.00968992	0.163278	0.999	1608	tags=36%, list=12%, signal=41%
GO_NUCLEAR_TRANSCRIPTIONAL_REPRESSOR_COMPLEX	22	0.566786	1.61761	0.0348162	0.16371	0.999	2520	tags=45%, list=19%, signal=56%
GO_HEMATOPOIETIC_STEM_CELL_DIFFERENTIATION	72	0.526453	1.61543	0.00990099	0.163981	0.999	3732	tags=58%, list=28%, signal=81%
GO_REGULATION_OF_HISTONE_H3_K4_METHYLATION	22	0.678675	1.61574	0.00798403	0.165038	0.999	1625	tags=45%, list=12%, signal=52%
GO_INTRINSIC_APOPTOTIC_SIGNALING_PATHWAY_BY_P53_CLASS_MEDIATOR	65	0.477678	1.61276	0.00404858	0.1673	0.999	3158	tags=40%, list=24%, signal=52%
GO_PHOTORECEPTOR_CELL_MAINTENANCE	21	0.645439	1.61006	0.0194175	0.170212	0.999	1061	tags=24%, list=8%, signal=26%
GO_PEPTIDYL_LYSINE_TRIMETHYLATION	32	0.570228	1.60883	0.019685	0.170919	0.999	2269	tags=41%, list=17%, signal=49%
GO_RNA_CAPPING	31	0.671244	1.60637	0.00994036	0.173774	0.999	2903	tags=68%, list=22%, signal=87%
GO_HISTONE_MRNA_METABOLIC_PROCESS	17	0.687392	1.60418	0.0121457	0.174537	0.999	2994	tags=65%, list=23%, signal=84%
GO_MRNA_CLEAVAGE_FACTOR_COMPLEX	15	0.643657	1.60439	0.0277228	0.175742	0.999	1993	tags=40%, list=15%, signal=47%
GO_RNA_5_END_PROCESSING	19	0.641944	1.6025	0.0245747	0.175918	0.999	2863	tags=53%, list=22%, signal=67%
GO_HISTONE_H3_K9_METHYLATION	32	0.521387	1.60016	0.0077821	0.177168	0.999	2317	tags=31%, list=18%, signal=38%
GO_POSITIVE_REGULATION_OF_HISTONE_METHYLATION	29	0.611414	1.59815	0.014	0.17769	0.999	1684	tags=34%, list=13%, signal=39%
GO_RNA_POLYMERASE_COMPLEX	87	0.562215	1.60055	0.0118343	0.178057	0.999	3226	tags=53%, list=24%, signal=69%
GO_RRNA_METHYLATION	16	0.716536	1.59821	0.0130112	0.179164	0.999	2301	tags=50%, list=17%, signal=60%
GO_SIGNAL_TRANSDUCTION_INVOLVED_IN_REGULATION_OF_GENE_EXPRESSION	16	0.593403	1.5953	0.0182556	0.181598	0.999	487	tags=13%, list=4%, signal=13%
GO_RIBOSOMAL_LARGE_SUBUNIT_BIOGENESIS	57	0.597831	1.59244	0.0278884	0.183916	0.999	3701	tags=63%, list=28%, signal=87%
GO_PRERIBOSOME	55	0.632713	1.59321	0.0218254	0.18412	0.999	3088	tags=56%, list=23%, signal=73%
GO_RNA_POLYMERASE_ACTIVITY	31	0.564696	1.59065	0.0310078	0.184133	0.999	3695	tags=65%, list=28%, signal=89%
GO_BLOOD_COAGULATION_INTRINSIC_PATHWAY	18	0.612584	1.58495	0.0386847	0.19399	0.999	251	tags=17%, list=2%, signal=17%
GO_U1_SNRNP	16	0.737106	1.58329	0.0212766	0.195739	0.999	2896	tags=81%, list=22%, signal=104%
GO_CILIARY_TIP	32	0.603399	1.58032	0.0235756	0.197055	0.999	3396	tags=59%, list=26%, signal=80%
GO_SIGNAL_SEQUENCE_BINDING	39	0.516695	1.57948	0.0160321	0.197227	0.999	2099	tags=38%, list=16%, signal=46%
GO_INTRACILIARY_TRANSPORT_PARTICLE_B	15	0.716793	1.58173	0.00576923	0.197461	0.999	2860	tags=67%, list=22%, signal=85%
GO_U12_TYPE_SPLICEOSOMAL_COMPLEX	20	0.644795	1.5807	0.0326296	0.197868	0.999	2314	tags=55%, list=18%, signal=67%
GO_TRANSCRIPTION_BY_RNA_POLYMERASE_I	55	0.559415	1.57777	0.0116054	0.199026	1	3380	tags=53%, list=26%, signal=71%
GO_POSTSYNAPTIC_NEUROTRANSMITTER_RECEPTOR_INTERNALIZATION	15	0.62734	1.57658	0.0260521	0.199618	1	1915	tags=33%, list=14%, signal=39%
GO_RRNA_BINDING	50	0.519078	1.57449	0.0362595	0.202223	1	4590	tags=74%, list=35%, signal=113%
GO_GENETIC_IMPRINTING	20	0.668863	1.57236	0.0160966	0.205151	1	1845	tags=55%, list=14%, signal=64%
GO_INTRACILIARY_TRANSPORT	37	0.644684	1.57043	0.0139442	0.206095	1	2860	tags=57%, list=22%, signal=72%
GO_INSULIN_LIKE_GROWTH_FACTOR_RECEPTOR_BINDING	15	0.637138	1.57051	0.0153551	0.207508	1	269	tags=13%, list=2%, signal=14%
GO_TRANSCRIPTION_ELONGATION_FROM_RNA_POLYMERASE_II_PROMOTER	70	0.548764	1.56355	0.0204082	0.207767	1	3024	tags=46%, list=23%, signal=59%
GO_NUCLEOSOME_BINDING	63	0.552806	1.56378	0.0335968	0.208817	1	3624	tags=60%, list=27%, signal=83%
GO_REGULATION_OF_MAMMARY_GLAND_EPITHELIAL_CELL_PROLIFERATION	15	0.625068	1.56464	0.0152672	0.210056	1	1815	tags=47%, list=14%, signal=54%
GO_NUCLEAR_TRANSCRIBED_MRNA_CATABOLIC_PROCESS_EXONUCLEOLYTIC	29	0.647141	1.56384	0.0259481	0.210224	1	2994	tags=55%, list=23%, signal=71%
GO_MATURATION_OF_LSU_RRNA	16	0.721513	1.56585	0.00801603	0.210721	1	2604	tags=63%, list=20%, signal=78%
GO_IRON_SULFUR_CLUSTER_ASSEMBLY	16	0.588796	1.55959	0.0385396	0.211003	1	3741	tags=69%, list=28%, signal=96%
GO_RNA_POLYMERASE_BINDING	48	0.507656	1.55995	0.0216963	0.211669	1	1889	tags=29%, list=14%, signal=34%
GO_TONGUE_DEVELOPMENT	16	0.581841	1.56586	0.0254902	0.212275	1	793	tags=19%, list=6%, signal=20%
GO_NUCLEOLAR_PART	143	0.46897	1.56042	0.00770713	0.212275	1	3409	tags=50%, list=26%, signal=66%
GO_REGULATION_OF_RNA_METABOLIC_PROCESS	176	0.427526	1.55804	0.0178218	0.212682	1	3501	tags=45%, list=26%, signal=60%
GO_INTRACILIARY_TRANSPORT_PARTICLE	19	0.719882	1.55011	0.0136986	0.22288	1	2860	tags=68%, list=22%, signal=87%
GO_PEPTIDE_BIOSYNTHETIC_PROCESS	496	0.438026	1.55156	0.006	0.222939	1	3414	tags=48%, list=26%, signal=62%
GO_TRNA_MODIFICATION	55	0.597258	1.54485	0.0326296	0.231509	1	2966	tags=49%, list=22%, signal=63%
GO_POSITIVE_REGULATION_OF_VIRAL_TRANSCRIPTION	39	0.512105	1.5414	0.025641	0.237484	1	3313	tags=56%, list=25%, signal=75%
GO_PEPTIDYL_LYSINE_MODIFICATION	311	0.418624	1.53939	0.00968992	0.240338	1	2630	tags=34%, list=20%, signal=42%
GO_TRANSCRIPTION_FACTOR_TFIID_COMPLEX	33	0.554779	1.53505	0.0141129	0.248165	1	3042	tags=55%, list=23%, signal=71%
GO_HISTONE_METHYLTRANSFERASE_COMPLEX	73	0.476988	1.53431	0.0433145	0.248285	1	3948	tags=56%, list=30%, signal=80%
GO_REGULATION_OF_CELL_KILLING	77	-0.645672	-1.62237	0.017341	0.159083	0.999	1950	tags=45%, list=15%, signal=53%
GO_ASTROCYTE_DEVELOPMENT	36	-0.700408	-1.62149	0.0130112	0.159158	0.999	1224	tags=33%, list=9%, signal=37%
GO_CELL_KILLING	129	-0.63952	-1.62263	0.0114068	0.159434	0.999	1346	tags=33%, list=10%, signal=37%
GO_CELLULAR_EXTRAVASATION	52	-0.683066	-1.62176	0.00189036	0.159449	0.999	1160	tags=38%, list=9%, signal=42%
GO_SEQUESTERING_OF_CALCIUM_ION	108	-0.445904	-1.62087	0.0037594	0.15958	0.999	1648	tags=28%, list=12%, signal=31%
GO_CALMODULIN_BINDING	168	-0.375812	-1.62279	0.00567108	0.159923	0.999	3699	tags=40%, list=28%, signal=55%
GO_TERTIARY_GRANULE_MEMBRANE	61	-0.770663	-1.6228	<0.01	0.160704	0.999	1152	tags=49%, list=9%, signal=54%
GO_SYNAPTIC_VESICLE_LOCALIZATION	131	-0.385688	-1.61905	0.00188324	0.161276	0.999	3176	tags=32%, list=24%, signal=42%
GO_POSITIVE_REGULATION_OF_LIPID_STORAGE	15	-0.741713	-1.62295	0.0149813	0.161283	0.999	1104	tags=40%, list=8%, signal=44%
GO_POSITIVE_REGULATION_OF_INTERLEUKIN_1_PRODUCTION	39	-0.72442	-1.61947	0.00580271	0.16134	0.999	984	tags=46%, list=7%, signal=50%
GO_BONE_MINERALIZATION	96	-0.546294	-1.61796	0.0152381	0.161512	0.999	2021	tags=28%, list=15%, signal=33%
GO_REGULATION_OF_TRANSPORTER_ACTIVITY	200	-0.414231	-1.61109	0.00938086	0.161619	0.999	2887	tags=36%, list=22%, signal=45%
GO_DEFENSE_RESPONSE_TO_BACTERIUM	176	-0.657205	-1.6183	0.00733945	0.161653	0.999	1092	tags=33%, list=8%, signal=35%
GO_WALKING_BEHAVIOR	28	-0.53358	-1.6139	0.00785855	0.161748	0.999	2903	tags=32%, list=22%, signal=41%
GO_POSITIVE_REGULATION_OF_CYTOKINE_SECRETION	109	-0.630244	-1.61136	0.00763359	0.161774	0.999	1183	tags=34%, list=9%, signal=37%
GO_INTERLEUKIN_1_BETA_SECRETION	35	-0.752598	-1.61733	0.0056926	0.161875	0.999	1025	tags=46%, list=8%, signal=49%
GO_PLASMA_MEMBRANE_ORGANIZATION	68	-0.528288	-1.623	0.00572519	0.162013	0.999	1490	tags=29%, list=11%, signal=33%
GO_PHOSPHATIDYLINOSITOL_BISPHOSPHATE_BINDING	74	-0.500363	-1.61462	0.00389864	0.162103	0.999	2194	tags=35%, list=17%, signal=42%
GO_RECEPTOR_MEDIATED_ENDOCYTOSIS	248	-0.466592	-1.59049	0.00567108	0.162109	1	1796	tags=29%, list=14%, signal=33%
GO_PROTEIN_SERINE_THREONINE_TYROSINE_KINASE_ACTIVITY	41	-0.494548	-1.61413	0.016791	0.16211	0.999	2080	tags=32%, list=16%, signal=38%
GO_REGULATION_OF_ACUTE_INFLAMMATORY_RESPONSE	38	-0.691171	-1.61196	0.0175439	0.162209	0.999	1693	tags=37%, list=13%, signal=42%
GO_NEGATIVE_REGULATION_OF_INTERLEUKIN_6_PRODUCTION	33	-0.67502	-1.60564	0.00587084	0.162374	0.999	1149	tags=39%, list=9%, signal=43%
GO_CELL_CHEMOTAXIS	259	-0.571214	-1.59066	0.0093985	0.162432	1	2288	tags=39%, list=17%, signal=46%
GO_POSITIVE_REGULATION_OF_INTERLEUKIN_1_SECRETION	27	-0.769325	-1.61139	0.00389105	0.162447	0.999	920	tags=48%, list=7%, signal=52%
GO_PHAGOSOME_ACIDIFICATION	23	-0.619473	-1.60593	0.0172084	0.162606	0.999	1642	tags=57%, list=12%, signal=64%
GO_TRANSPOSITION	19	-0.623387	-1.62357	0.0155039	0.162626	0.999	1934	tags=32%, list=15%, signal=37%
GO_TERTIARY_GRANULE	139	-0.775938	-1.62312	0.00189753	0.162632	0.999	1650	tags=59%, list=12%, signal=67%
GO_NEGATIVE_REGULATION_OF_T_CELL_RECEPTOR_SIGNALING_PATHWAY	19	-0.751311	-1.61208	0.00193424	0.162727	0.999	2261	tags=58%, list=17%, signal=70%
GO_REGULATION_OF_INTERLEUKIN_4_PRODUCTION	24	-0.734455	-1.60623	0.0132827	0.162772	0.999	1560	tags=42%, list=12%, signal=47%
GO_NITRIC_OXIDE_BIOSYNTHETIC_PROCESS	62	-0.660674	-1.58796	0.00380228	0.162836	1	1749	tags=42%, list=13%, signal=48%
GO_POSITIVE_REGULATION_OF_LYMPHOCYTE_MEDIATED_IMMUNITY	86	-0.559966	-1.61242	0.00574713	0.162852	0.999	1789	tags=37%, list=14%, signal=43%
GO_CYCLIC_NUCLEOTIDE_PHOSPHODIESTERASE_ACTIVITY	25	-0.530577	-1.61463	0.0118812	0.162855	0.999	1917	tags=24%, list=15%, signal=28%
GO_POSITIVE_REGULATION_OF_CATION_CHANNEL_ACTIVITY	47	-0.452732	-1.60661	0.0232558	0.162877	0.999	3501	tags=45%, list=26%, signal=61%
GO_POSITIVE_REGULATION_OF_DEFENSE_RESPONSE	405	-0.536079	-1.58823	0.00938086	0.162949	1	1166	tags=22%, list=9%, signal=23%
GO_RESPONSE_TO_BACTERIUM	477	-0.576683	-1.59174	0.00934579	0.162996	1	1225	tags=28%, list=9%, signal=30%
GO_PHOSPHATIDYLINOSITOL_3_KINASE_BINDING	23	-0.57657	-1.59067	0.0372549	0.163006	1	1231	tags=30%, list=9%, signal=34%
GO_REGULATION_OF_DIGESTIVE_SYSTEM_PROCESS	31	-0.543229	-1.60823	0.0095057	0.163062	0.999	1916	tags=26%, list=14%, signal=30%
GO_ORGANIC_ACID_BINDING	166	-0.458151	-1.56466	0.00970874	0.163092	1	1839	tags=22%, list=14%, signal=26%
GO_STRESS_ACTIVATED_PROTEIN_KINASE_SIGNALING_CASCADE	255	-0.439906	-1.56604	0.014652	0.1631	1	2452	tags=31%, list=19%, signal=37%
GO_CELLULAR_SENESCENCE	57	-0.570926	-1.60895	0.00965251	0.163118	0.999	1478	tags=32%, list=11%, signal=35%
GO_MEMORY	95	-0.463428	-1.61524	0.0226843	0.163226	0.999	2259	tags=23%, list=17%, signal=28%
GO_MULTI_MULTICELLULAR_ORGANISM_PROCESS	201	-0.430602	-1.5643	0.0113852	0.163244	1	1794	tags=21%, list=14%, signal=24%
GO_ACID_SECRETION	101	-0.417923	-1.60847	0.0056926	0.163301	0.999	3267	tags=38%, list=25%, signal=50%
GO_RESPONSE_TO_XENOBIOTIC_STIMULUS	236	-0.430568	-1.62461	<0.01	0.163301	0.999	3085	tags=35%, list=23%, signal=45%
GO_EPITHELIAL_STRUCTURE_MAINTENANCE	22	-0.579616	-1.6126	0.0094697	0.163317	0.999	156	tags=9%, list=1%, signal=9%
GO_REGULATION_OF_LEUKOCYTE_DIFFERENTIATION	220	-0.544351	-1.56538	0.0113852	0.163327	1	1091	tags=25%, list=8%, signal=27%
GO_PHOSPHATIDYLINOSITOL_PHOSPHATE_BINDING	112	-0.485594	-1.56618	0.00587084	0.163338	1	2243	tags=33%, list=17%, signal=39%
GO_NEGATIVE_REGULATION_OF_TISSUE_REMODELING	18	-0.648655	-1.56477	0.0347648	0.163372	1	1496	tags=39%, list=11%, signal=44%
GO_POSITIVE_REGULATION_OF_OSTEOCLAST_DIFFERENTIATION	19	-0.710128	-1.57752	0.00763359	0.163445	1	1048	tags=37%, list=8%, signal=40%
GO_SOLUTE_CATION_ANTIPORTER_ACTIVITY	22	-0.569067	-1.59184	0.0245747	0.16345	1	3005	tags=50%, list=23%, signal=65%
GO_POSITIVE_REGULATION_OF_VASCULAR_ASSOCIATED_SMOOTH_MUSCLE_CELL_MIGRATION	16	-0.678122	-1.62357	0.0113852	0.163463	0.999	3212	tags=69%, list=24%, signal=91%
GO_ORGANIC_HYDROXY_COMPOUND_TRANSPORT	194	-0.409293	-1.60668	0.00183486	0.163492	0.999	2202	tags=25%, list=17%, signal=29%
GO_LEADING_EDGE_MEMBRANE	142	-0.399705	-1.58825	0.00931099	0.163496	1	2280	tags=24%, list=17%, signal=29%
GO_NEGATIVE_REGULATION_OF_MUSCLE_CELL_APOPTOTIC_PROCESS	30	-0.5969	-1.61467	0.00775194	0.163508	0.999	2238	tags=37%, list=17%, signal=44%
GO_POSITIVE_REGULATION_OF_LIPID_LOCALIZATION	69	-0.506494	-1.56629	0.0094162	0.163523	1	1313	tags=28%, list=10%, signal=30%
GO_PHOSPHATIDYLINOSITOL_3_4_BISPHOSPHATE_BINDING	21	-0.658592	-1.59072	0.00398406	0.163526	1	2370	tags=52%, list=18%, signal=64%
GO_SNAP_RECEPTOR_ACTIVITY	26	-0.581259	-1.5655	0.0197628	0.163558	1	2066	tags=38%, list=16%, signal=45%
GO_REGULATION_OF_GASTRULATION	27	-0.498175	-1.60912	0.0207547	0.163564	0.999	845	tags=19%, list=6%, signal=20%
GO_PEPTIDE_BINDING	252	-0.464934	-1.57707	0.0115607	0.163605	1	1339	tags=21%, list=10%, signal=23%
GO_ATP_HYDROLYSIS_COUPLED_CATION_TRANSMEMBRANE_TRANSPORT	39	-0.53663	-1.59212	0.015444	0.163664	1	1614	tags=33%, list=12%, signal=38%
GO_CLATHRIN_COATED_VESICLE	157	-0.484001	-1.58852	0.00982318	0.163668	1	2290	tags=34%, list=17%, signal=41%
GO_NEGATIVE_REGULATION_OF_ACTIN_FILAMENT_POLYMERIZATION	44	-0.532805	-1.60747	0.00566038	0.163678	0.999	2302	tags=32%, list=17%, signal=38%
GO_NEURON_APOPTOTIC_PROCESS	211	-0.431896	-1.56486	0.00362976	0.163688	1	1606	tags=24%, list=12%, signal=27%
GO_REGULATION_OF_ADAPTIVE_IMMUNE_RESPONSE	133	-0.591062	-1.59246	0.00769231	0.163704	1	2084	tags=44%, list=16%, signal=52%
GO_POSITIVE_REGULATION_OF_NEUROBLAST_PROLIFERATION	21	-0.651465	-1.59284	0.0144144	0.163707	1	767	tags=19%, list=6%, signal=20%
GO_ORGANIC_ANION_TRANSPORT	369	-0.394353	-1.61539	0.00180832	0.163732	0.999	2238	tags=25%, list=17%, signal=30%
GO_RECEPTOR_COMPLEX	340	-0.41494	-1.57232	0.0156863	0.163738	1	1243	tags=16%, list=9%, signal=17%
GO_REGULATION_OF_BLOOD_PRESSURE	159	-0.42124	-1.59091	0.00382409	0.163748	1	1662	tags=20%, list=13%, signal=23%
GO_POSITIVE_REGULATION_OF_FATTY_ACID_BIOSYNTHETIC_PROCESS	15	-0.663351	-1.56639	0.0272374	0.163796	1	1124	tags=27%, list=9%, signal=29%
GO_OSTEOCLAST_DEVELOPMENT	16	-0.80414	-1.57758	0.00581395	0.163864	1	513	tags=38%, list=4%, signal=39%
GO_POSITIVE_REGULATION_OF_VASCULATURE_DEVELOPMENT	158	-0.553645	-1.60934	0.0149813	0.163884	0.999	1184	tags=25%, list=9%, signal=27%
GO_LYMPHOCYTE_MIGRATION	86	-0.59577	-1.57312	0.0190476	0.163894	1	2612	tags=49%, list=20%, signal=60%
GO_GLIAL_CELL_DEVELOPMENT	96	-0.512225	-1.60686	0.00775194	0.163895	0.999	1224	tags=20%, list=9%, signal=22%
GO_CYTOSOLIC_CALCIUM_ION_TRANSPORT	142	-0.386485	-1.57627	0.00189036	0.163931	1	1927	tags=27%, list=15%, signal=31%
GO_REGULATION_OF_RESPONSE_TO_DRUG	73	-0.472767	-1.57912	0.018797	0.163982	1	3010	tags=38%, list=23%, signal=49%
GO_MUSCLE_CELL_APOPTOTIC_PROCESS	57	-0.498202	-1.56659	0.0232558	0.163989	1	2238	tags=32%, list=17%, signal=38%
GO_POSITIVE_REGULATION_OF_CELL_MATRIX_ADHESION	48	-0.565979	-1.59728	0.0172745	0.163991	1	984	tags=23%, list=7%, signal=25%
GO_GRANULOCYTE_MIGRATION	119	-0.665594	-1.57589	0.0186916	0.164047	1	1693	tags=38%, list=13%, signal=43%
GO_CELLULAR_RESPONSE_TO_PEPTIDE	326	-0.440347	-1.58896	0.0037037	0.164071	1	2239	tags=32%, list=17%, signal=38%
GO_REGULATION_OF_IMMUNE_EFFECTOR_PROCESS	333	-0.517071	-1.57126	0.0094697	0.164074	1	1681	tags=31%, list=13%, signal=35%
GO_GLYCOLIPID_BINDING	18	-0.586763	-1.5823	0.0378072	0.164127	1	990	tags=22%, list=7%, signal=24%
GO_REGULATION_OF_MYELOID_LEUKOCYTE_MEDIATED_IMMUNITY	49	-0.676828	-1.57092	0.00978474	0.164128	1	1152	tags=43%, list=9%, signal=47%
GO_SNARE_COMPLEX	38	-0.553183	-1.5886	0.0136719	0.164128	1	3176	tags=47%, list=24%, signal=62%
GO_REGULATION_OF_MAST_CELL_ACTIVATION_INVOLVED_IN_IMMUNE_RESPONSE	27	-0.721535	-1.57868	0.0156863	0.16414	1	708	tags=37%, list=5%, signal=39%
GO_REGULATION_OF_LYMPHOCYTE_MEDIATED_IMMUNITY	124	-0.589011	-1.62462	0.00572519	0.16415	0.999	2084	tags=44%, list=16%, signal=51%
GO_CELLULAR_TRANSITION_METAL_ION_HOMEOSTASIS	87	-0.587829	-1.59292	0.0093985	0.164152	1	1422	tags=34%, list=11%, signal=38%
GO_ANTIGEN_BINDING	62	-0.694961	-1.58199	0.00967118	0.164178	1	1703	tags=53%, list=13%, signal=61%
GO_NEGATIVE_REGULATION_OF_LEUKOCYTE_DIFFERENTIATION	79	-0.623521	-1.58098	<0.01	0.164193	1	1061	tags=28%, list=8%, signal=30%
GO_REGULATION_OF_MYOBLAST_DIFFERENTIATION	41	-0.524431	-1.5764	0.014	0.164211	1	1485	tags=32%, list=11%, signal=36%
GO_REGULATION_OF_TRANSMEMBRANE_TRANSPORT	422	-0.378296	-1.57233	0.00554529	0.164226	1	2890	tags=32%, list=22%, signal=40%
GO_CELLULAR_RESPONSE_TO_MECHANICAL_STIMULUS	71	-0.548328	-1.57322	0.0094162	0.164238	1	1989	tags=34%, list=15%, signal=40%
GO_ACTIN_FILAMENT_POLYMERIZATION	137	-0.478208	-1.61557	0.00760456	0.164271	0.999	2302	tags=34%, list=17%, signal=41%
GO_PHAGOCYTIC_VESICLE	110	-0.638113	-1.6236	0.00943396	0.164293	0.999	1656	tags=41%, list=13%, signal=46%
GO_CELLULAR_RESPONSE_TO_CADMIUM_ION	34	-0.676293	-1.57925	0.00769231	0.164313	1	593	tags=35%, list=4%, signal=37%
GO_RESPONSE_TO_AXON_INJURY	63	-0.509018	-1.57761	0.00760456	0.164335	1	847	tags=21%, list=6%, signal=22%
GO_ACTIN_POLYMERIZATION_OR_DEPOLYMERIZATION	159	-0.453508	-1.58024	0.00757576	0.164335	1	2409	tags=35%, list=18%, signal=43%
GO_SPHINGOLIPID_BIOSYNTHETIC_PROCESS	68	-0.45584	-1.5838	0.0152964	0.164346	1	1571	tags=26%, list=12%, signal=30%
GO_CYCLIC_NUCLEOTIDE_BINDING	27	-0.520786	-1.58122	0.0205993	0.164349	1	1917	tags=22%, list=15%, signal=26%
GO_GLIOGENESIS	242	-0.443395	-1.5936	0.00379507	0.164364	1	996	tags=16%, list=8%, signal=17%
GO_MONOCARBOXYLIC_ACID_BINDING	53	-0.543369	-1.58154	0.0260708	0.164374	1	1790	tags=28%, list=14%, signal=33%
GO_SPECIFIC_GRANULE	137	-0.760161	-1.56663	0.00787402	0.164375	1	1020	tags=47%, list=8%, signal=51%
GO_REGULATION_OF_NUCLEOTIDE_BIOSYNTHETIC_PROCESS	31	-0.530275	-1.57162	0.0206767	0.164378	1	2387	tags=39%, list=18%, signal=47%
GO_POSITIVE_REGULATION_OF_INTERLEUKIN_4_PRODUCTION	20	-0.737231	-1.60295	0.0094162	0.16441	0.999	1560	tags=45%, list=12%, signal=51%
GO_REGULATION_OF_LYMPHOCYTE_MIGRATION	49	-0.633283	-1.57347	0.0151803	0.164426	1	2612	tags=49%, list=20%, signal=61%
GO_REGULATION_OF_TRANSMISSION_OF_NERVE_IMPULSE	16	-0.60514	-1.59623	0.0363985	0.16444	1	2230	tags=31%, list=17%, signal=38%
GO_AMYLOID_BETA_CLEARANCE	30	-0.69266	-1.59738	0.00743494	0.164459	1	1176	tags=40%, list=9%, signal=44%
GO_NEGATIVE_REGULATION_OF_NEURON_DEATH	172	-0.446769	-1.59545	<0.01	0.164467	1	1620	tags=23%, list=12%, signal=26%
GO_REGULATION_OF_B_CELL_MEDIATED_IMMUNITY	43	-0.577118	-1.59467	0.00601202	0.164481	1	1627	tags=37%, list=12%, signal=42%
GO_AZUROPHIL_GRANULE	128	-0.714307	-1.57395	0.0078125	0.164483	1	1250	tags=46%, list=9%, signal=50%
GO_PRESYNAPTIC_MEMBRANE	138	-0.402973	-1.5713	0.0179283	0.164517	1	4419	tags=46%, list=33%, signal=69%
GO_CARBOHYDRATE_BINDING	180	-0.545585	-1.57368	0.00585938	0.164522	1	1436	tags=25%, list=11%, signal=28%
GO_CARBOHYDRATE_PHOSPHORYLATION	21	-0.619959	-1.59428	0.00782779	0.164527	1	2205	tags=43%, list=17%, signal=51%
GO_ASTROCYTE_ACTIVATION	19	-0.829902	-1.58434	0.00919118	0.164534	1	1224	tags=53%, list=9%, signal=58%
GO_POSITIVE_REGULATION_OF_INTERLEUKIN_6_PRODUCTION	69	-0.673914	-1.57942	0.0151803	0.164548	1	920	tags=32%, list=7%, signal=34%
GO_VESICLE_LUMEN	306	-0.631236	-1.5632	0.0156863	0.164565	1	1203	tags=34%, list=9%, signal=37%
GO_SUPEROXIDE_ANION_GENERATION	33	-0.757703	-1.58543	0.00591716	0.164574	1	804	tags=36%, list=6%, signal=39%
GO_PROTEIN_KINASE_C_SIGNALING	21	-0.592433	-1.58582	0.0212355	0.164595	1	3453	tags=52%, list=26%, signal=71%
GO_PHAGOSOME_MATURATION	34	-0.6017	-1.5752	0.0140845	0.164638	1	1642	tags=50%, list=12%, signal=57%
GO_DIGESTIVE_SYSTEM_PROCESS	79	-0.454309	-1.58233	0.0132576	0.164646	1	1916	tags=22%, list=14%, signal=25%
GO_DEFENSE_RESPONSE_TO_GRAM_NEGATIVE_BACTERIUM	53	-0.74465	-1.57237	0.00195312	0.164664	1	749	tags=32%, list=6%, signal=34%
GO_CYTOKINE_SECRETION	175	-0.618798	-1.60174	0.00943396	0.164684	0.999	1609	tags=36%, list=12%, signal=40%
GO_MONOCYTE_CHEMOTAXIS	55	-0.721367	-1.58037	0.0187266	0.164693	1	1224	tags=33%, list=9%, signal=36%
GO_REGULATION_OF_LEUKOCYTE_ADHESION_TO_VASCULAR_ENDOTHELIAL_CELL	17	-0.783115	-1.58392	0.00574713	0.164699	1	2377	tags=65%, list=18%, signal=79%
GO_ORGANIC_ACID_TRANSPORT	255	-0.399125	-1.59569	<0.01	0.16473	1	2238	tags=25%, list=17%, signal=29%
GO_POSITIVE_REGULATION_OF_OSSIFICATION	73	-0.50913	-1.58609	0.00385356	0.164732	1	1230	tags=25%, list=9%, signal=27%
GO_REGULATION_OF_MAST_CELL_ACTIVATION	34	-0.698427	-1.59376	0.0136719	0.164739	1	1152	tags=41%, list=9%, signal=45%
GO_PROTEIN_LIPID_COMPLEX_BINDING	26	-0.621283	-1.59645	0.0229008	0.164742	1	2123	tags=46%, list=16%, signal=55%
GO_LEUKOCYTE_CHEMOTAXIS	193	-0.60817	-1.59293	0.00929368	0.164769	1	1693	tags=36%, list=13%, signal=40%
GO_ACUTE_INFLAMMATORY_RESPONSE_TO_ANTIGENIC_STIMULUS	18	-0.732977	-1.56873	0.0173077	0.16478	1	1013	tags=39%, list=8%, signal=42%
GO_TUMOR_NECROSIS_FACTOR_SUPERFAMILY_CYTOKINE_PRODUCTION	119	-0.686729	-1.58456	0.003861	0.164803	1	845	tags=31%, list=6%, signal=33%
GO_IMPORT_ACROSS_PLASMA_MEMBRANE	97	-0.426537	-1.56665	<0.01	0.164806	1	2021	tags=29%, list=15%, signal=34%
GO_CELLULAR_RESPONSE_TO_BIOTIC_STIMULUS	197	-0.649356	-1.57764	0.0168856	0.16482	1	1303	tags=36%, list=10%, signal=39%
GO_POSITIVE_REGULATION_OF_CHEMOTAXIS	119	-0.564344	-1.57957	0.0169811	0.164824	1	1656	tags=31%, list=13%, signal=35%
GO_RESPONSE_TO_MECHANICAL_STIMULUS	178	-0.4429	-1.5482	0.00948767	0.164837	1	1916	tags=28%, list=14%, signal=32%
GO_DEFENSE_RESPONSE_TO_OTHER_ORGANISM	363	-0.577912	-1.5864	0.00581395	0.164837	1	1490	tags=31%, list=11%, signal=34%
GO_NEUROTRANSMITTER_TRANSPORT	228	-0.375565	-1.60121	<0.01	0.164847	1	3008	tags=30%, list=23%, signal=39%
GO_POSITIVE_REGULATION_OF_MAPK_CASCADE	441	-0.468889	-1.6247	0.011215	0.164853	0.999	2314	tags=30%, list=18%, signal=35%
GO_MYELOID_LEUKOCYTE_MIGRATION	177	-0.610032	-1.58317	0.0110092	0.16486	1	1272	tags=29%, list=10%, signal=32%
GO_VESICLE_DOCKING_INVOLVED_IN_EXOCYTOSIS	34	-0.475918	-1.63181	0.0094162	0.16492	0.998	1495	tags=24%, list=11%, signal=26%
GO_SUGAR_TRANSMEMBRANE_TRANSPORTER_ACTIVITY	16	-0.753004	-1.56264	0.0134875	0.164937	1	551	tags=25%, list=4%, signal=26%
GO_REGULATION_OF_SUPEROXIDE_METABOLIC_PROCESS	33	-0.712168	-1.574	0.015444	0.16494	1	804	tags=33%, list=6%, signal=35%
GO_COLLAGEN_CONTAINING_EXTRACELLULAR_MATRIX	338	-0.502281	-1.58246	0.015534	0.164967	1	1572	tags=22%, list=12%, signal=24%
GO_SYNAPTIC_VESICLE_EXOCYTOSIS	97	-0.385217	-1.54861	0.0136986	0.164974	1	3176	tags=32%, list=24%, signal=42%
GO_VESICLE_FUSION_TO_PLASMA_MEMBRANE	15	-0.616491	-1.62611	0.0182815	0.164976	0.998	3000	tags=53%, list=23%, signal=69%
GO_CALCIUM_MEDIATED_SIGNALING	183	-0.475229	-1.59746	0.0056926	0.164982	1	2288	tags=31%, list=17%, signal=36%
GO_REGULATION_OF_ORGANIC_ACID_TRANSPORT	52	-0.53178	-1.60077	0.00738007	0.164986	1	1963	tags=31%, list=15%, signal=36%
GO_REGULATION_OF_NEUROBLAST_PROLIFERATION	25	-0.603988	-1.58481	0.0143369	0.164992	1	767	tags=16%, list=6%, signal=17%
GO_GLIAL_CELL_DIFFERENTIATION	180	-0.429762	-1.56682	0.00972763	0.165007	1	1237	tags=16%, list=9%, signal=18%
GO_REGULATION_OF_BONE_DEVELOPMENT	19	-0.707642	-1.603	0.00380952	0.165018	0.999	483	tags=21%, list=4%, signal=22%
GO_RESPONSE_TO_ISCHEMIA	34	-0.568887	-1.56983	0.0143737	0.165026	1	1111	tags=24%, list=8%, signal=26%
GO_REGULATION_OF_FATTY_ACID_OXIDATION	24	-0.520879	-1.54833	0.0448343	0.16503	1	1124	tags=25%, list=9%, signal=27%
GO_POSITIVE_REGULATION_OF_HETEROTYPIC_CELL_CELL_ADHESION	16	-0.760038	-1.57425	0.00988142	0.165043	1	2266	tags=63%, list=17%, signal=75%
GO_BASOLATERAL_PLASMA_MEMBRANE	176	-0.421522	-1.56703	0.00186916	0.165057	1	1995	tags=26%, list=15%, signal=30%
GO_CHEMOKINE_PRODUCTION	73	-0.629912	-1.57777	0.0134875	0.165059	1	845	tags=32%, list=6%, signal=33%
GO_PROTEOGLYCAN_BINDING	35	-0.695283	-1.5827	0.0186916	0.165066	1	820	tags=31%, list=6%, signal=33%
GO_REGULATION_OF_LEUKOCYTE_MIGRATION	163	-0.566413	-1.56884	0.011236	0.165081	1	1275	tags=27%, list=10%, signal=30%
GO_EXTRACELLULAR_STRUCTURE_ORGANIZATION	365	-0.451649	-1.59468	0.00757576	0.165098	1	1631	tags=22%, list=12%, signal=24%
GO_REGULATION_OF_PROTEIN_BINDING	180	-0.445473	-1.57003	0.00578035	0.165135	1	2354	tags=32%, list=18%, signal=39%
GO_CELLULAR_RESPONSE_TO_XENOBIOTIC_STIMULUS	139	-0.46001	-1.57455	0.00192308	0.165169	1	1565	tags=18%, list=12%, signal=20%
GO_POSITIVE_REGULATION_OF_CELL_KILLING	56	-0.657394	-1.56937	0.0177866	0.165207	1	1789	tags=48%, list=14%, signal=56%
GO_PROTEASE_BINDING	108	-0.509342	-1.54872	0.0207939	0.165209	1	1763	tags=30%, list=13%, signal=34%
GO_RESPONSE_TO_AMYLOID_BETA	38	-0.634639	-1.62494	0.00776699	0.165229	0.999	1080	tags=34%, list=8%, signal=37%
GO_INTERLEUKIN_6_BIOSYNTHETIC_PROCESS	18	-0.812071	-1.56129	0.0118812	0.165255	1	1061	tags=44%, list=8%, signal=48%
GO_REGULATION_OF_BONE_MINERALIZATION	59	-0.557355	-1.60178	0.00959693	0.165316	0.999	1295	tags=25%, list=10%, signal=28%
GO_INTERLEUKIN_1_SECRETION	40	-0.745331	-1.63259	0.00191205	0.165373	0.998	1025	tags=43%, list=8%, signal=46%
GO_AMIDE_BINDING	297	-0.437849	-1.54758	0.0135135	0.165392	1	1339	tags=20%, list=10%, signal=22%
GO_CLATHRIN_COATED_VESICLE_MEMBRANE	100	-0.565656	-1.62527	0.0038835	0.165408	0.999	2194	tags=39%, list=17%, signal=46%
GO_GOLGI_LUMEN	84	-0.501263	-1.56712	0.0169173	0.165413	1	3512	tags=35%, list=27%, signal=47%
GO_COLLAGEN_CATABOLIC_PROCESS	41	-0.642664	-1.53102	0.023622	0.165426	1	679	tags=22%, list=5%, signal=23%
GO_MHC_PROTEIN_BINDING	24	-0.73048	-1.53055	0.00959693	0.165441	1	1619	tags=42%, list=12%, signal=47%
GO_POSITIVE_REGULATION_OF_WOUND_HEALING	45	-0.597787	-1.55647	0.0168539	0.165462	1	1017	tags=22%, list=8%, signal=24%
GO_NEGATIVE_REGULATION_OF_SYNAPSE_ORGANIZATION	21	-0.661222	-1.5602	0.0326923	0.165463	1	1900	tags=29%, list=14%, signal=33%
GO_NEGATIVE_REGULATION_OF_ANION_TRANSPORT	22	-0.608304	-1.63303	0.01002	0.165463	0.998	272	tags=14%, list=2%, signal=14%
GO_ADRENERGIC_RECEPTOR_SIGNALING_PATHWAY	22	-0.552125	-1.60208	0.0339623	0.165474	0.999	3027	tags=41%, list=23%, signal=53%
GO_POSITIVE_REGULATION_OF_LEUKOCYTE_MIGRATION	110	-0.613454	-1.60348	0.00912409	0.165524	0.999	1650	tags=35%, list=12%, signal=39%
GO_NEGATIVE_REGULATION_OF_CELL_KILLING	19	-0.733175	-1.56886	0.0216535	0.165538	1	2492	tags=68%, list=19%, signal=84%
GO_RESPONSE_TO_ANGIOTENSIN	24	-0.649833	-1.59751	0.0190114	0.165549	1	1989	tags=38%, list=15%, signal=44%
GO_TISSUE_REMODELING	142	-0.459061	-1.59784	0.00195695	0.165554	1	1775	tags=27%, list=13%, signal=31%
GO_NEUROINFLAMMATORY_RESPONSE	50	-0.738942	-1.53138	0.0169173	0.165566	1	820	tags=40%, list=6%, signal=42%
GO_ENDOSOME_LUMEN	29	-0.651624	-1.54874	0.0348624	0.165577	1	1553	tags=28%, list=12%, signal=31%
GO_NEGATIVE_REGULATION_OF_PEPTIDASE_ACTIVITY	188	-0.495118	-1.55726	0.0117647	0.16561	1	1998	tags=31%, list=15%, signal=36%
GO_INTERLEUKIN_6_PRODUCTION	112	-0.62697	-1.5604	0.0078125	0.165667	1	1684	tags=39%, list=13%, signal=45%
GO_REACTIVE_OXYGEN_SPECIES_METABOLIC_PROCESS	136	-0.521649	-1.53108	0.0208729	0.165686	1	1166	tags=24%, list=9%, signal=26%
GO_MACROPHAGE_ACTIVATION	70	-0.717885	-1.56723	0.00560748	0.165687	1	845	tags=40%, list=6%, signal=43%
GO_POSITIVE_REGULATION_OF_CALCIUM_ION_TRANSPORT	101	-0.495442	-1.5575	0.0230326	0.165691	1	1868	tags=29%, list=14%, signal=33%
GO_POSITIVE_REGULATION_OF_IMMUNE_EFFECTOR_PROCESS	182	-0.561962	-1.62937	0.00555556	0.165692	0.998	1224	tags=30%, list=9%, signal=33%
GO_RESPONSE_TO_MAGNESIUM_ION	17	-0.826807	-1.603	0.00371747	0.165698	0.999	226	tags=18%, list=2%, signal=18%
GO_POSITIVE_REGULATION_OF_TRANSMEMBRANE_TRANSPORT	161	-0.394091	-1.5613	0.00562852	0.16571	1	2721	tags=35%, list=21%, signal=44%
GO_POSITIVE_REGULATION_OF_KINASE_ACTIVITY	478	-0.424384	-1.5306	0.0111732	0.165718	1	1963	tags=26%, list=15%, signal=30%
GO_POSITIVE_REGULATION_OF_VASCULAR_SMOOTH_MUSCLE_CELL_PROLIFERATION	33	-0.58861	-1.54376	0.0272904	0.165732	1	1962	tags=48%, list=15%, signal=57%
GO_PH_REDUCTION	43	-0.58643	-1.63187	0.0137795	0.165741	0.998	1734	tags=49%, list=13%, signal=56%
GO_EXTRACELLULAR_MATRIX_BINDING	46	-0.648161	-1.54294	0.0291262	0.165742	1	885	tags=28%, list=7%, signal=30%
GO_REGULATION_OF_STRESS_ACTIVATED_PROTEIN_KINASE_SIGNALING_CASCADE	190	-0.441104	-1.54912	0.0112782	0.165765	1	2452	tags=30%, list=19%, signal=36%
GO_POSITIVE_REGULATION_OF_ERK1_AND_ERK2_CASCADE	174	-0.496889	-1.52482	0.0284091	0.165785	1	2298	tags=33%, list=17%, signal=39%
GO_MAST_CELL_ACTIVATION	51	-0.640353	-1.5988	0.00974659	0.165787	1	1160	tags=35%, list=9%, signal=39%
GO_REGULATION_OF_SUPEROXIDE_ANION_GENERATION	21	-0.718169	-1.52937	0.0254403	0.165791	1	804	tags=38%, list=6%, signal=40%
GO_ENDOCYTOSIS	453	-0.429571	-1.52664	0.0147601	0.165794	1	2273	tags=32%, list=17%, signal=37%
GO_REGULATION_OF_TRANSPOSITION	15	-0.641369	-1.52502	0.0403071	0.165818	1	936	tags=20%, list=7%, signal=21%
GO_LYMPHOCYTE_ACTIVATION_INVOLVED_IN_IMMUNE_RESPONSE	138	-0.547267	-1.55652	0.00952381	0.165821	1	1044	tags=28%, list=8%, signal=30%
GO_POSITIVE_REGULATION_OF_RECEPTOR_MEDIATED_ENDOCYTOSIS	42	-0.497501	-1.54316	0.0366599	0.165822	1	1432	tags=26%, list=11%, signal=29%
GO_MONONUCLEAR_CELL_MIGRATION	76	-0.715854	-1.62612	0.00368324	0.165832	0.998	1224	tags=33%, list=9%, signal=36%
GO_DENDRITIC_CELL_DIFFERENTIATION	37	-0.684204	-1.5488	0.0118343	0.165878	1	2121	tags=46%, list=16%, signal=55%
GO_SULFOTRANSFERASE_ACTIVITY	34	-0.52981	-1.62977	0.00575816	0.165881	0.998	2283	tags=29%, list=17%, signal=35%
GO_POSITIVE_REGULATION_OF_LOCOMOTION	449	-0.458358	-1.5314	0.0168539	0.165889	1	1714	tags=24%, list=13%, signal=27%
GO_T_CELL_MEDIATED_IMMUNITY	89	-0.618634	-1.5615	0.0148699	0.165893	1	2150	tags=46%, list=16%, signal=55%
GO_NEGATIVE_REGULATION_OF_OSTEOCLAST_DIFFERENTIATION	24	-0.739274	-1.52557	0.0211538	0.165907	1	251	tags=29%, list=2%, signal=30%
GO_REGULATION_OF_ANATOMICAL_STRUCTURE_SIZE	415	-0.367549	-1.5298	<0.01	0.165909	1	3049	tags=33%, list=23%, signal=41%
GO_APOPTOTIC_CELL_CLEARANCE	33	-0.617139	-1.5295	0.0227704	0.165929	1	1159	tags=30%, list=9%, signal=33%
GO_RESPONSE_TO_INTERFERON_GAMMA	166	-0.62252	-1.55591	0.0188679	0.165951	1	2429	tags=50%, list=18%, signal=60%
GO_TUMOR_NECROSIS_FACTOR_BIOSYNTHETIC_PROCESS	21	-0.836394	-1.54667	0.00775194	0.165973	1	845	tags=48%, list=6%, signal=51%
GO_ENDOLYSOSOME	17	-0.759703	-1.55757	0.00759013	0.165984	1	1337	tags=47%, list=10%, signal=52%
GO_PROTEIN_LOCALIZATION_TO_CELL_SURFACE	53	-0.546876	-1.56051	0.0181818	0.165985	1	1887	tags=36%, list=14%, signal=42%
GO_ERK1_AND_ERK2_CASCADE	252	-0.494375	-1.54925	0.0206767	0.16601	1	940	tags=18%, list=7%, signal=19%
GO_PYRIMIDINE_NUCLEOSIDE_CATABOLIC_PROCESS	18	-0.776697	-1.52507	0.0113852	0.166048	1	834	tags=39%, list=6%, signal=41%
GO_POSITIVE_REGULATION_OF_INTERLEUKIN_10_PRODUCTION	25	-0.670323	-1.52571	0.0199203	0.166052	1	763	tags=28%, list=6%, signal=30%
GO_POSITIVE_REGULATION_OF_REACTIVE_OXYGEN_SPECIES_BIOSYNTHETIC_PROCESS	43	-0.685342	-1.53305	0.0127971	0.166052	1	1500	tags=47%, list=11%, signal=52%
GO_CHEMOATTRACTANT_ACTIVITY	29	-0.629167	-1.54222	0.0225564	0.166069	1	335	tags=17%, list=3%, signal=18%
GO_POSITIVE_REGULATION_OF_DEPHOSPHORYLATION	42	-0.510389	-1.52669	0.0328185	0.166073	1	1152	tags=26%, list=9%, signal=29%
GO_POLYSACCHARIDE_METABOLIC_PROCESS	84	-0.460295	-1.54475	0.0195695	0.166077	1	2058	tags=25%, list=16%, signal=29%
GO_EXOCYTIC_VESICLE	155	-0.370069	-1.54379	0.00386847	0.166079	1	2850	tags=38%, list=22%, signal=48%
GO_ATP_HYDROLYSIS_COUPLED_TRANSMEMBRANE_TRANSPORT	25	-0.581408	-1.56165	0.0200401	0.166085	1	1614	tags=48%, list=12%, signal=55%
GO_MACROPHAGE_CYTOKINE_PRODUCTION	15	-0.793535	-1.55667	0.0114943	0.166086	1	1149	tags=40%, list=9%, signal=44%
GO_SEROTONIN_TRANSPORT	15	-0.710493	-1.52618	0.0132325	0.166089	1	308	tags=20%, list=2%, signal=20%
GO_PLASMA_MEMBRANE_PROTEIN_COMPLEX	475	-0.406208	-1.5673	0.0176817	0.166095	1	2227	tags=24%, list=17%, signal=28%
GO_INTERLEUKIN_12_PRODUCTION	48	-0.666987	-1.59792	0.00595238	0.166098	1	1156	tags=38%, list=9%, signal=41%
GO_POSITIVE_REGULATION_OF_MAP_KINASE_ACTIVITY	222	-0.449548	-1.53147	0.0204461	0.166124	1	1963	tags=27%, list=15%, signal=31%
GO_POSITIVE_REGULATION_OF_CYTOKINE_BIOSYNTHETIC_PROCESS	54	-0.708972	-1.54681	0.0173077	0.166132	1	813	tags=37%, list=6%, signal=39%
GO_LEUKOCYTE_MEDIATED_CYTOTOXICITY	92	-0.626513	-1.59898	0.0152964	0.166142	1	1789	tags=42%, list=14%, signal=49%
GO_REGULATION_OF_CALCIUM_MEDIATED_SIGNALING	82	-0.456577	-1.52584	0.0131827	0.166179	1	2760	tags=39%, list=21%, signal=49%
GO_REGULATION_OF_VESICLE_MEDIATED_TRANSPORT	425	-0.433708	-1.52841	0.0134357	0.166193	1	2041	tags=26%, list=15%, signal=30%
GO_SULFUR_COMPOUND_BINDING	190	-0.44579	-1.54317	0.00193798	0.166203	1	826	tags=14%, list=6%, signal=15%
GO_COMPLEMENT_BINDING	18	-0.781122	-1.52981	0.0131086	0.166218	1	431	tags=33%, list=3%, signal=34%
GO_REGULATION_OF_TRANS_SYNAPTIC_SIGNALING	364	-0.356318	-1.52747	0.00761905	0.166225	1	2238	tags=21%, list=17%, signal=25%
GO_AZUROPHIL_GRANULE_MEMBRANE	46	-0.741643	-1.52863	0.00994036	0.166226	1	1327	tags=48%, list=10%, signal=53%
GO_PHAGOCYTOSIS	231	-0.574613	-1.54939	0.0113422	0.166237	1	1708	tags=39%, list=13%, signal=43%
GO_NEGATIVE_REGULATION_OF_T_CELL_MEDIATED_IMMUNITY	17	-0.795319	-1.54395	0.0117878	0.166248	1	2222	tags=76%, list=17%, signal=92%
GO_POSITIVE_REGULATION_OF_CYTOKINE_PRODUCTION	368	-0.536992	-1.5241	0.028463	0.166251	1	1631	tags=30%, list=12%, signal=33%
GO_CHEMOKINE_BINDING	32	-0.66818	-1.55768	0.0168856	0.166286	1	1425	tags=38%, list=11%, signal=42%
GO_LOW_DENSITY_LIPOPROTEIN_PARTICLE_CLEARANCE	32	-0.660301	-1.63	0.0093633	0.166297	0.998	1337	tags=34%, list=10%, signal=38%
GO_POSITIVE_REGULATION_OF_OSTEOBLAST_DIFFERENTIATION	53	-0.526111	-1.52718	0.0189753	0.166309	1	1230	tags=25%, list=9%, signal=27%
GO_NEGATIVE_REGULATION_OF_AUTOPHAGY	64	-0.455489	-1.53311	0.00568182	0.166309	1	2208	tags=31%, list=17%, signal=37%
GO_RESPONSE_TO_FUNGUS	37	-0.834924	-1.55791	0.00384615	0.16633	1	745	tags=41%, list=6%, signal=43%
GO_LIPASE_INHIBITOR_ACTIVITY	17	-0.786549	-1.63308	0.00571429	0.166342	0.998	513	tags=24%, list=4%, signal=24%
GO_PRESYNAPSE	400	-0.325615	-1.52509	<0.01	0.166352	1	3019	tags=31%, list=23%, signal=38%
GO_AMINOGLYCAN_BIOSYNTHETIC_PROCESS	88	-0.488605	-1.53156	0.0211132	0.166372	1	1403	tags=19%, list=11%, signal=21%
GO_DIGESTION	106	-0.419731	-1.52694	0.015444	0.166375	1	1916	tags=21%, list=14%, signal=24%
GO_REGULATION_OF_VASCULAR_SMOOTH_MUSCLE_CELL_PROLIFERATION	46	-0.577051	-1.53221	0.0316206	0.166379	1	2238	tags=46%, list=17%, signal=55%
GO_NEGATIVE_REGULATION_OF_SECRETION	186	-0.455533	-1.54561	0.015444	0.166381	1	1386	tags=19%, list=10%, signal=21%
GO_COLLAGEN_BINDING	56	-0.596442	-1.5267	0.0226843	0.166395	1	415	tags=20%, list=3%, signal=20%
GO_HYDROLASE_ACTIVITY_HYDROLYZING_O_GLYCOSYL_COMPOUNDS	62	-0.578336	-1.63047	0.0194553	0.166415	0.998	1865	tags=37%, list=14%, signal=43%
GO_POSITIVE_REGULATION_OF_PROTEIN_SERINE_THREONINE_KINASE_ACTIVITY	280	-0.435253	-1.52421	0.0127273	0.166442	1	1963	tags=26%, list=15%, signal=30%
GO_REGULATION_OF_RESPONSE_TO_WOUNDING	140	-0.535859	-1.54478	0.0190114	0.16645	1	1017	tags=22%, list=8%, signal=24%
GO_RESPONSE_TO_METAL_ION	314	-0.448307	-1.55842	0.00931099	0.16648	1	1531	tags=22%, list=12%, signal=25%
GO_CIRCULATORY_SYSTEM_PROCESS	467	-0.361532	-1.54404	0.0019084	0.16649	1	2575	tags=27%, list=19%, signal=33%
GO_POSITIVE_REGULATION_OF_T_CELL_MEDIATED_IMMUNITY	42	-0.632439	-1.5461	0.0158416	0.16649	1	2084	tags=50%, list=16%, signal=59%
GO_REGULATION_OF_LEUKOCYTE_APOPTOTIC_PROCESS	69	-0.562331	-1.54169	0.0172084	0.166496	1	1435	tags=29%, list=11%, signal=32%
GO_FIBROBLAST_GROWTH_FACTOR_RECEPTOR_BINDING	23	-0.480868	-1.59802	0.0292969	0.166516	1	4347	tags=39%, list=33%, signal=58%
GO_CELL_BODY_MEMBRANE	22	-0.557349	-1.52749	0.0337711	0.166524	1	1598	tags=14%, list=12%, signal=15%
GO_VITAMIN_BIOSYNTHETIC_PROCESS	20	-0.60945	-1.52275	0.0259481	0.166545	1	1989	tags=40%, list=15%, signal=47%
GO_CELLULAR_RESPONSE_TO_COPPER_ION	25	-0.69406	-1.52795	0.0296846	0.166549	1	2626	tags=60%, list=20%, signal=75%
GO_CALCIUM_ION_TRANSMEMBRANE_IMPORT_INTO_CYTOSOL	117	-0.417007	-1.56734	0.00574713	0.166552	1	2110	tags=31%, list=16%, signal=36%
GO_CYTOKINE_METABOLIC_PROCESS	97	-0.621281	-1.52864	0.0303605	0.166554	1	934	tags=29%, list=7%, signal=31%
GO_STEROL_METABOLIC_PROCESS	82	-0.450622	-1.53168	0.00608519	0.166555	1	1313	tags=17%, list=10%, signal=19%
GO_UDP_GALACTOSYLTRANSFERASE_ACTIVITY	21	-0.466827	-1.53187	0.0352251	0.166587	1	1557	tags=24%, list=12%, signal=27%
GO_ANTIGEN_PROCESSING_AND_PRESENTATION_VIA_MHC_CLASS_IB	15	-0.794016	-1.545	0.0179641	0.166596	1	1213	tags=53%, list=9%, signal=59%
GO_POSITIVE_REGULATION_OF_INTERLEUKIN_12_PRODUCTION	29	-0.648932	-1.55923	0.00998004	0.16661	1	1156	tags=28%, list=9%, signal=30%
GO_RESPONSE_TO_MOLECULE_OF_BACTERIAL_ORIGIN	292	-0.589701	-1.53402	0.0188324	0.166637	1	1355	tags=31%, list=10%, signal=34%
GO_REGULATION_OF_MACROPHAGE_ACTIVATION	46	-0.705753	-1.52316	0.00744879	0.166641	1	845	tags=37%, list=6%, signal=39%
GO_POSITIVE_REGULATION_OF_T_CELL_MIGRATION	25	-0.667181	-1.54418	0.0235756	0.166643	1	2612	tags=60%, list=20%, signal=75%
GO_NEUROMUSCULAR_PROCESS	83	-0.405663	-1.54939	0.00578035	0.166646	1	2833	tags=31%, list=21%, signal=40%
GO_PROTEIN_PHOSPHATASE_BINDING	118	-0.427113	-1.53378	0.0150094	0.166648	1	1519	tags=19%, list=11%, signal=21%
GO_NEGATIVE_REGULATION_OF_CAMP_MEDIATED_SIGNALING	20	-0.585148	-1.53311	0.0318725	0.166658	1	4497	tags=70%, list=34%, signal=106%
GO_POSITIVE_REGULATION_OF_CHEMOKINE_PRODUCTION	47	-0.651911	-1.53225	0.0229008	0.166671	1	822	tags=34%, list=6%, signal=36%
GO_PROTEIN_LIPID_COMPLEX_SUBUNIT_ORGANIZATION	45	-0.50605	-1.55891	0.0175439	0.166681	1	2041	tags=29%, list=15%, signal=34%
GO_REGULATION_OF_MONONUCLEAR_CELL_MIGRATION	41	-0.725651	-1.59908	0.0037594	0.166696	1	1102	tags=34%, list=8%, signal=37%
GO_NEGATIVE_REGULATION_OF_EXTRINSIC_APOPTOTIC_SIGNALING_PATHWAY_VIA_DEATH_DOMAIN_RECEPTORS	30	-0.628009	-1.62617	0.0093985	0.166696	0.998	2266	tags=43%, list=17%, signal=52%
GO_INTRINSIC_COMPONENT_OF_EXTERNAL_SIDE_OF_PLASMA_MEMBRANE	18	-0.760957	-1.52761	0.0174081	0.166705	1	1273	tags=39%, list=10%, signal=43%
GO_REGULATION_OF_SENSORY_PERCEPTION	36	-0.517778	-1.54564	0.0415879	0.166728	1	1760	tags=28%, list=13%, signal=32%
GO_REGULATION_OF_ANION_TRANSMEMBRANE_TRANSPORT	21	-0.688249	-1.55513	0.0208729	0.166732	1	1496	tags=33%, list=11%, signal=38%
GO_PLASMA_MEMBRANE_RECEPTOR_COMPLEX	158	-0.440596	-1.55794	0.00972763	0.166733	1	1435	tags=20%, list=11%, signal=22%
GO_RESPONSE_TO_CATECHOLAMINE	31	-0.546752	-1.53813	0.023301	0.166756	1	2574	tags=48%, list=19%, signal=60%
GO_LIPOPOLYSACCHARIDE_MEDIATED_SIGNALING_PATHWAY	52	-0.755503	-1.53325	0.00766283	0.166792	1	910	tags=46%, list=7%, signal=49%
GO_POSITIVE_REGULATION_OF_LIPID_BIOSYNTHETIC_PROCESS	62	-0.503804	-1.52328	0.0330097	0.166814	1	1206	tags=24%, list=9%, signal=26%
GO_PROTEIN_HOMOOLIGOMERIZATION	263	-0.42328	-1.54124	0.00567108	0.166826	1	1750	tags=21%, list=13%, signal=23%
GO_POSITIVE_REGULATION_OF_LEUKOCYTE_DEGRANULATION	23	-0.758659	-1.53412	0.00585938	0.166851	1	804	tags=43%, list=6%, signal=46%
GO_REGULATION_OF_LIPID_CATABOLIC_PROCESS	44	-0.472352	-1.53486	0.015748	0.166855	1	1750	tags=23%, list=13%, signal=26%
GO_NEGATIVE_REGULATION_OF_BLOOD_VESSEL_DIAMETER	74	-0.4212	-1.54974	0.0188679	0.166856	1	2266	tags=24%, list=17%, signal=29%
GO_NEGATIVE_REGULATION_OF_LEUKOCYTE_PROLIFERATION	70	-0.60277	-1.52276	0.0281426	0.166869	1	1152	tags=31%, list=9%, signal=34%
GO_NEGATIVE_REGULATION_OF_NEURON_APOPTOTIC_PROCESS	127	-0.472177	-1.59942	0.0018797	0.166871	1	1606	tags=25%, list=12%, signal=28%
GO_LYMPHOCYTE_CHEMOTAXIS	52	-0.652305	-1.53831	0.0241636	0.166874	1	2612	tags=60%, list=20%, signal=74%
GO_CYSTEINE_TYPE_ENDOPEPTIDASE_REGULATOR_ACTIVITY_INVOLVED_IN_APOPTOTIC_PROCESS	35	-0.611177	-1.53233	0.0294118	0.166904	1	1950	tags=31%, list=15%, signal=37%
GO_POSITIVE_REGULATION_OF_LYMPHOCYTE_MIGRATION	31	-0.691048	-1.53507	0.0227704	0.166906	1	2612	tags=61%, list=20%, signal=76%
GO_FATTY_ACID_DERIVATIVE_BINDING	21	-0.656565	-1.52232	0.0199203	0.166906	1	1020	tags=29%, list=8%, signal=31%
GO_POSITIVE_REGULATION_OF_LIPID_CATABOLIC_PROCESS	21	-0.59607	-1.54949	0.0366089	0.166908	1	1252	tags=24%, list=9%, signal=26%
GO_FAD_BINDING	25	-0.514893	-1.55843	0.049904	0.166909	1	2358	tags=32%, list=18%, signal=39%
GO_CELL_MIGRATION_INVOLVED_IN_SPROUTING_ANGIOGENESIS	50	-0.580294	-1.52339	0.0356473	0.166917	1	807	tags=20%, list=6%, signal=21%
GO_ORGANIC_CATION_TRANSMEMBRANE_TRANSPORTER_ACTIVITY	17	-0.646714	-1.63329	0.026975	0.166929	0.998	4121	tags=65%, list=31%, signal=94%
GO_FICOLIN_1_RICH_GRANULE	117	-0.650772	-1.54504	0.0116054	0.166937	1	1203	tags=39%, list=9%, signal=43%
GO_RESPONSE_TO_INORGANIC_SUBSTANCE	476	-0.434977	-1.5547	0.00925926	0.16695	1	1927	tags=26%, list=15%, signal=29%
GO_SUBSTRATE_ADHESION_DEPENDENT_CELL_SPREADING	75	-0.456688	-1.55041	0.00378072	0.16698	1	2295	tags=35%, list=17%, signal=42%
GO_SERINE_HYDROLASE_ACTIVITY	140	-0.485554	-1.53335	0.0251938	0.167007	1	2077	tags=24%, list=16%, signal=28%
GO_LYMPHOCYTE_MEDIATED_IMMUNITY	219	-0.524959	-1.54088	0.0151803	0.167054	1	2222	tags=41%, list=17%, signal=48%
GO_I_KAPPAB_PHOSPHORYLATION	16	-0.766786	-1.53843	0.0134615	0.167075	1	419	tags=31%, list=3%, signal=32%
GO_RUFFLE_MEMBRANE	78	-0.431212	-1.5352	0.0133588	0.167097	1	2273	tags=29%, list=17%, signal=35%
GO_POSITIVE_REGULATION_OF_LEUKOCYTE_CHEMOTAXIS	77	-0.612717	-1.53415	0.0204461	0.167151	1	1385	tags=32%, list=10%, signal=36%
GO_POSITIVE_REGULATION_OF_RESPONSE_TO_WOUNDING	55	-0.575641	-1.55054	0.0218182	0.167163	1	1017	tags=22%, list=8%, signal=24%
GO_VASCULAR_PROCESS_IN_CIRCULATORY_SYSTEM	149	-0.402015	-1.54983	0.00932836	0.167176	1	2266	tags=24%, list=17%, signal=29%
GO_ADAPTIVE_IMMUNE_RESPONSE	340	-0.531756	-1.52187	0.0154739	0.167209	1	2150	tags=39%, list=16%, signal=45%
GO_REGULATION_OF_SYNAPTIC_PLASTICITY	152	-0.416061	-1.62641	0.00742115	0.167229	0.998	2932	tags=28%, list=22%, signal=35%
GO_CLUSTER_OF_ACTIN_BASED_CELL_PROJECTIONS	113	-0.371693	-1.52163	0.0190114	0.167268	1	3072	tags=35%, list=23%, signal=45%
GO_POSITIVE_REGULATION_OF_MACROPHAGE_ACTIVATION	23	-0.753949	-1.53854	0.0116732	0.167284	1	845	tags=39%, list=6%, signal=42%
GO_POSITIVE_REGULATION_OF_AMINE_TRANSPORT	33	-0.507587	-1.53527	0.0157171	0.167333	1	3445	tags=45%, list=26%, signal=61%
GO_NEGATIVE_REGULATION_OF_CELL_ACTIVATION	154	-0.579929	-1.5387	0.0154739	0.167406	1	1152	tags=28%, list=9%, signal=30%
GO_POSITIVE_REGULATION_OF_EXOCYTOSIS	76	-0.531319	-1.53729	0.0153257	0.167412	1	2492	tags=34%, list=19%, signal=42%
GO_GLIAL_CELL_ACTIVATION	41	-0.766129	-1.53748	0.016791	0.167493	1	996	tags=46%, list=8%, signal=50%
GO_REGULATION_OF_VASOCONSTRICTION	53	-0.492922	-1.55399	0.028626	0.1675	1	2266	tags=28%, list=17%, signal=34%
GO_T_CELL_ACTIVATION_INVOLVED_IN_IMMUNE_RESPONSE	82	-0.630483	-1.53416	0.0174081	0.167503	1	2121	tags=44%, list=16%, signal=52%
GO_KERATINOCYTE_MIGRATION	18	-0.717555	-1.54024	0.0134875	0.167516	1	854	tags=28%, list=6%, signal=30%
GO_NEUTROPHIL_MIGRATION	99	-0.677902	-1.53885	0.0187266	0.16752	1	1693	tags=40%, list=13%, signal=46%
GO_DEAMINASE_ACTIVITY	21	-0.656337	-1.55058	0.0282258	0.16753	1	445	tags=19%, list=3%, signal=20%
GO_MONOSACCHARIDE_BINDING	63	-0.531358	-1.54984	0.0216963	0.167589	1	1353	tags=24%, list=10%, signal=26%
GO_VESICLE_DOCKING	51	-0.448096	-1.51925	0.0289575	0.1676	1	1789	tags=27%, list=14%, signal=32%
GO_INTERLEUKIN_8_PRODUCTION	64	-0.689311	-1.53899	0.0171103	0.167621	1	1220	tags=38%, list=9%, signal=41%
GO_REGULATION_OF_GLIOGENESIS	103	-0.516781	-1.53529	0.0208729	0.167666	1	925	tags=20%, list=7%, signal=22%
GO_PROTON_TRANSPORTING_ATPASE_ACTIVITY_ROTATIONAL_MECHANISM	17	-0.717995	-1.63341	0.0059761	0.167669	0.998	1642	tags=71%, list=12%, signal=80%
GO_REGULATION_OF_PHAGOCYTOSIS	80	-0.607862	-1.55201	0.00965251	0.167682	1	1529	tags=40%, list=12%, signal=45%
GO_NEGATIVE_REGULATION_OF_CELLULAR_RESPONSE_TO_DRUG	15	-0.615835	-1.53918	0.0332103	0.167725	1	2208	tags=53%, list=17%, signal=64%
GO_REGULATION_OF_CELL_ACTIVATION	446	-0.526921	-1.52002	0.0148699	0.167768	1	1231	tags=27%, list=9%, signal=28%
GO_MONOVALENT_INORGANIC_CATION_HOMEOSTASIS	130	-0.431167	-1.65269	<0.01	0.167779	0.99	2862	tags=38%, list=22%, signal=48%
GO_REGULATION_OF_CELL_GROWTH_INVOLVED_IN_CARDIAC_MUSCLE_CELL_DEVELOPMENT	16	-0.538331	-1.51709	0.0188679	0.167814	1	2238	tags=38%, list=17%, signal=45%
GO_HYDROLASE_ACTIVITY_ACTING_ON_CARBON_NITROGEN_BUT_NOT_PEPTIDE_BONDS	95	-0.512275	-1.5193	0.0176817	0.16786	1	1084	tags=21%, list=8%, signal=23%
GO_REGULATION_OF_NIK_NF_KAPPAB_SIGNALING	84	-0.543903	-1.53934	0.0244821	0.167862	1	1016	tags=23%, list=8%, signal=24%
GO_NEGATIVE_REGULATION_OF_PEPTIDE_SECRETION	106	-0.509845	-1.53537	0.0215686	0.167919	1	1300	tags=23%, list=10%, signal=25%
GO_SKELETAL_MUSCLE_ADAPTATION	25	-0.435363	-1.55058	0.0211946	0.167948	1	1184	tags=16%, list=9%, signal=18%
GO_FIBRONECTIN_BINDING	21	-0.687751	-1.51879	0.0241187	0.167948	1	335	tags=24%, list=3%, signal=24%
GO_CELL_PROJECTION_MEMBRANE	265	-0.355633	-1.53588	0.003861	0.167955	1	2319	tags=22%, list=18%, signal=26%
GO_ACTIN_BINDING	333	-0.38554	-1.52009	0.00938086	0.167991	1	2997	tags=35%, list=23%, signal=44%
GO_PROTON_EXPORTING_ATPASE_ACTIVITY	24	-0.543665	-1.51942	0.0374016	0.168004	1	1642	tags=50%, list=12%, signal=57%
GO_PRESYNAPTIC_ACTIVE_ZONE_MEMBRANE	26	-0.547991	-1.53639	0.0232108	0.168029	1	3255	tags=54%, list=25%, signal=71%
GO_GLUTAMATE_SECRETION	40	-0.47412	-1.51716	0.0319361	0.168031	1	3496	tags=38%, list=26%, signal=51%
GO_POSITIVE_REGULATION_OF_NEUROLOGICAL_SYSTEM_PROCESS	50	-0.403627	-1.55203	0.0175781	0.168082	1	2230	tags=22%, list=17%, signal=26%
GO_CELLULAR_DEFENSE_RESPONSE	50	-0.75033	-1.51756	0.0133843	0.168102	1	896	tags=36%, list=7%, signal=38%
GO_GLIAL_CELL_MIGRATION	42	-0.628991	-1.62643	0.011257	0.168129	0.998	857	tags=26%, list=6%, signal=28%
GO_REGULATION_OF_NEURON_PROJECTION_REGENERATION	25	-0.605458	-1.53942	0.0315985	0.16814	1	1278	tags=28%, list=10%, signal=31%
GO_LIPOPOLYSACCHARIDE_BINDING	25	-0.817318	-1.55225	0.00967118	0.168141	1	249	tags=36%, list=2%, signal=37%
GO_REGULATION_OF_EXOCYTOSIS	177	-0.460833	-1.55329	0.0174419	0.168152	1	2180	tags=26%, list=16%, signal=31%
GO_REGULATION_OF_INFLAMMATORY_RESPONSE	266	-0.582248	-1.6537	0.00567108	0.168166	0.99	1013	tags=24%, list=8%, signal=26%
GO_REGULATION_OF_LIPASE_ACTIVITY	84	-0.440725	-1.53547	0.0203327	0.16817	1	1662	tags=24%, list=13%, signal=27%
GO_L_AMINO_ACID_TRANSPORT	49	-0.491571	-1.52084	0.0175439	0.168191	1	1556	tags=22%, list=12%, signal=25%
GO_REGULATION_OF_MYELOID_CELL_DIFFERENTIATION	198	-0.500937	-1.52014	0.0155642	0.168238	1	1118	tags=23%, list=8%, signal=25%
GO_SPECTRIN_BINDING	24	-0.59636	-1.51947	0.0362595	0.168246	1	3675	tags=71%, list=28%, signal=98%
GO_ANION_TRANSPORT	475	-0.354768	-1.53593	0.00181818	0.168272	1	3330	tags=34%, list=25%, signal=44%
GO_ANCHORED_COMPONENT_OF_PLASMA_MEMBRANE	39	-0.550837	-1.51768	0.0358566	0.168277	1	3605	tags=51%, list=27%, signal=70%
GO_REGULATION_OF_RESPONSE_TO_REACTIVE_OXYGEN_SPECIES	29	-0.582967	-1.53645	0.0181488	0.1683	1	2249	tags=45%, list=17%, signal=54%
GO_NEUROTRANSMITTER_SODIUM_SYMPORTER_ACTIVITY	23	-0.601688	-1.51719	0.0238569	0.168319	1	3769	tags=57%, list=29%, signal=79%
GO_NEURON_DEATH	300	-0.437004	-1.55059	0.00190476	0.168336	1	1366	tags=21%, list=10%, signal=23%
GO_SIGNAL_RELEASE_FROM_SYNAPSE	140	-0.397822	-1.65832	<0.01	0.168354	0.987	3186	tags=34%, list=24%, signal=44%
GO_CELL_BODY	480	-0.336538	-1.51829	<0.01	0.16838	1	2574	tags=25%, list=19%, signal=30%
GO_REGULATION_OF_LONG_TERM_SYNAPTIC_POTENTIATION	37	-0.633867	-1.62682	0.0147601	0.168384	0.998	465	tags=14%, list=4%, signal=14%
GO_REGULATION_OF_LEUKOCYTE_DEGRANULATION	41	-0.753909	-1.6345	0.00198413	0.168416	0.998	804	tags=46%, list=6%, signal=49%
GO_INTERFERON_GAMMA_MEDIATED_SIGNALING_PATHWAY	79	-0.688673	-1.51779	0.0273438	0.168436	1	1324	tags=47%, list=10%, signal=52%
GO_POSITIVE_REGULATION_OF_MONONUCLEAR_CELL_MIGRATION	21	-0.747235	-1.52047	0.0295749	0.168447	1	729	tags=38%, list=6%, signal=40%
GO_MAST_CELL_MEDIATED_IMMUNITY	43	-0.605371	-1.53945	0.0230326	0.168467	1	1160	tags=33%, list=9%, signal=36%
GO_ACTIVATION_OF_INNATE_IMMUNE_RESPONSE	255	-0.527657	-1.52019	0.0301887	0.168471	1	1161	tags=21%, list=9%, signal=22%
GO_NEGATIVE_REGULATION_OF_HYDROLASE_ACTIVITY	335	-0.427597	-1.55128	0.00572519	0.168509	1	1951	tags=25%, list=15%, signal=29%
GO_ADAPTIVE_IMMUNE_RESPONSE_BASED_ON_SOMATIC_RECOMBINATION_OF_IMMUNE_RECEPTORS_BUILT_FROM_IMMUNOGLOBULIN_SUPERFAMILY_DOMAINS	223	-0.523416	-1.551	0.0169811	0.168518	1	2472	tags=42%, list=19%, signal=51%
GO_POSITIVE_REGULATION_OF_ERBB_SIGNALING_PATHWAY	27	-0.659621	-1.55227	0.0362595	0.168533	1	2194	tags=41%, list=17%, signal=49%
GO_MAINTENANCE_OF_LOCATION	268	-0.46208	-1.62726	0.00189753	0.168541	0.998	1648	tags=27%, list=12%, signal=30%
GO_REGULATION_OF_BONE_REMODELING	40	-0.541929	-1.65289	0.00392157	0.168551	0.99	1602	tags=28%, list=12%, signal=31%
GO_LIPOSACCHARIDE_METABOLIC_PROCESS	39	-0.528665	-1.51792	0.0356436	0.168555	1	1244	tags=33%, list=9%, signal=37%
GO_LEUKOCYTE_TETHERING_OR_ROLLING	24	-0.750781	-1.6339	0.00394477	0.168604	0.998	1064	tags=38%, list=8%, signal=41%
GO_EXTRACELLULAR_MATRIX_DISASSEMBLY	68	-0.574125	-1.55247	0.015534	0.168641	1	1858	tags=35%, list=14%, signal=41%
GO_REGULATION_OF_REACTIVE_OXYGEN_SPECIES_METABOLIC_PROCESS	90	-0.540943	-1.55272	0.0169811	0.168644	1	1770	tags=32%, list=13%, signal=37%
GO_ATPASE_ACTIVITY_COUPLED_TO_TRANSMEMBRANE_MOVEMENT_OF_IONS_ROTATIONAL_MECHANISM	17	-0.717995	-1.63341	0.0059761	0.168667	0.998	1642	tags=71%, list=12%, signal=80%
GO_POSITIVE_REGULATION_OF_STRESS_ACTIVATED_PROTEIN_KINASE_SIGNALING_CASCADE	136	-0.465893	-1.51312	0.0235756	0.168695	1	1070	tags=16%, list=8%, signal=17%
GO_NEGATIVE_REGULATION_OF_ORGANIC_ACID_TRANSPORT	18	-0.658209	-1.63491	0.011811	0.1687	0.998	272	tags=17%, list=2%, signal=17%
GO_REGULATION_OF_PEPTIDASE_ACTIVITY	339	-0.440714	-1.51271	0.0094518	0.168729	1	2003	tags=27%, list=15%, signal=31%
GO_CELLULAR_RESPONSE_TO_LEPTIN_STIMULUS	16	-0.596154	-1.5506	0.0237154	0.168754	1	1107	tags=25%, list=8%, signal=27%
GO_CYTOKINE_BINDING	114	-0.541272	-1.51185	0.0319549	0.16876	1	1441	tags=30%, list=11%, signal=33%
GO_REGULATION_OF_CATION_TRANSMEMBRANE_TRANSPORT	250	-0.427257	-1.63543	0.00193798	0.168792	0.998	2850	tags=37%, list=22%, signal=47%
GO_POSITIVE_REGULATION_OF_PHAGOCYTOSIS	58	-0.597763	-1.51199	0.0172414	0.168898	1	957	tags=33%, list=7%, signal=35%
GO_LAMININ_BINDING	24	-0.699143	-1.5128	0.0230769	0.168927	1	322	tags=25%, list=2%, signal=26%
GO_HETEROTYPIC_CELL_CELL_ADHESION	54	-0.681493	-1.65871	0.00561798	0.168943	0.987	1490	tags=43%, list=11%, signal=48%
GO_NEGATIVE_REGULATION_OF_TOLL_LIKE_RECEPTOR_SIGNALING_PATHWAY	29	-0.692217	-1.50978	0.0281955	0.168983	1	1674	tags=41%, list=13%, signal=47%
GO_CELL_SUBSTRATE_ADHESION	288	-0.405787	-1.51312	0.00965251	0.168993	1	2295	tags=27%, list=17%, signal=32%
GO_ANCHORED_COMPONENT_OF_MEMBRANE	115	-0.548578	-1.63585	0.0093985	0.169034	0.997	1378	tags=23%, list=10%, signal=25%
GO_MYELOID_LEUKOCYTE_MEDIATED_IMMUNITY	472	-0.717352	-1.65393	0.00191939	0.169046	0.99	1250	tags=44%, list=9%, signal=46%
GO_MYELOID_CELL_DIFFERENTIATION	330	-0.491429	-1.51228	0.0113422	0.169055	1	1118	tags=24%, list=8%, signal=25%
GO_REGULATION_OF_CELL_SUBSTRATE_ADHESION	180	-0.415277	-1.51149	0.00763359	0.169059	1	2266	tags=27%, list=17%, signal=32%
GO_RESPONSE_TO_MUSCLE_STRETCH	19	-0.690283	-1.66067	0.0119048	0.169065	0.987	2238	tags=53%, list=17%, signal=63%
GO_POSITIVE_REGULATION_OF_CELL_ADHESION	342	-0.486404	-1.51324	0.018622	0.169111	1	2234	tags=37%, list=17%, signal=43%
GO_REGULATION_OF_MONOCYTE_CHEMOTAXIS	22	-0.716822	-1.51199	0.0372549	0.169197	1	1098	tags=36%, list=8%, signal=40%
GO_CORECEPTOR_ACTIVITY	36	-0.577493	-1.50795	0.0327553	0.1692	1	1549	tags=28%, list=12%, signal=31%
GO_SYNAPSE_MATURATION	20	-0.550633	-1.50768	0.044316	0.16925	1	542	tags=10%, list=4%, signal=10%
GO_ENDOTHELIAL_CELL_MIGRATION	177	-0.461541	-1.50979	0.0334646	0.169262	1	2239	tags=27%, list=17%, signal=32%
GO_REGULATION_OF_INNATE_IMMUNE_RESPONSE	357	-0.517218	-1.50681	0.0244361	0.169313	1	1166	tags=22%, list=9%, signal=24%
GO_ANTIGEN_PROCESSING_AND_PRESENTATION_OF_EXOGENOUS_PEPTIDE_ANTIGEN_VIA_MHC_CLASS_I	74	-0.606796	-1.50623	0.0201613	0.169331	1	1057	tags=23%, list=8%, signal=25%
GO_POSITIVE_REGULATION_OF_CELL_SUBSTRATE_ADHESION	101	-0.447644	-1.50661	0.0169492	0.169344	1	2266	tags=31%, list=17%, signal=37%
GO_POSITIVE_REGULATION_OF_NIK_NF_KAPPAB_SIGNALING	62	-0.595324	-1.63617	0.00386847	0.169359	0.997	1016	tags=23%, list=8%, signal=24%
GO_DIVALENT_INORGANIC_CATION_TRANSPORT	369	-0.419447	-1.63679	<0.01	0.1694	0.997	2159	tags=27%, list=16%, signal=31%
GO_MAINTENANCE_OF_GASTROINTESTINAL_EPITHELIUM	16	-0.655644	-1.66119	0.011236	0.169404	0.987	156	tags=13%, list=1%, signal=13%
GO_REGULATION_OF_ENDOTHELIAL_CELL_MIGRATION	135	-0.45745	-1.51324	0.0333988	0.169407	1	2298	tags=28%, list=17%, signal=34%
GO_LEUKOCYTE_ACTIVATION_INVOLVED_IN_INFLAMMATORY_RESPONSE	33	-0.784951	-1.51582	0.0169173	0.169422	1	514	tags=45%, list=4%, signal=47%
GO_POSITIVE_REGULATION_OF_CELL_ACTIVATION	280	-0.53132	-1.50635	0.0222635	0.169436	1	1775	tags=36%, list=13%, signal=40%
GO_STRIATED_MUSCLE_ADAPTATION	44	-0.44344	-1.50695	0.0268199	0.169458	1	1184	tags=20%, list=9%, signal=22%
GO_NEGATIVE_REGULATION_OF_CYTOKINE_PRODUCTION	222	-0.530496	-1.50796	0.0153846	0.169462	1	1325	tags=27%, list=10%, signal=30%
GO_VASCULAR_ASSOCIATED_SMOOTH_MUSCLE_CELL_MIGRATION	21	-0.591892	-1.50987	0.0293578	0.169469	1	3212	tags=57%, list=24%, signal=75%
GO_POSITIVE_REGULATION_OF_SMALL_MOLECULE_METABOLIC_PROCESS	85	-0.472618	-1.5073	0.0251938	0.169514	1	1648	tags=27%, list=12%, signal=31%
GO_TOLL_LIKE_RECEPTOR_SIGNALING_PATHWAY	119	-0.60657	-1.5071	0.0269231	0.16953	1	1152	tags=25%, list=9%, signal=27%
GO_IMMUNE_RESPONSE_REGULATING_SIGNALING_PATHWAY	474	-0.51211	-1.5106	0.0206379	0.169531	1	1739	tags=29%, list=13%, signal=32%
GO_NEGATIVE_REGULATION_OF_LEUKOCYTE_MEDIATED_IMMUNITY	45	-0.649863	-1.5137	0.015873	0.169636	1	2222	tags=60%, list=17%, signal=72%
GO_NEGATIVE_REGULATION_OF_INTERLEUKIN_2_PRODUCTION	21	-0.666904	-1.51413	0.0474308	0.169645	1	2261	tags=52%, list=17%, signal=63%
GO_POSITIVE_REGULATION_OF_SUPEROXIDE_ANION_GENERATION	17	-0.764055	-1.51431	0.022	0.169696	1	804	tags=41%, list=6%, signal=44%
GO_VASCULAR_ENDOTHELIAL_GROWTH_FACTOR_PRODUCTION	28	-0.767956	-1.51326	0.0358491	0.169697	1	1569	tags=46%, list=12%, signal=53%
GO_REGULATION_OF_HETEROTYPIC_CELL_CELL_ADHESION	24	-0.736865	-1.659	0.00738007	0.169713	0.987	1899	tags=54%, list=14%, signal=63%
GO_NEGATIVE_REGULATION_OF_GROWTH	223	-0.407256	-1.5099	0.00743494	0.169739	1	1263	tags=18%, list=10%, signal=19%
GO_REGULATION_OF_PROTON_TRANSPORT	15	-0.589031	-1.51065	0.0350877	0.169757	1	2492	tags=40%, list=19%, signal=49%
GO_POSITIVE_REGULATION_OF_P38MAPK_CASCADE	22	-0.632441	-1.50897	0.0294695	0.16977	1	1012	tags=36%, list=8%, signal=39%
GO_NEGATIVE_REGULATION_OF_MYELOID_LEUKOCYTE_DIFFERENTIATION	40	-0.625819	-1.51445	0.0301887	0.169787	1	649	tags=25%, list=5%, signal=26%
GO_POSITIVE_REGULATION_OF_ACUTE_INFLAMMATORY_RESPONSE	25	-0.711993	-1.51378	0.0365385	0.169811	1	1693	tags=44%, list=13%, signal=50%
GO_PEPTIDASE_REGULATOR_ACTIVITY	160	-0.465385	-1.50812	0.0226843	0.169816	1	1998	tags=28%, list=15%, signal=32%
GO_REGULATION_OF_MEMBRANE_PROTEIN_ECTODOMAIN_PROTEOLYSIS	19	-0.777663	-1.51001	0.0232558	0.16982	1	1631	tags=53%, list=12%, signal=60%
GO_POSITIVE_REGULATION_OF_JNK_CASCADE	114	-0.482271	-1.50566	0.026975	0.169832	1	1200	tags=17%, list=9%, signal=18%
GO_LEUKOCYTE_MIGRATION	385	-0.572645	-1.6371	0.00558659	0.169861	0.997	1275	tags=30%, list=10%, signal=32%
GO_POSITIVE_REGULATION_OF_MYELOID_CELL_DIFFERENTIATION	76	-0.535352	-1.50865	0.015444	0.169887	1	1230	tags=32%, list=9%, signal=35%
GO_REGULATION_OF_CHEMOTAXIS	183	-0.500114	-1.50536	0.0230326	0.169967	1	1714	tags=26%, list=13%, signal=30%
GO_POSITIVE_REGULATION_OF_COAGULATION	25	-0.716971	-1.51071	0.0219378	0.169967	1	996	tags=32%, list=8%, signal=35%
GO_NEURON_PROJECTION_REGENERATION	48	-0.501593	-1.51472	0.025	0.169989	1	854	tags=19%, list=6%, signal=20%
GO_NEGATIVE_REGULATION_OF_CELLULAR_SENESCENCE	17	-0.663192	-1.51451	0.0190476	0.170014	1	1478	tags=47%, list=11%, signal=53%
GO_COGNITION	242	-0.455888	-1.66807	0.00759013	0.170029	0.984	1994	tags=23%, list=15%, signal=26%
GO_TRANSITION_METAL_ION_HOMEOSTASIS	104	-0.560949	-1.50816	0.0150376	0.170048	1	1422	tags=31%, list=11%, signal=34%
GO_T_CELL_MEDIATED_CYTOTOXICITY	41	-0.692339	-1.65472	0.00570342	0.170195	0.99	2084	tags=54%, list=16%, signal=64%
GO_POSITIVE_REGULATION_OF_EPITHELIAL_CELL_MIGRATION	124	-0.492507	-1.515	0.0393701	0.170222	1	1115	tags=19%, list=8%, signal=21%
GO_AZUROPHIL_GRANULE_LUMEN	76	-0.709979	-1.51477	0.0214844	0.170237	1	1203	tags=47%, list=9%, signal=52%
GO_SUPEROXIDE_METABOLIC_PROCESS	60	-0.679685	-1.65398	0.00189394	0.17028	0.99	804	tags=27%, list=6%, signal=28%
GO_REGULATION_OF_OSTEOCLAST_DIFFERENTIATION	54	-0.706455	-1.65942	0.00380952	0.170291	0.987	1061	tags=33%, list=8%, signal=36%
GO_REGULATION_OF_FATTY_ACID_TRANSPORT	23	-0.585663	-1.50819	0.039548	0.170318	1	920	tags=26%, list=7%, signal=28%
GO_POSITIVE_REGULATION_OF_NUCLEOTIDE_BIOSYNTHETIC_PROCESS	19	-0.609327	-1.67033	0.0150376	0.170335	0.983	3538	tags=58%, list=27%, signal=79%
GO_POSITIVE_REGULATION_OF_ESTABLISHMENT_OF_PROTEIN_LOCALIZATION	378	-0.421236	-1.50486	0.00972763	0.170371	1	1724	tags=23%, list=13%, signal=26%
GO_SYNCYTIUM_FORMATION	41	-0.646233	-1.63735	0.0191205	0.170402	0.997	1184	tags=32%, list=9%, signal=35%
GO_POSITIVE_REGULATION_OF_PHOSPHATASE_ACTIVITY	24	-0.577206	-1.66139	0.0193424	0.170444	0.987	2227	tags=42%, list=17%, signal=50%
GO_REGULATION_OF_T_CELL_MEDIATED_CYTOTOXICITY	29	-0.741156	-1.6709	0.00784314	0.170686	0.983	2084	tags=66%, list=16%, signal=78%
GO_MUSCLE_ADAPTATION	98	-0.52216	-1.66617	0.0128205	0.170894	0.985	1808	tags=27%, list=14%, signal=31%
GO_BIOMINERAL_TISSUE_DEVELOPMENT	131	-0.540774	-1.66834	0.00574713	0.170997	0.984	2021	tags=29%, list=15%, signal=34%
GO_FICOLIN_1_RICH_GRANULE_MEMBRANE	49	-0.822726	-1.64205	<0.01	0.171168	0.993	1650	tags=76%, list=12%, signal=86%
GO_REGULATION_OF_BIOMINERAL_TISSUE_DEVELOPMENT	73	-0.546494	-1.6549	0.00194175	0.171185	0.989	1302	tags=25%, list=10%, signal=27%
GO_REGULATION_OF_SODIUM_ION_TRANSPORT	67	-0.441699	-1.63743	0.00193798	0.171302	0.997	2887	tags=45%, list=22%, signal=57%
GO_REGULATION_OF_T_CELL_MEDIATED_IMMUNITY	61	-0.682728	-1.65558	0.00559702	0.171303	0.989	2084	tags=54%, list=16%, signal=64%
GO_INTERLEUKIN_10_PRODUCTION	40	-0.707838	-1.63798	0.00194932	0.171448	0.997	763	tags=30%, list=6%, signal=32%
GO_RESPONSE_TO_PEPTIDE	438	-0.415049	-1.50387	0.0171429	0.171593	1	1549	tags=24%, list=12%, signal=26%
GO_SECOND_MESSENGER_MEDIATED_SIGNALING	356	-0.463759	-1.66438	0.0056926	0.1717	0.986	2115	tags=27%, list=16%, signal=31%
GO_POSITIVE_REGULATION_OF_LEUKOCYTE_MEDIATED_IMMUNITY	112	-0.594304	-1.64113	0.00374532	0.171742	0.994	1789	tags=40%, list=14%, signal=46%
GO_MYELOID_LEUKOCYTE_DIFFERENTIATION	169	-0.59251	-1.66143	0.00183486	0.171812	0.987	1160	tags=30%, list=9%, signal=33%
GO_T_TUBULE	46	-0.477015	-1.67111	0.00968992	0.171836	0.983	2262	tags=33%, list=17%, signal=39%
GO_DEFENSE_RESPONSE_TO_FUNGUS	26	-0.88869	-1.50191	0.00389864	0.171895	1	503	tags=46%, list=4%, signal=48%
GO_NEGATIVE_REGULATION_OF_LYMPHOCYTE_ACTIVATION	117	-0.57921	-1.50202	0.0246212	0.172	1	1152	tags=29%, list=9%, signal=32%
GO_REGULATION_OF_CALCIUM_ION_TRANSPORT	200	-0.509309	-1.65587	0.00566038	0.172027	0.989	2230	tags=35%, list=17%, signal=41%
GO_CARBOHYDRATE_KINASE_ACTIVITY	20	-0.592143	-1.50301	0.0176125	0.172041	1	2205	tags=40%, list=17%, signal=48%
GO_GASTRIC_ACID_SECRETION	15	-0.643529	-1.50232	0.0340265	0.17212	1	1849	tags=40%, list=14%, signal=46%
GO_RECEPTOR_REGULATOR_ACTIVITY	392	-0.410968	-1.50314	0.0271845	0.172139	1	2624	tags=26%, list=20%, signal=32%
GO_POSITIVE_REGULATION_OF_ION_TRANSMEMBRANE_TRANSPORT	120	-0.43753	-1.64824	0.00389105	0.172166	0.992	2673	tags=38%, list=20%, signal=47%
GO_PHAGOCYTIC_VESICLE_MEMBRANE	62	-0.653839	-1.6421	0.00580271	0.172206	0.993	1656	tags=44%, list=13%, signal=50%
GO_TUMOR_NECROSIS_FACTOR_SECRETION	17	-0.691126	-1.50244	0.0438413	0.172216	1	493	tags=24%, list=4%, signal=24%
GO_REGULATION_OF_MUSCLE_ADAPTATION	73	-0.538197	-1.66629	0.00756144	0.172225	0.985	2056	tags=32%, list=16%, signal=37%
GO_POSITIVE_REGULATION_OF_ADAPTIVE_IMMUNE_RESPONSE	85	-0.540908	-1.50205	0.0252427	0.17223	1	1224	tags=31%, list=9%, signal=33%
GO_HEPARIN_BINDING	125	-0.555822	-1.63874	0.00392157	0.172249	0.996	826	tags=18%, list=6%, signal=19%
GO_REGULATION_OF_PEPTIDE_SECRETION	397	-0.475452	-1.67404	0.00188679	0.172276	0.983	1724	tags=23%, list=13%, signal=26%
GO_INTEGRIN_MEDIATED_SIGNALING_PATHWAY	84	-0.604131	-1.66265	0.00197239	0.172283	0.987	1250	tags=32%, list=9%, signal=35%
GO_CELLULAR_RESPONSE_TO_NUTRIENT	61	-0.478662	-1.50254	0.0380228	0.172381	1	920	tags=18%, list=7%, signal=19%
GO_EXTRACELLULAR_MATRIX	420	-0.502067	-1.63808	0.0116959	0.172385	0.997	1612	tags=22%, list=12%, signal=24%
GO_MYOBLAST_FUSION	29	-0.684661	-1.67154	0.019305	0.172422	0.983	1184	tags=34%, list=9%, signal=38%
GO_POSITIVE_REGULATION_OF_TRANSPORTER_ACTIVITY	81	-0.453962	-1.66837	0.00395257	0.172427	0.984	2718	tags=36%, list=21%, signal=45%
GO_REGULATION_OF_ION_TRANSMEMBRANE_TRANSPORT	355	-0.399153	-1.6424	0.00189753	0.172888	0.993	2887	tags=32%, list=22%, signal=39%
GO_INTERLEUKIN_1_BETA_PRODUCTION	60	-0.739322	-1.67291	<0.01	0.172977	0.983	1025	tags=45%, list=8%, signal=49%
GO_MEMBRANE_PROTEIN_ECTODOMAIN_PROTEOLYSIS	36	-0.671226	-1.64837	0.00573614	0.173075	0.992	1631	tags=39%, list=12%, signal=44%
GO_XENOBIOTIC_METABOLIC_PROCESS	89	-0.471112	-1.63886	0.0118343	0.17313	0.996	3079	tags=31%, list=23%, signal=41%
GO_DIVALENT_INORGANIC_CATION_HOMEOSTASIS	427	-0.441254	-1.66148	<0.01	0.173131	0.987	1719	tags=21%, list=13%, signal=24%
GO_POSITIVE_REGULATION_OF_T_CELL_MEDIATED_CYTOTOXICITY	23	-0.722494	-1.6399	0.0212766	0.17314	0.995	2084	tags=65%, list=16%, signal=77%
GO_REGULATION_OF_PLATELET_ACTIVATION	28	-0.711512	-1.66443	0.00185874	0.173174	0.986	837	tags=36%, list=6%, signal=38%
GO_SENSORY_PERCEPTION_OF_PAIN	90	-0.476326	-1.64291	0.00561798	0.173264	0.993	2851	tags=33%, list=22%, signal=42%
GO_SULFUR_COMPOUND_CATABOLIC_PROCESS	42	-0.530215	-1.49998	0.0278884	0.17338	1	1208	tags=21%, list=9%, signal=24%
GO_OXIDOREDUCTASE_ACTIVITY_ACTING_ON_A_SULFUR_GROUP_OF_DONORS	41	-0.558922	-1.50031	0.0457256	0.173385	1	2307	tags=44%, list=17%, signal=53%
GO_MACROPHAGE_MIGRATION	43	-0.643936	-1.5007	0.0225141	0.173395	1	1102	tags=28%, list=8%, signal=30%
GO_RESPONSE_TO_TOXIC_SUBSTANCE	449	-0.421359	-1.50045	0.0094697	0.173445	1	1794	tags=23%, list=14%, signal=26%
GO_NEGATIVE_REGULATION_OF_ANTIGEN_RECEPTOR_MEDIATED_SIGNALING_PATHWAY	25	-0.751114	-1.64706	0.00194553	0.173451	0.992	2261	tags=56%, list=17%, signal=67%
GO_POSITIVE_REGULATION_OF_TUMOR_NECROSIS_FACTOR_SUPERFAMILY_CYTOKINE_PRODUCTION	71	-0.691023	-1.50007	0.00773694	0.173488	1	1019	tags=34%, list=8%, signal=36%
GO_NEUROMUSCULAR_PROCESS_CONTROLLING_BALANCE	36	-0.579133	-1.67417	0.00585938	0.173589	0.983	1820	tags=39%, list=14%, signal=45%
GO_REGULATION_OF_MYOBLAST_FUSION	17	-0.75716	-1.67174	0.00194553	0.173631	0.983	1184	tags=53%, list=9%, signal=58%
GO_REGULATION_OF_CYTOSOLIC_CALCIUM_ION_CONCENTRATION	308	-0.457248	-1.64867	0.00382409	0.173641	0.992	1927	tags=23%, list=15%, signal=27%
GO_CELLULAR_RESPONSE_TO_INORGANIC_SUBSTANCE	177	-0.521731	-1.66269	0.00556586	0.173649	0.987	1916	tags=31%, list=14%, signal=36%
GO_RESPONSE_TO_PROTOZOAN	17	-0.831024	-1.49828	<0.01	0.173681	1	845	tags=47%, list=6%, signal=50%
GO_MUSCLE_HYPERTROPHY	80	-0.456635	-1.49847	0.0325671	0.173694	1	1927	tags=29%, list=15%, signal=33%
GO_REGULATION_OF_ANION_TRANSPORT	83	-0.509277	-1.64634	0.00759013	0.173731	0.992	1963	tags=27%, list=15%, signal=31%
GO_GLYCOSYL_COMPOUND_CATABOLIC_PROCESS	32	-0.659547	-1.4986	0.0232108	0.173763	1	906	tags=34%, list=7%, signal=37%
GO_SPECIFIC_GRANULE_MEMBRANE	74	-0.735525	-1.63912	<0.01	0.173808	0.996	971	tags=41%, list=7%, signal=44%
GO_POSITIVE_REGULATION_OF_RESPONSE_TO_BIOTIC_STIMULUS	36	-0.600939	-1.49701	0.0194553	0.173885	1	855	tags=25%, list=6%, signal=27%
GO_REGULATION_OF_VASCULATURE_DEVELOPMENT	273	-0.470532	-1.49861	0.0268199	0.174028	1	1238	tags=21%, list=9%, signal=23%
GO_REGULATION_OF_SODIUM_ION_TRANSMEMBRANE_TRANSPORT	48	-0.414991	-1.49879	0.0268199	0.174043	1	2887	tags=50%, list=22%, signal=64%
GO_NEGATIVE_REGULATION_OF_INTERLEUKIN_1_PRODUCTION	19	-0.786923	-1.67481	<0.01	0.174059	0.983	1300	tags=47%, list=10%, signal=52%
GO_NEGATIVE_REGULATION_OF_LEUKOCYTE_APOPTOTIC_PROCESS	43	-0.598299	-1.49896	0.0308285	0.174089	1	1346	tags=30%, list=10%, signal=34%
GO_CYTOKINE_RECEPTOR_ACTIVITY	86	-0.598406	-1.49738	0.042471	0.174194	1	1441	tags=33%, list=11%, signal=36%
GO_HUMORAL_IMMUNE_RESPONSE	221	-0.569867	-1.49714	0.0263158	0.17423	1	1529	tags=30%, list=12%, signal=34%
GO_POSITIVE_REGULATION_OF_NEURAL_PRECURSOR_CELL_PROLIFERATION	45	-0.531394	-1.64895	0.00366972	0.174258	0.992	767	tags=16%, list=6%, signal=16%
GO_REGULATION_OF_LEUKOCYTE_MEDIATED_IMMUNITY	170	-0.600512	-1.64419	0.00377358	0.174295	0.993	1789	tags=40%, list=14%, signal=46%
GO_REGULATION_OF_CALCIUM_ION_TRANSPORT_INTO_CYTOSOL	85	-0.411004	-1.49746	0.0266667	0.174353	1	1868	tags=29%, list=14%, signal=34%
GO_SIDE_OF_MEMBRANE	433	-0.522359	-1.64296	0.00567108	0.17438	0.993	1757	tags=30%, list=13%, signal=33%
GO_HETEROPHILIC_CELL_CELL_ADHESION_VIA_PLASMA_MEMBRANE_CELL_ADHESION_MOLECULES	34	-0.594364	-1.49751	0.0316832	0.174558	1	682	tags=15%, list=5%, signal=15%
GO_REGULATION_OF_LEUKOCYTE_CHEMOTAXIS	101	-0.572422	-1.4902	0.0391061	0.174712	1	1385	tags=31%, list=10%, signal=34%
GO_NEGATIVE_REGULATION_OF_CYSTEINE_TYPE_ENDOPEPTIDASE_ACTIVITY	77	-0.594615	-1.64339	0.00970874	0.174772	0.993	1951	tags=38%, list=15%, signal=44%
GO_CLATHRIN_COATED_PIT	63	-0.427561	-1.496	0.023622	0.174804	1	1595	tags=22%, list=12%, signal=25%
GO_T_CELL_PROLIFERATION	155	-0.535933	-1.49032	0.0223881	0.17481	1	1775	tags=33%, list=13%, signal=38%
GO_REGULATION_OF_COAGULATION	74	-0.595468	-1.49538	0.0230326	0.174845	1	996	tags=27%, list=8%, signal=29%
GO_POSITIVE_REGULATION_OF_VASCULAR_ENDOTHELIAL_GROWTH_FACTOR_PRODUCTION	23	-0.788603	-1.48995	0.0336449	0.174855	1	939	tags=39%, list=7%, signal=42%
GO_REGULATION_OF_LIPOPOLYSACCHARIDE_MEDIATED_SIGNALING_PATHWAY	21	-0.757091	-1.49614	0.0114723	0.17487	1	855	tags=52%, list=6%, signal=56%
GO_SECONDARY_ALCOHOL_METABOLIC_PROCESS	77	-0.428998	-1.49577	0.0200401	0.174898	1	1313	tags=17%, list=10%, signal=19%
GO_ORGANIC_ACID_TRANSMEMBRANE_TRANSPORT	101	-0.397527	-1.49039	0.00378072	0.174949	1	1785	tags=20%, list=14%, signal=23%
GO_POSITIVE_REGULATION_OF_BLOOD_CIRCULATION	62	-0.485976	-1.4955	0.0441459	0.174951	1	2266	tags=27%, list=17%, signal=33%
GO_REGULATION_OF_SYSTEM_PROCESS	494	-0.352468	-1.49073	0.00779727	0.175186	1	2238	tags=21%, list=17%, signal=24%
GO_REGULATION_OF_CELLULAR_RESPONSE_TO_DRUG	23	-0.538336	-1.49056	0.0299065	0.17523	1	3010	tags=57%, list=23%, signal=73%
GO_POSITIVE_REGULATION_OF_PEPTIDE_SECRETION	234	-0.501721	-1.64497	0.00379507	0.175262	0.992	1956	tags=28%, list=15%, signal=33%
GO_REGULATION_OF_WOUND_HEALING	117	-0.52162	-1.49083	0.0209524	0.175346	1	1017	tags=21%, list=8%, signal=23%
GO_VACUOLAR_MEMBRANE	295	-0.556151	-1.64422	0.00383877	0.175458	0.993	1727	tags=34%, list=13%, signal=39%
GO_T_CELL_MIGRATION	48	-0.620551	-1.48931	0.0383877	0.175499	1	2612	tags=52%, list=20%, signal=65%
GO_NEGATIVE_REGULATION_OF_CYTOKINE_BIOSYNTHETIC_PROCESS	26	-0.643987	-1.49103	0.0332031	0.175593	1	1490	tags=35%, list=11%, signal=39%
GO_PEPTIDYL_TYROSINE_AUTOPHOSPHORYLATION	36	-0.562817	-1.49117	0.038835	0.175652	1	1301	tags=33%, list=10%, signal=37%
GO_PHAGOCYTIC_CUP	17	-0.733622	-1.49133	0.0376238	0.175671	1	1159	tags=47%, list=9%, signal=52%
GO_G_PROTEIN_COUPLED_CHEMOATTRACTANT_RECEPTOR_ACTIVITY	26	-0.706683	-1.49305	0.0404624	0.175704	1	761	tags=31%, list=6%, signal=33%
GO_POSITIVE_REGULATION_OF_ION_TRANSPORT	225	-0.459443	-1.67481	0.0019084	0.175818	0.983	2673	tags=34%, list=20%, signal=42%
GO_NITRIC_OXIDE_MEDIATED_SIGNAL_TRANSDUCTION	25	-0.586898	-1.49313	0.0449438	0.175838	1	537	tags=20%, list=4%, signal=21%
GO_TERTIARY_GRANULE_LUMEN	50	-0.817011	-1.49348	0.0117647	0.175879	1	892	tags=54%, list=7%, signal=58%
GO_REGULATION_OF_RESPONSE_TO_BIOTIC_STIMULUS	103	-0.5252	-1.49133	0.0246679	0.175945	1	855	tags=21%, list=6%, signal=23%
GO_REGULATION_OF_LEUKOCYTE_PROLIFERATION	185	-0.553343	-1.49362	0.0211538	0.175949	1	1152	tags=28%, list=9%, signal=30%
GO_POSITIVE_REGULATION_OF_GLIOGENESIS	61	-0.539806	-1.49402	0.0356436	0.175968	1	1457	tags=33%, list=11%, signal=37%
GO_POSITIVE_REGULATION_OF_ANION_TRANSPORT	45	-0.491588	-1.49439	0.041502	0.175989	1	1963	tags=31%, list=15%, signal=36%
GO_REGULATION_OF_MUSCLE_SYSTEM_PROCESS	198	-0.378489	-1.48878	0.0228571	0.176014	1	2238	tags=28%, list=17%, signal=33%
GO_POSITIVE_REGULATION_OF_ENDOTHELIAL_CELL_MIGRATION	84	-0.480661	-1.483	0.0378486	0.176104	1	1115	tags=20%, list=8%, signal=22%
GO_RESPONSE_TO_IMMOBILIZATION_STRESS	26	-0.520535	-1.48089	0.0487329	0.176105	1	930	tags=23%, list=7%, signal=25%
GO_TOLL_LIKE_RECEPTOR_4_SIGNALING_PATHWAY	26	-0.771429	-1.48053	0.0151515	0.176119	1	910	tags=38%, list=7%, signal=41%
GO_COATED_VESICLE_MEMBRANE	154	-0.465871	-1.49409	0.019305	0.176131	1	2310	tags=33%, list=17%, signal=40%
GO_GROWTH_INVOLVED_IN_SYMBIOTIC_INTERACTION	15	-0.868954	-1.49158	0.0135135	0.176176	1	845	tags=60%, list=6%, signal=64%
GO_INNATE_IMMUNE_RESPONSE_ACTIVATING_CELL_SURFACE_RECEPTOR_SIGNALING_PATHWAY	98	-0.47705	-1.48065	0.032882	0.176195	1	1161	tags=17%, list=9%, signal=19%
GO_DENDRITIC_TREE	477	-0.321793	-1.48254	0.00194932	0.176198	1	1688	tags=16%, list=13%, signal=17%
GO_ACTIVATION_OF_PROTEIN_KINASE_ACTIVITY	285	-0.41141	-1.49135	0.0188679	0.176204	1	1963	tags=26%, list=15%, signal=30%
GO_AMINE_TRANSPORT	83	-0.411273	-1.48186	0.0396975	0.176214	1	1949	tags=22%, list=15%, signal=25%
GO_POSITIVE_REGULATION_OF_INTERLEUKIN_8_PRODUCTION	40	-0.719078	-1.49362	0.0172414	0.176225	1	1220	tags=48%, list=9%, signal=52%
GO_CELL_RECOGNITION	116	-0.452983	-1.48115	0.0165138	0.176291	1	1327	tags=17%, list=10%, signal=19%
GO_CALCIUM_DEPENDENT_PROTEIN_BINDING	55	-0.532989	-1.48304	0.0327553	0.176305	1	1968	tags=33%, list=15%, signal=38%
GO_RESPIRATORY_BURST	28	-0.74801	-1.48195	0.0252918	0.176316	1	1176	tags=46%, list=9%, signal=51%
GO_POSITIVE_REGULATION_OF_PRODUCTION_OF_MOLECULAR_MEDIATOR_OF_IMMUNE_RESPONSE	82	-0.520036	-1.48264	0.0291829	0.176325	1	1724	tags=37%, list=13%, signal=42%
GO_POSITIVE_REGULATION_OF_NEURON_DEATH	85	-0.540535	-1.47979	0.0359168	0.176349	1	1533	tags=33%, list=12%, signal=37%
GO_NEGATIVE_REGULATION_OF_PEPTIDE_HORMONE_SECRETION	34	-0.43278	-1.48089	0.0456274	0.176359	1	1278	tags=12%, list=10%, signal=13%
GO_POSITIVE_REGULATION_OF_PROTEIN_BINDING	81	-0.476056	-1.48667	0.0234834	0.176368	1	1806	tags=27%, list=14%, signal=31%
GO_RESPONSE_TO_INTERLEUKIN_6	37	-0.541533	-1.48159	0.0299401	0.176395	1	1224	tags=32%, list=9%, signal=36%
GO_CATECHOLAMINE_METABOLIC_PROCESS	28	-0.544142	-1.48588	0.0451866	0.17646	1	1355	tags=21%, list=10%, signal=24%
GO_TISSUE_HOMEOSTASIS	169	-0.391938	-1.48121	0.00984252	0.176468	1	920	tags=15%, list=7%, signal=16%
GO_COPPER_ION_BINDING	48	-0.471887	-1.48201	0.0210325	0.176476	1	1846	tags=27%, list=14%, signal=31%
GO_RESPONSE_TO_FLUID_SHEAR_STRESS	32	-0.64253	-1.47983	0.032197	0.176549	1	1025	tags=34%, list=8%, signal=37%
GO_CELL_DEATH_IN_RESPONSE_TO_HYDROGEN_PEROXIDE	23	-0.515107	-1.48305	0.0299065	0.176556	1	2249	tags=43%, list=17%, signal=52%
GO_MEMBRANE_REGION	285	-0.46835	-1.48618	0.023166	0.176558	1	1445	tags=26%, list=11%, signal=28%
GO_POSITIVE_REGULATION_OF_PROTEIN_TARGETING_TO_MEMBRANE	26	-0.565379	-1.49228	0.0154143	0.176564	1	1291	tags=23%, list=10%, signal=26%
GO_REGULATION_OF_NEUROLOGICAL_SYSTEM_PROCESS	112	-0.384445	-1.4869	0.0239411	0.176576	1	2238	tags=23%, list=17%, signal=28%
GO_POSITIVE_REGULATION_OF_CYTOKINE_PRODUCTION_INVOLVED_IN_IMMUNE_RESPONSE	49	-0.636118	-1.4867	0.0403846	0.176604	1	1724	tags=49%, list=13%, signal=56%
GO_REGENERATION	160	-0.436402	-1.47996	0.0247619	0.176616	1	1554	tags=21%, list=12%, signal=24%
GO_PATTERN_RECOGNITION_RECEPTOR_SIGNALING_PATHWAY	155	-0.58075	-1.48126	0.0307692	0.176623	1	1152	tags=25%, list=9%, signal=27%
GO_CELLULAR_RESPONSE_TO_PEPTIDE_HORMONE_STIMULUS	271	-0.382473	-1.48209	0.0168539	0.176625	1	2239	tags=31%, list=17%, signal=36%
GO_14_3_3_PROTEIN_BINDING	24	-0.604199	-1.49204	0.0470588	0.176649	1	442	tags=21%, list=3%, signal=22%
GO_LEUKOCYTE_CELL_CELL_ADHESION	283	-0.54463	-1.48705	0.0244821	0.17665	1	2057	tags=38%, list=16%, signal=44%
GO_REGULATION_OF_PROTEIN_LOCALIZATION_TO_CELL_SURFACE	34	-0.529486	-1.49182	0.0338645	0.176694	1	1783	tags=35%, list=13%, signal=41%
GO_REGULATION_OF_LYMPHOCYTE_CHEMOTAXIS	23	-0.74264	-1.48589	0.0297398	0.176719	1	2612	tags=70%, list=20%, signal=87%
GO_REGULATION_OF_LIPID_LOCALIZATION	114	-0.450845	-1.47913	0.0134875	0.176785	1	1313	tags=24%, list=10%, signal=26%
GO_CELLULAR_RESPONSE_TO_GLUCAGON_STIMULUS	23	-0.556411	-1.48806	0.0353635	0.176787	1	1954	tags=30%, list=15%, signal=36%
GO_NEGATIVE_REGULATION_OF_PROTEOLYSIS	260	-0.426475	-1.48306	0.0135659	0.176803	1	2200	tags=29%, list=17%, signal=34%
GO_LYSOSOME_LOCALIZATION	56	-0.540936	-1.47773	0.0332031	0.176838	1	1160	tags=29%, list=9%, signal=31%
GO_POSITIVE_REGULATION_OF_T_CELL_PROLIFERATION	79	-0.569922	-1.48707	0.039548	0.176894	1	1775	tags=37%, list=13%, signal=42%
GO_VACUOLAR_ACIDIFICATION	18	-0.675141	-1.48405	0.0300601	0.176899	1	1607	tags=61%, list=12%, signal=69%
GO_RESPONSE_TO_COPPER_ION	38	-0.582927	-1.48382	0.0371057	0.176999	1	1916	tags=39%, list=14%, signal=46%
GO_LEUKOCYTE_DIFFERENTIATION	424	-0.471973	-1.47915	0.0245283	0.177013	1	1266	tags=24%, list=10%, signal=25%
GO_ASTROCYTE_DIFFERENTIATION	69	-0.615788	-1.67593	<0.01	0.177064	0.983	996	tags=25%, list=8%, signal=27%
GO_REGULATION_OF_MUSCLE_HYPERTROPHY	51	-0.518457	-1.48766	0.0456274	0.177068	1	1927	tags=33%, list=15%, signal=39%
GO_PHENOL_CONTAINING_COMPOUND_METABOLIC_PROCESS	49	-0.45991	-1.4843	0.0294695	0.177071	1	2910	tags=35%, list=22%, signal=44%
GO_AGING	277	-0.406749	-1.47773	0.011236	0.177086	1	1519	tags=22%, list=11%, signal=24%
GO_KILLING_OF_CELLS_OF_OTHER_ORGANISM	45	-0.737864	-1.48448	0.0332031	0.177091	1	1050	tags=33%, list=8%, signal=36%
GO_POLYOL_BIOSYNTHETIC_PROCESS	64	-0.402909	-1.48712	0.0187617	0.177093	1	1685	tags=30%, list=13%, signal=34%
GO_IMMUNOGLOBULIN_BINDING	22	-0.852532	-1.47737	0.0115607	0.17713	1	499	tags=59%, list=4%, signal=61%
GO_CORTICAL_CYTOSKELETON_ORGANIZATION	38	-0.539538	-1.48744	0.0304762	0.177133	1	2960	tags=47%, list=22%, signal=61%
GO_NEGATIVE_REGULATION_OF_SMOOTH_MUSCLE_CELL_PROLIFERATION	41	-0.569822	-1.48406	0.036961	0.177158	1	1019	tags=29%, list=8%, signal=32%
GO_VOLTAGE_GATED_CALCIUM_CHANNEL_COMPLEX	31	-0.534663	-1.67503	0.0215264	0.177167	0.983	3497	tags=42%, list=26%, signal=57%
GO_POSITIVE_REGULATION_OF_PROTEIN_TYROSINE_KINASE_ACTIVITY	47	-0.518794	-1.47711	0.0327553	0.177235	1	1496	tags=23%, list=11%, signal=26%
GO_NEGATIVE_REGULATION_OF_CARDIOCYTE_DIFFERENTIATION	16	-0.565007	-1.4778	0.0483559	0.17725	1	1769	tags=38%, list=13%, signal=43%
GO_NEURON_PROJECTION_TERMINUS	112	-0.378387	-1.4849	0.027668	0.177269	1	4631	tags=55%, list=35%, signal=84%
GO_REGULATION_OF_EXTRINSIC_APOPTOTIC_SIGNALING_PATHWAY_VIA_DEATH_DOMAIN_RECEPTORS	49	-0.553735	-1.48448	0.0228137	0.177355	1	2266	tags=35%, list=17%, signal=42%
GO_BEHAVIOR	490	-0.334531	-1.47787	0.0172745	0.177401	1	1933	tags=17%, list=15%, signal=19%
GO_RECEPTOR_INTERNALIZATION	91	-0.471183	-1.48492	0.0242991	0.177501	1	2261	tags=36%, list=17%, signal=43%
GO_POSITIVE_REGULATION_OF_CELL_CELL_ADHESION	220	-0.521275	-1.4785	0.0265655	0.177523	1	2084	tags=39%, list=16%, signal=45%
GO_POSITIVE_REGULATION_OF_LYMPHOCYTE_CHEMOTAXIS	18	-0.738754	-1.47809	0.0205993	0.177563	1	2612	tags=67%, list=20%, signal=83%
GO_PHOSPHATIDYLCHOLINE_METABOLIC_PROCESS	26	-0.520795	-1.47827	0.0416667	0.177589	1	396	tags=8%, list=3%, signal=8%
GO_REGULATION_OF_SIGNALING_RECEPTOR_ACTIVITY	454	-0.390129	-1.47791	0.0290698	0.177598	1	2624	tags=26%, list=20%, signal=31%
GO_REGULATION_OF_CYSTEINE_TYPE_ENDOPEPTIDASE_ACTIVITY	193	-0.467327	-1.47369	0.0195695	0.177671	1	1951	tags=28%, list=15%, signal=32%
GO_MEMBRANE_FUSION	115	-0.442069	-1.47662	0.0208729	0.177693	1	1789	tags=30%, list=14%, signal=34%
GO_MYD88_DEPENDENT_TOLL_LIKE_RECEPTOR_SIGNALING_PATHWAY	29	-0.78644	-1.48309	0.024952	0.177806	1	1152	tags=41%, list=9%, signal=45%
GO_REGULATION_OF_PROTEIN_POLYMERIZATION	164	-0.399901	-1.47378	0.0269231	0.17781	1	2302	tags=30%, list=17%, signal=36%
GO_REGULATION_OF_VIRAL_ENTRY_INTO_HOST_CELL	26	-0.646495	-1.47383	0.0382409	0.17799	1	1129	tags=31%, list=9%, signal=34%
GO_POSITIVE_REGULATION_OF_NITRIC_OXIDE_BIOSYNTHETIC_PROCESS	36	-0.683935	-1.47299	0.03125	0.178132	1	1500	tags=47%, list=11%, signal=53%
GO_POSITIVE_REGULATION_OF_INFLAMMATORY_RESPONSE	116	-0.66718	-1.67981	0.00376648	0.178152	0.982	1811	tags=41%, list=14%, signal=48%
GO_NUCLEOBASE_CONTAINING_SMALL_MOLECULE_CATABOLIC_PROCESS	39	-0.590481	-1.47405	0.0257426	0.178162	1	834	tags=26%, list=6%, signal=27%
GO_POSITIVE_REGULATION_OF_SECRETION	359	-0.482894	-1.68069	0.00380228	0.178181	0.981	2041	tags=27%, list=15%, signal=31%
GO_SYNAPTIC_TRANSMISSION_DOPAMINERGIC	22	-0.590068	-1.47595	0.044316	0.178194	1	1923	tags=36%, list=15%, signal=42%
GO_MHC_CLASS_I_PROTEIN_BINDING	16	-0.72081	-1.47434	0.0213592	0.178213	1	1339	tags=38%, list=10%, signal=42%
GO_LYTIC_VACUOLE_ORGANIZATION	42	-0.582009	-1.47309	0.0452756	0.178267	1	1203	tags=40%, list=9%, signal=44%
GO_LIPOXYGENASE_PATHWAY	16	-0.639552	-1.47437	0.0448343	0.178414	1	2899	tags=56%, list=22%, signal=72%
GO_POSITIVE_REGULATION_OF_MONOCYTE_CHEMOTAXIS	16	-0.759902	-1.47548	0.0469667	0.178426	1	729	tags=38%, list=6%, signal=40%
GO_POSITIVE_REGULATION_OF_LEUKOCYTE_PROLIFERATION	112	-0.544784	-1.47449	0.0249042	0.178452	1	1775	tags=34%, list=13%, signal=39%
GO_COATED_VESICLE	239	-0.42491	-1.47246	0.0155945	0.178633	1	1739	tags=24%, list=13%, signal=27%
GO_NEGATIVE_REGULATION_OF_IMMUNE_RESPONSE	121	-0.52356	-1.47227	0.0332681	0.178714	1	2222	tags=40%, list=17%, signal=48%
GO_REGULATION_OF_CALCINEURIN_MEDIATED_SIGNALING	30	-0.490593	-1.47468	0.0473485	0.178728	1	2922	tags=40%, list=22%, signal=51%
GO_NEGATIVE_REGULATION_OF_TRANSPORT	376	-0.414038	-1.472	0.018797	0.17884	1	1386	tags=19%, list=10%, signal=20%
GO_RESPONSE_TO_PROGESTERONE	40	-0.594215	-1.67595	0.00582524	0.178875	0.983	930	tags=23%, list=7%, signal=24%
GO_CELLULAR_RESPONSE_TO_DRUG	306	-0.415009	-1.47494	0.0183824	0.17888	1	1710	tags=24%, list=13%, signal=26%
GO_REGULATION_OF_ACTIN_FILAMENT_ORGANIZATION	204	-0.397672	-1.47474	0.0166359	0.178895	1	2246	tags=28%, list=17%, signal=33%
GO_NEUROTRANSMITTER_METABOLIC_PROCESS	107	-0.595618	-1.68127	<0.01	0.178928	0.979	1749	tags=34%, list=13%, signal=38%
GO_REGULATION_OF_GLUTAMATE_RECEPTOR_SIGNALING_PATHWAY	49	-0.455711	-1.4717	0.0323194	0.179016	1	1111	tags=18%, list=8%, signal=20%
GO_REGULATION_OF_CELL_SHAPE	121	-0.514088	-1.47116	0.025	0.179037	1	1795	tags=32%, list=14%, signal=37%
GO_REGULATION_OF_EPITHELIAL_CELL_MIGRATION	192	-0.447396	-1.47092	0.0457256	0.179089	1	2315	tags=28%, list=18%, signal=34%
GO_ADULT_LOCOMOTORY_BEHAVIOR	67	-0.43748	-1.47126	0.0300752	0.179142	1	2997	tags=30%, list=23%, signal=38%
GO_PODOSOME_ASSEMBLY	16	-0.642925	-1.4714	0.0474383	0.179177	1	774	tags=31%, list=6%, signal=33%
GO_REGULATION_OF_TUBE_SIZE	127	-0.458988	-1.68196	0.0018622	0.179282	0.978	2266	tags=24%, list=17%, signal=29%
GO_SECRETORY_GRANULE_MEMBRANE	233	-0.695134	-1.67651	<0.01	0.179697	0.983	1666	tags=46%, list=13%, signal=52%
GO_MACROPHAGE_DIFFERENTIATION	32	-0.594544	-1.46947	0.0214008	0.179698	1	934	tags=31%, list=7%, signal=34%
GO_REGULATION_OF_REACTIVE_OXYGEN_SPECIES_BIOSYNTHETIC_PROCESS	73	-0.665957	-1.68261	<0.01	0.179986	0.977	1770	tags=45%, list=13%, signal=52%
GO_NEURON_SPINE	138	-0.355958	-1.46856	0.00996016	0.180033	1	1656	tags=16%, list=13%, signal=18%
GO_CELL_CELL_ADHESION_VIA_PLASMA_MEMBRANE_ADHESION_MOLECULES	180	-0.400049	-1.46885	0.0271318	0.180091	1	2546	tags=23%, list=19%, signal=28%
[truncated: 262 more rows]

## Sheet: Table 9
Table S9.GSEA analysis between low- and high- SRP14 phenotype in GSE12417 cohort using the c2 reference gene set.
[truncated: 32 more rows]

[truncated: 2 more sheets: Table S10, Table S11]
